# Supplementary material for: Network Controllability Reveals Key Mitigation Points for Tumor-Promoting Signaling in Tumor-Educated Platelets
Source: Int J Mol Sci. 2025 Nov 5;26(21):10780. doi: 10.3390/ijms262110780 (PMC12609506; doi:10.3390/ijms262110780)
Supplement: Supplementary file 1 [file ijms-26-10780-s001.zip]

Archive with 2 entries (2 files):
- ijms-3906860 Supplementary_proofed.pdf
- Supplementary_Datasheets-rev-f.xlsx
