# Supplementary material for: Network Controllability Reveals Key Mitigation Points for Tumor-Promoting Signaling in Tumor-Educated Platelets
Source: Int J Mol Sci. 2025 Nov 5;26(21):10780. doi: 10.3390/ijms262110780 (PMC12609506; doi:10.3390/ijms262110780)
Supplement: Supplementary file 1 [file ijms-26-10780-s001.zip › Supplementary_Datasheets-rev-f.xlsx]

## Sheet: DS1
gene	uniprotid	description	target_id	entrezid	regulation	logFC	AveExpr	P.Value	adj.P.Val	uniprotIDnew
ZZZ3	Q8IYH5	zinc finger ZZ-type containing 3	ENST00000481346	26009	n.s.	-0.0364511	3.62979	0.588977	0.686073	Q8IYH5
ZNF969P	--	zinc finger protein 969 pseudogene	ENST00000510345	NA	--	0.316325	0.870083	8.93098e-06	7.66417e-05	--
ZNF90P1	--	zinc finger protein 90 pseudogene 1	ENST00000480493	NA	--	0.245962	0.0403565	0.00312201	0.0104703	--
ZZEF1	O43149	zinc finger ZZ-type and EF-hand domain containing 1	ENST00000574474	23140	--	0.13188	4.5885	0.00537802	0.0163442	O43149
TPT1P4	--	TPT1 pseudogene 4	ENST00000403538	NA	down	-0.606325	0.432864	3.44103e-13	1.46344e-11	--
ZXDC	Q2QGD7	ZXD family zinc finger C	ENST00000389709	79364	n.s.	-0.0613713	0.981435	0.573181	0.672982	Q2QGD7
ZWILCH	Q9H900	zwilch kinetochore protein	ENST00000565627	55055	n.s.	-0.0424144	2.91593	0.634986	0.725235	Q9H900
ZW10	O43264	zw10 kinetochore protein	ENST00000200135	9183	n.s.	-0.036896	0.969157	0.739695	0.810094	O43264
ZWINT	O95229	ZW10 interacting kinetochore protein	ENST00000494312	11130	n.s.	0.0524519	-0.419136	0.717264	0.79239	O95229
ZYX	Q15942	zyxin	ENST00000392910	7791	--	0.200768	7.63039	6.10934e-06	5.56769e-05	Q15942
ZYG11B	B4DK95	zyg-11 family member B cell cycle regulator	ENST00000545132	79699	n.s.	0.0348401	4.27813	0.47407	0.584005	Q9C0D3
ZSWIM7	A0A024RD64	zinc finger SWIM-type containing 7	ENST00000486706	125150	n.s.	0.0609064	5.02476	0.127211	0.211869	Q19AV6
PPT2-EGFL8	--	PPT2-EGFL8 readthrough (NMD candidate)	ENST00000585246	NA	up	0.835479	0.759116	7.71597e-05	0.000478792	--
ZP1	P60852	zona pellucida glycoprotein 1	ENST00000543020	22917	n.s.	0.0662717	-0.681136	0.584495	0.682373	P60852
ZSCAN30	Q86W11	zinc finger and SCAN domain containing 30	ENST00000592211	100101467	--	0.203486	5.44606	1.14747e-06	1.31256e-05	Q86W11
YWHAQP5	--	YWHAQ pseudogene 5	ENST00000415616	NA	--	0.27938	1.38584	2.21961e-05	0.000167016	--
YTHDF1P1	--	YTH domain family member 1 pseudogene 1	ENST00000515217	NA	--	0.287576	-0.890733	0.0143662	0.0366977	--
ZSCAN29	Q05BJ4	zinc finger and SCAN domain containing 29	ENST00000568898	146050	n.s.	-0.0223035	3.27862	0.766021	0.829625	Q8IWY8
ZSCAN18	Q8TBC5	zinc finger and SCAN domain containing 18	ENST00000600897	65982	n.s.	0.0106413	3.46479	0.857759	0.901127	Q8TBC5
KLRA1P	--	killer cell lectin like receptor A1 pseudogene	ENST00000535939	NA	down	-0.802313	-0.115985	5.40616e-09	1.08459e-07	--
ZHX2	Q9Y6X8	zinc fingers and homeoboxes 2	ENST00000534247	22882	n.s.	-0.199046	1.74788	0.0668447	0.12686	Q9Y6X8
GSTA6P	--	glutathione S-transferase alpha 6 pseudogene	ENST00000424144	NA	down	-0.703404	1.15124	3.29365e-15	1.84966e-13	--
ZUFSP	Q96AP4	Zinc finger-containing ubiquitin peptidase 1	ENST00000368576	221302	n.s.	0.0394079	1.21025	0.710042	0.786682	Q96AP4
ZRANB2	O95218	zinc finger RANBP2-type containing 2	ENST00000479947	9406	--	-0.256022	3.79893	0.000123276	0.00071012	O95218
EIF3FP3	--	eukaryotic translation initiation factor 3 subunit F pseudogene 3	ENST00000434851	NA	down	-0.629908	1.05093	7.59337e-07	9.12019e-06	--
VN2R3P	--	vomeronasal 2 receptor 3 pseudogene	ENST00000422626	NA	--	0.226269	0.139754	0.0109226	0.0292955	--
ZKSCAN7	Q9P0L1	zinc finger with KRAB and SCAN domains 7	ENST00000629379	55888	n.s.	0.163061	0.455461	0.0850515	0.153521	Q9P0L1
ZKSCAN5	Q8N718	zinc finger with KRAB and SCAN domains 5	ENST00000326775	23660	n.s.	0.101612	2.53639	0.17595	0.272487	Q9Y2L8
ZKSCAN4	B7Z7H3	zinc finger with KRAB and SCAN domains 4	ENST00000377294	387032	n.s.	0.171765	1.54428	0.0333132	0.0723735	Q969J2
VN1R7P	--	vomeronasal 1 receptor 7 pseudogene	ENST00000619242	NA	--	0.327543	0.645122	0.000562659	0.00253292	--
ZKSCAN2	Q63HK3	zinc finger with KRAB and SCAN domains 2	ENST00000328086	342357	n.s.	0.239505	0.462217	0.0471001	0.0958678	Q63HK3
ZPR1	O75312	ZPR1 zinc finger	ENST00000425791	8882	n.s.	0.102227	4.05204	0.049459	0.099651	O75312
ZSWIM8	A7E2V4	zinc finger SWIM-type containing 8	ENST00000466354	23053	n.s.	0.0853996	2.39832	0.196631	0.297575	A7E2V4
ZNRF2	A0A090N8Y8	zinc and ring finger 2	ENST00000459998	223082	--	-0.417899	4.93964	3.61078e-18	2.9505e-16	Q8NHG8
VN1R110P	--	vomeronasal 1 receptor 110 pseudogene	ENST00000438988	NA	--	-0.471498	1.19942	2.26251e-07	3.0784e-06	--
ZSWIM5P3	--	zinc finger SWIM-type containing 5 pseudogene 3	ENST00000511265	NA	n.s.	-0.0484905	-0.358927	0.708111	0.784961	--
ZSWIM5	Q9P217	zinc finger SWIM-type containing 5	ENST00000359600	57643	n.s.	0.131982	0.427471	0.23525	0.34224	Q9P217
ZSWIM3	Q96MP5	zinc finger SWIM-type containing 3	ENST00000255152	140831	n.s.	0.151236	-0.312356	0.237179	0.344568	Q96MP5
ELL2P1	--	elongation factor for RNA polymerase II 2 pseudogene 1	ENST00000413990	NA	down	-0.653416	0.0372644	6.60425e-05	0.000420757	--
ZFR2	Q9UPR6	zinc finger RNA binding protein 2	ENST00000439086	23217	n.s.	0.00685687	0.677645	0.942943	0.961114	Q9UPR6
DDX11L9	--	DEAD/H-box helicase 11 like 9 (pseudogene)	ENST00000562189	100288486	down	-0.718171	1.37754	1.72522e-28	7.24577e-26	--
ZRANB3	Q5FWF4	zinc finger RANBP2-type containing 3	ENST00000403017	84083	n.s.	0.114977	2.53336	0.0977006	0.172041	Q5FWF4
DDX11L5	--	DEAD/H-box helicase 11 like 5 (pseudogene)	ENST00000421620	NA	down	-0.894972	2.17812	1.50926e-15	8.92363e-14	--
ZRANB1	Q9UGI0	zinc finger RANBP2-type containing 1	ENST00000471421	54764	n.s.	0.087549	2.81246	0.402181	0.516943	Q9UGI0
ZNHIT3	Q15649	zinc finger HIT-type containing 3	ENST00000633894	9326	n.s.	0.000519666	4.57482	0.990797	0.993863	Q15649
ZFPL1	A0A024R576	zinc finger protein like 1	ENST00000453524	7542	n.s.	0.0201518	0.666977	0.847193	0.892864	O95159
ZIK1P1	--	zinc finger protein interacting with K protein 1 pseudogene 1	ENST00000456074	NA	n.s.	0.113065	0.647667	0.141467	0.230754	--
ZIK1	B3KS08	zinc finger protein interacting with K protein 1	ENST00000307468	284307	n.s.	-0.233239	1.38484	0.0304566	0.0672784	Q3SY52
ZNHIT1	O43257	zinc finger HIT-type containing 1	ENST00000492315	10467	n.s.	0.0891168	4.50638	0.0346978	0.0748117	O43257
ZNFX1	Q9P2E3	zinc finger NFX1-type containing 1	ENST00000371752	57169	n.s.	0.106212	4.5561	0.0607332	0.117562	Q9P2E3
ZNF91	Q05481	zinc finger protein 91	ENST00000593292	7644	n.s.	-0.0568588	4.88833	0.251561	0.361021	Q05481
ZNF962P	--	zinc finger protein 962 pseudogene	ENST00000443465	NA	n.s.	0.163409	-0.332155	0.106285	0.184389	--
ZNF93	P35789	zinc finger protein 93	ENST00000592613	81931	n.s.	0.131048	2.15204	0.0586071	0.114207	P35789
ZNF92	Q03936	zinc finger protein 92	ENST00000328747	168374	n.s.	-0.191412	1.49819	0.0707109	0.132606	Q03936
ZNF891	A8MT65	zinc finger protein 891	ENST00000537226	101060200	--	0.219793	3.88578	2.21507e-05	0.000166761	A8MT65
TRPC2	--	transient receptor potential cation channel subfamily C member 2 (pseudogene)	ENST00000451043	7221	--	0.4362	2.93464	3.04033e-08	5.07128e-07	--
TPTE2P2	--	TPTE2 pseudogene 2	ENST00000606711	NA	--	0.240429	-0.442741	0.0117254	0.0310252	--
DDX11L1	--	DEAD/H-box helicase 11 like 1 (pseudogene)	ENST00000456328	100287596	down	-0.809001	2.66185	7.73712e-25	1.63096e-22	--
BTBD7P1	--	BTB domain containing 7 pseudogene 1	ENST00000447253	NA	up	0.906214	2.8522	2.55645e-18	2.1127e-16	--
ZNF880	Q6PDB4	zinc finger protein 880	ENST00000424032	400713	n.s.	-0.041359	2.17425	0.545012	0.649717	Q6PDB4
ZNF850	A8MQ14	zinc finger protein 850	ENST00000591344	342892	n.s.	0.11014	3.33754	0.166879	0.261699	A8MQ14
ZNF876P	Q49A33	zinc finger protein 876 pseudogene	ENST00000398732	642280	n.s.	-0.161895	-0.00632542	0.261905	0.37223	Q49A33
ZNF862	O60290	zinc finger protein 862	ENST00000466435	643641	n.s.	0.162989	0.819707	0.21455	0.318205	O60290
ZNF860	A6NHJ4	zinc finger protein 860	ENST00000489408	344787	n.s.	0.157173	0.558532	0.174065	0.270172	A6NHJ4
TMEM256-PLSCR3	--	TMEM256-PLSCR3 readthrough (NMD candidate)	ENST00000576362	57048	--	-0.351143	1.07251	1.87668e-05	0.000144962	--
ZNF846	Q147U1	zinc finger protein 846	ENST00000589412	162993	--	0.189132	4.5415	0.000202063	0.0010742	Q147U1
ZNF85	Q49A12	zinc finger protein 85	ENST00000598862	7639	n.s.	0.0522931	2.21793	0.478111	0.58759	Q03923
ZNF844	B4DSG8	zinc finger protein 844	ENST00000439326	284391	n.s.	0.0342073	3.66241	0.378705	0.493351	Q08AG5
ZNF845	Q96IR2	zinc finger protein 845	ENST00000458035	91664	n.s.	0.0460183	2.11826	0.520449	0.626961	Q96IR2
ZNF83	A0A024R4L3	zinc finger protein 83	ENST00000597597	55769	--	0.106393	4.47644	0.00974597	0.0266658	P51522
THAP12P9	--	THAP domain containing 12 pseudogene 9	ENST00000503971	NA	--	0.282584	-0.374884	0.00129916	0.00512232	--
ZNF841	Q6ZN19	zinc finger protein 841	ENST00000389534	284371	n.s.	0.214752	1.28116	0.0419947	0.0874464	Q6ZN19
ZNF84	P51523	zinc finger protein 84	ENST00000539686	7637	n.s.	-0.114591	2.344	0.232814	0.339307	P51523
ZNF839	A8K0R7	zinc finger protein 839	ENST00000559155	55778	n.s.	0.0936586	1.91858	0.178523	0.275766	A8K0R7
ZNF836	Q6ZNA1	zinc finger protein 836	ENST00000602187	162962	n.s.	0.111907	0.399313	0.115788	0.197091	Q6ZNA1
ZNF835	Q9Y2P0	zinc finger protein 835	ENST00000601659	90485	n.s.	0.182012	1.16397	0.0212773	0.050618	Q9Y2P0
ZNF831	Q5JPB2	zinc finger protein 831	ENST00000371030	128611	n.s.	-0.0938685	1.08802	0.412588	0.526298	Q5JPB2
ZNF830	Q96NB3	zinc finger protein 830	ENST00000578339	91603	n.s.	-0.264676	0.728806	0.0255806	0.0585937	Q96NB3
FO538757.2	--	--	ENST00000624431	107984078	down	-1.40482	1.36543	1.51439e-23	2.62224e-21	--
ZNF814	B7Z6K7	zinc finger protein 814	ENST00000435989	730051	--	0.11621	3.97768	0.0179886	0.0441444	B7Z6K7
ZNF827	B3KSR1	zinc finger protein 827	ENST00000379448	152485	n.s.	0.0948355	0.257938	0.534718	0.640121	Q17R98
ZNF823	P16415	zinc finger protein 823	ENST00000431998	55552	n.s.	-0.110023	-0.366345	0.364601	0.479356	P16415
ZNF821	O75541	zinc finger protein 821	ENST00000564943	55565	n.s.	0.0514966	1.57819	0.576009	0.67554	O75541
ZNF816	A0A024R4J0	zinc finger protein 816	ENST00000444460	125893	n.s.	0.0404427	1.2133	0.696443	0.776465	Q0VGE8
ZNF815P	A8K554	zinc finger protein 815 pseudogene	ENST00000422825	NA	n.s.	-0.151139	-0.163185	0.144084	0.233879	A8K554
RP11-315D16.2	--	--	ENST00000637888	NA	up	0.581922	1.25901	1.48364e-09	3.29458e-08	--
RP11-44M6.3	--	--	ENST00000223076	NA	up	0.730365	1.57073	9.01395e-13	3.48691e-11	--
ZNF81	P51508	zinc finger protein 81	ENST00000376954	347344	n.s.	0.0742084	3.13668	0.39321	0.50779	P51508
ZNF808	Q8N4W9	zinc finger protein 808	ENST00000359798	388558	n.s.	0.164511	1.77682	0.106218	0.184316	Q8N4W9
ZNF805	Q5CZA5	zinc finger protein 805	ENST00000354309	390980	n.s.	0.0523098	2.69568	0.52379	0.630203	Q5CZA5
ZNF804A	Q7Z570	zinc finger protein 804A	ENST00000302277	91752	n.s.	0.0798524	-0.150458	0.50802	0.615711	Q7Z570
ZNF800	Q2TB10	zinc finger protein 800	ENST00000265827	168850	n.s.	-0.19257	3.1984	0.0330891	0.0719727	Q2TB10
SUCLG2P4	--	SUCLG2 pseudogene 4	ENST00000514739	NA	--	0.344479	1.89131	9.18123e-08	1.36545e-06	--
ZNF8	B3KS94	zinc finger protein 8	ENST00000621650	7554	--	0.168079	3.34628	0.00083135	0.00352844	P17098
ZNF799	Q96GE5	zinc finger protein 799	ENST00000460935	90576	n.s.	0.197467	1.46788	0.0235029	0.0547486	Q96GE5
RP11-705C15.2	--	--	ENST00000545363	374443	down	-0.583477	0.0765246	8.77158e-10	2.03157e-08	--
ZNF792	Q3KQV3	zinc finger protein 792	ENST00000404801	126375	n.s.	-0.170337	2.79069	0.0641714	0.122683	Q3KQV3
ZNF793	Q6ZN11	zinc finger protein 793	ENST00000587986	390927	--	0.197121	3.73932	0.000253913	0.00130133	Q6ZN11
ZNF790	B4DMI3	zinc finger protein 790	ENST00000586323	388536	n.s.	0.20547	0.89136	0.0497773	0.100195	Q6PG37
ZNF789	Q5FWF6	zinc finger protein 789	ENST00000331410	285989	n.s.	0.0975396	2.96473	0.194351	0.294768	Q5FWF6
ZNF786	Q8N393	zinc finger protein 786	ENST00000491431	136051	n.s.	-0.0561328	1.43771	0.489795	0.598661	Q8N393
ZNF791	Q3KP31	zinc finger protein 791	ENST00000343325	163049	n.s.	-0.0173435	3.91247	0.770094	0.832604	Q3KP31
ZNF783	Q6ZMS7	zinc finger protein 783	ENST00000434415	100289678	n.s.	0.0630335	0.886756	0.452142	0.563676	Q6ZMS7
ZNF782	Q6ZMW2	zinc finger protein 782	ENST00000466833	158431	n.s.	0.185548	0.891544	0.0922618	0.163972	Q6ZMW2
ZNF780B	A0A024R0P7	zinc finger protein 780B	ENST00000593605	163131	n.s.	0.281867	0.913687	0.0322765	0.0704474	Q9Y6R6
RP5-966M1.6	--	--	ENST00000513520	NA	up	0.856575	0.891672	1.0672e-10	2.9623e-09	--
SPATA2P1	--	spermatogenesis associated 2 pseudogene 1	ENST00000431223	NA	--	0.37639	-0.587273	0.000597684	0.00266748	--
ZNF777	Q9ULD5	zinc finger protein 777	ENST00000247930	27153	n.s.	-0.0531523	-0.0724245	0.666667	0.75133	Q9ULD5
ZNF776	B4DSC6	zinc finger protein 776	ENST00000489376	284309	n.s.	0.0376299	2.9198	0.652342	0.738979	Q68DI1
SMG1P7	--	SMG1 pseudogene 7	ENST00000573141	100506060	--	0.261075	0.565016	0.00179096	0.00663006	--
SBDSP1	--	SBDS pseudogene 1	ENST00000453858	NA	--	-0.304872	0.730234	0.00343905	0.0113581	--
ZNF772	Q68DY9	zinc finger protein 772	ENST00000600175	400720	n.s.	0.121406	1.66711	0.22119	0.325999	Q68DY9
ZNF771	B2R9V3	zinc finger protein 771	ENST00000319296	51333	n.s.	0.0873773	0.941244	0.291046	0.403283	Q7L3S4
ZNF780A	O75290	zinc finger protein 780A	ENST00000340963	284323	--	0.0891164	4.87385	0.0204135	0.0489633	O75290
ZNF778	A0A0A0MSW5	zinc finger protein 778	ENST00000567651	197320	--	0.324215	5.48753	4.04392e-05	0.000277447	Q96MU6
ZNF774	Q6NX45	zinc finger protein 774	ENST00000558115	342132	--	0.221318	3.30778	0.00252361	0.00878551	Q6NX45
ZNF773	Q6PK81	zinc finger protein 773	ENST00000593916	374928	--	0.231404	3.25991	0.000503223	0.00231699	Q6PK81
ZNF764	Q96H86	zinc finger protein 764	ENST00000568333	92595	n.s.	-0.0186346	0.448191	0.831065	0.879884	Q96H86
ZNF763	Q0D2J5	zinc finger protein 763	ENST00000586494	284390	n.s.	0.0944459	0.953097	0.298838	0.411766	Q0D2J5
RBM22P2	--	RNA binding motif protein 22 pseudogene 2	ENST00000393978	NA	--	0.309001	1.0936	8.51714e-06	7.37392e-05	--
ZNF76	A0A024RCW5	zinc finger protein 76	ENST00000339411	7629	n.s.	0.00713161	1.89821	0.93833	0.958427	P36508
ZNF75D	P51815	zinc finger protein 75D	ENST00000370764	7626	n.s.	-0.137642	1.03824	0.249344	0.35869	P51815
ZNF75A	Q68CU0	zinc finger protein 75A	ENST00000573828	7627	n.s.	-0.000866472	2.91237	0.9898	0.993138	Q96N20
ZNF749	O43361	zinc finger protein 749	ENST00000600697	388567	n.s.	0.182751	1.66723	0.080792	0.147369	O43361
ZNF770	Q6IQ21	zinc finger protein 770	ENST00000559564	54989	n.s.	-0.119286	3.04823	0.20878	0.311713	Q6IQ21
ZNF746	Q6NUN9	zinc finger protein 746	ENST00000458143	155061	n.s.	0.160972	1.86063	0.160556	0.253946	Q6NUN9
ZNF740	Q8NDX6	zinc finger protein 740	ENST00000552593	283337	n.s.	-0.0819395	1.27951	0.445977	0.558142	Q8NDX6
ZNF74	Q16587	zinc finger protein 74	ENST00000476678	7625	n.s.	-0.00195035	1.73623	0.976071	0.983441	Q16587
RPL3P4	--	ribosomal protein L3 pseudogene 4	ENST00000417615	NA	--	0.417426	1.45623	0.00868619	0.0241523	--
RRM2P3	--	ribonucleotide reductase M2 polypeptide pseudogene 3	ENST00000426279	NA	--	-0.37467	2.69097	5.22114e-06	4.89313e-05	--
REXO1L2P	--	REXO1 like 2 pseudogene	ENST00000425429	NA	--	0.394704	-0.559494	0.00794392	0.0224794	--
ZNF730	Q6ZMV8	zinc finger protein 730	ENST00000593635	100129543	n.s.	0.193254	-0.503619	0.0679123	0.128402	Q6ZMV8
ZNF728	P0DKX0	zinc finger protein 728	ENST00000599851	388523	n.s.	0.0592781	-0.376299	0.599218	0.695026	P0DKX0
ZNF766	Q5HY98	zinc finger protein 766	ENST00000600016	90321	n.s.	-0.00751595	3.79006	0.900354	0.931819	Q5HY98
ZNF726	A6NNF4	zinc finger protein 726	ENST00000594466	730087	n.s.	0.0395616	2.70533	0.481437	0.59063	A6NNF4
PARP4P2	--	poly(ADP-ribose) polymerase family member 4 pseudogene 2	ENST00000446672	NA	--	0.283285	-0.0522613	0.00205982	0.00742137	--
ZNF723P	P0DPD5	Zinc finger protein 723	ENST00000600766	NA	n.s.	0.130541	-0.269924	0.183843	0.282062	--
PLEKHM1P1	--	pleckstrin homology and RUN domain containing M1 pseudogene 1	ENST00000584585	NA	--	0.274569	0.351184	0.0115054	0.0305542	--
ZNF721	Q8TF20	zinc finger protein 721	ENST00000511833	170960	n.s.	-0.110969	2.28011	0.30324	0.416579	Q8TF20
PTENP1	--	phosphatase and tensin homolog pseudogene 1	ENST00000532280	11191	--	-0.517082	0.816211	6.08727e-05	0.000393508	--
OR7E38P	--	olfactory receptor family 7 subfamily E member 38 pseudogene	ENST00000442908	NA	--	0.495628	1.47631	1.75889e-07	2.45519e-06	--
ZNF765	Q7L2R6	zinc finger protein 765	ENST00000507045	91661	n.s.	0.0930027	3.81667	0.116547	0.197999	Q7L2R6
ZNF737	O75373	zinc finger protein 737	ENST00000596530	100129842	--	0.161677	3.86616	0.00834242	0.0233977	O75373
ZNF713	A0A0M3HEQ9	zinc finger protein 713	ENST00000482436	349075	n.s.	0.110532	2.82309	0.0886642	0.158866	Q8N859
ZNF711	Q9Y462	zinc finger protein 711	ENST00000373165	7552	n.s.	-0.0235871	1.33315	0.861847	0.903985	Q9Y462
ZNF710	Q8N1W2	zinc finger protein 710	ENST00000268154	374655	n.s.	0.137937	1.175	0.201639	0.303512	Q8N1W2
ZNF71	Q9NQZ8	zinc finger protein 71	ENST00000594944	58491	n.s.	-0.0220312	1.80586	0.807394	0.861126	Q9NQZ8
ZNF709	Q8N972	zinc finger protein 709	ENST00000455490	163051	n.s.	0.139806	-0.423986	0.162804	0.256608	Q8N972
ZNF708	P17019	zinc finger protein 708	ENST00000598046	7562	n.s.	-0.00659228	2.40059	0.930767	0.952777	P17019
ZNF707	Q96C28	zinc finger protein 707	ENST00000534589	101928160	n.s.	0.175883	1.30767	0.0379556	0.08045	Q96C28
NDE1P2	--	nudE neurodevelopment protein 1 pseudogene 2	ENST00000605569	NA	--	0.296971	0.200576	0.000486368	0.00225437	--
NAP1L1P1	--	nucleosome assembly protein 1 like 1 pseudogene 1	ENST00000524793	NA	--	0.323505	1.18414	7.79055e-05	0.00048239	--
ZNF702P	Q9H963	zinc finger protein 702 pseudogene	ENST00000599665	79986	n.s.	-0.000514542	0.251871	0.996894	0.997992	Q9H963
ZNF701	Q6NWZ7	zinc finger protein 701	ENST00000593941	55762	n.s.	0.0227271	2.06704	0.794197	0.850734	Q9NV72
ZNF700	A0A087WVH9	zinc finger protein 700	ENST00000482090	90592	n.s.	-0.0858968	1.16068	0.366741	0.481473	Q9H0M5
NIFKP3	--	nucleolar protein interacting with the FHA domain of MKI67 pseudogene 3	ENST00000417799	NA	--	-0.539309	0.184978	1.00885e-05	8.49664e-05	--
ZNF736	B4DX44	zinc finger protein 736	ENST00000423484	728927	--	0.274286	3.54132	0.000152331	0.000849559	B4DX44
NLRP9P1	--	NLR family pyrin domain containing 9 pseudogene 1	ENST00000540920	NA	--	0.359057	-0.462892	0.0051908	0.0158948	--
NAPSB	--	napsin B aspartic peptidase (pseudogene)	ENST00000531692	256236	--	-0.402225	1.41405	2.96368e-05	0.000213505	--
MTND4P12	--	MT-ND4 pseudogene 12	ENST00000498999	NA	--	-0.41974	2.89893	0.000646333	0.0028479	--
ZNF692	Q9BU19	zinc finger protein 692	ENST00000533976	55657	n.s.	0.0173972	0.131947	0.883817	0.919425	Q9BU19
ZNF720	Q7Z2F6	KRAB domain-containing protein 5	ENST00000539915	107983990	n.s.	0.0851476	3.89544	0.201479	0.303397	Q7Z2F6
ZNF689	Q96CS4	zinc finger protein 689	ENST00000565440	115509	n.s.	0.136439	2.80355	0.0819964	0.149042	C0HLU2
ZNF718	A8WFQ3	zinc finger protein 718	ENST00000510175	255403	--	-0.190952	3.44492	0.00759656	0.0216524	Q3SXZ3
ZNF687	Q8N1G0	zinc finger protein 687	ENST00000459919	57592	n.s.	0.057121	1.32736	0.490929	0.599644	Q8N1G0
ZNF684	B3KSP5	zinc finger protein 684	ENST00000465152	127396	n.s.	0.114582	1.41691	0.104292	0.181602	Q5T5D7
ZNF683	Q8IZ20	zinc finger protein 683	ENST00000436292	257101	n.s.	-0.0168033	0.0341707	0.883592	0.919303	Q8IZ20
ZNF682	B3KUX2	zinc finger protein 682	ENST00000594127	91120	n.s.	0.203263	0.674114	0.0518435	0.103507	O95780
ZNF681	Q96N22	zinc finger protein 681	ENST00000402377	148213	n.s.	0.00623878	1.96442	0.948454	0.965041	Q96N22
ZNF680	Q8NEM1	zinc finger protein 680	ENST00000447137	340252	n.s.	0.110731	1.95205	0.177002	0.273736	Q8NEM1
MTND2P12	--	MT-ND2 pseudogene 12	ENST00000417560	NA	--	0.223942	-0.162076	0.00352425	0.0115868	--
ZNF714	A0A087WU35	zinc finger protein 714	ENST00000613286	148206	n.s.	-0.0477616	4.6069	0.390484	0.505032	Q96N38
MTND1P10	--	MT-ND1 pseudogene 10	ENST00000426108	NA	--	0.189287	-0.220754	0.00859549	0.0239459	--
ZNF706	Q9Y5V0	zinc finger protein 706	ENST00000523922	51123	--	-0.22543	4.76207	2.75912e-08	4.65766e-07	Q9Y5V0
MTCO3P12	--	MT-CO3 pseudogene 12	ENST00000416718	NA	--	-0.217323	1.10433	0.0157619	0.0396502	--
ZNF7	P17097	zinc finger protein 7	ENST00000532382	7553	n.s.	0.107432	3.34464	0.0688411	0.129752	P17097
ZNF671	B7Z1N1	zinc finger protein 671	ENST00000594803	79891	n.s.	-0.258568	0.353561	0.0397809	0.0835785	Q8TAW3
ZNF670	Q9BS34	zinc finger protein 670	ENST00000366503	93474	n.s.	0.122317	0.421843	0.150633	0.241695	Q9BS34
ZNF669	Q96BR6	zinc finger protein 669	ENST00000343381	79862	n.s.	0.0735838	1.26147	0.275206	0.386117	Q96BR6
ZNF668	A0A024QZD9	zinc finger protein 668	ENST00000414399	79759	n.s.	-0.0713426	0.866939	0.564868	0.666451	Q96K58
MTCO2P12	--	MT-CO2 pseudogene 12	ENST00000427426	NA	--	-0.418466	2.22531	6.74922e-06	6.06864e-05	--
ZNF665	Q9H7R5	zinc finger protein 665	ENST00000598440	79788	n.s.	0.0796568	2.84395	0.241903	0.349854	Q9H7R5
MRPS17P1	--	mitochondrial ribosomal protein S17 pseudogene 1	ENST00000596009	NA	--	0.162579	2.45958	0.000652341	0.00287176	--
MED15P7	--	mediator complex subunit 15 pseudogene 7	ENST00000435410	NA	--	0.238797	-0.628291	0.0120015	0.0316291	--
ZNF660	Q6AZW8	zinc finger protein 660	ENST00000625494	285349	n.s.	0.120712	2.22691	0.157371	0.25005	Q6AZW8
MARCKSL1P2	--	MARCKS like 1 pseudogene 2	ENST00000401037	NA	--	0.152199	1.64438	0.00624302	0.0184188	--
LY6G6E	--	lymphocyte antigen 6 family member G6E (pseudogene)	ENST00000399142	NA	--	0.483543	2.10962	1.1343e-09	2.57788e-08	--
ZNF658	A8K7Y5	zinc finger protein 658	ENST00000619435	26149	n.s.	0.162275	1.18477	0.0695341	0.130871	Q5TYW1
ZNF688	P0C7X2	zinc finger protein 688	ENST00000563707	146542	n.s.	0.0364363	3.68224	0.420128	0.533691	P0C7X2
ZNF654	Q8IZM8	zinc finger protein 654 ;Zinc finger protein 654	ENST00000636215	55279	n.s.	0.0502972	2.70271	0.61397	0.707231	Q8IZM8
ZNF678	Q5SXM1	zinc finger protein 678	ENST00000440339	339500	--	0.278034	3.1446	0.00176232	0.0065407	Q5SXM1
LRRC37A4P	--	leucine rich repeat containing 37 member A4 pseudogene	ENST00000579913	NA	--	0.315938	1.88484	0.0059362	0.0176967	--
ZNF646	O15015	zinc finger protein 646	ENST00000394979	9726	n.s.	0.0421106	1.14635	0.687844	0.768882	O15015
ZNF677	Q86XU0	zinc finger protein 677	ENST00000595293	342926	n.s.	-0.0913061	3.26569	0.149931	0.240807	Q86XU0
ZNF641	Q96N77	zinc finger protein 641	ENST00000549125	121274	n.s.	-0.053998	2.46688	0.640867	0.730518	Q96N77
LRRC37A17P	--	leucine rich repeat containing 37 member A17 pseudogene	ENST00000570311	NA	--	0.331648	0.510171	0.00356708	0.0117006	--
ZNF675	Q8TD23	zinc finger protein 675	ENST00000599535	171392	n.s.	0.0572956	3.60945	0.294402	0.406964	Q8TD23
ZNF630	Q2M218	zinc finger protein 630	ENST00000627643	57232	n.s.	0.0608711	1.82683	0.377948	0.49263	Q2M218
ZNF627	Q7L945	zinc finger protein 627	ENST00000588651	199692	n.s.	0.0932214	1.16064	0.268649	0.379075	Q7L945
KLF2P4	--	Kruppel like factor 2 pseudogene 4	ENST00000451959	NA	--	0.21367	0.409454	0.0045397	0.0142497	--
ZNF625	Q96I27	zinc finger protein 625	ENST00000455799	90589	n.s.	-0.10613	0.619697	0.300548	0.413691	Q96I27
KRT18P61	--	keratin 18 pseudogene 61	ENST00000585825	NA	--	0.288498	-0.693401	0.00856899	0.0239008	--
ZNF623	A0A0A0MT18	zinc finger protein 623	ENST00000633071	9831	n.s.	0.12029	2.34437	0.055759	0.109599	O75123
ZNF622	Q969S3	zinc finger protein 622	ENST00000308683	90441	n.s.	-0.135305	1.12697	0.202167	0.304181	Q969S3
HYDIN2	--	HYDIN axonemal central pair apparatus protein 2 (pseudogene)	ENST00000493714	NA	--	0.375467	1.32481	4.2261e-05	0.000287775	--
HMGB1P8	--	high mobility group box 1 pseudogene 8	ENST00000558211	NA	--	0.29123	0.875479	6.06873e-06	5.53762e-05	--
ZNF672	Q499Z4	zinc finger protein 672	ENST00000423362	79894	n.s.	0.0717755	4.65274	0.132029	0.218174	Q499Z4
HERC2P8	--	HERC2 pseudogene 8	ENST00000567073	NA	--	0.300172	-0.449414	0.0040129	0.0128676	--
ZNF670-ZNF695	--	ZNF670-ZNF695 readthrough (NMD candidate)	ENST00000465049	NA	--	0.412729	3.71665	1.7238e-10	4.5176e-09	--
ZNF615	Q8N8J6	zinc finger protein 615	ENST00000391795	284370	n.s.	0.148394	2.13657	0.0365865	0.0780623	Q8N8J6
ZNF614	Q8N883	zinc finger protein 614	ENST00000270649	80110	n.s.	0.139143	1.99807	0.0406133	0.0850815	Q8N883
ZNF613	Q6PF04	zinc finger protein 613	ENST00000601794	79898	n.s.	0.0958381	1.45767	0.277472	0.388583	Q6PF04
ZNF667	Q5CZB4	zinc finger protein 667	ENST00000292069	63934	--	0.167652	3.10784	0.000851047	0.00360258	Q5HYK9
ZNF610	Q8N9Z0	zinc finger protein 610	ENST00000594919	162963	n.s.	0.0865971	1.18453	0.3372	0.451868	Q8N9Z0
HERC2P4	--	HERC2 pseudogene 4	ENST00000564730	NA	--	0.363491	0.097344	0.000671306	0.00294278	--
HSP90AB7P	--	heat shock protein 90 alpha family class B member 7 pseudogene	ENST00000450068	NA	--	0.324295	0.718616	9.59527e-05	0.000574571	--
ZNF606	A0A024R4S7	zinc finger protein 606	ENST00000546715	80095	n.s.	0.0572489	1.842	0.560207	0.662271	Q8WXB4
ZNF664	A0A024RBR7	zinc finger protein 664	ENST00000539644	144348	--	0.1167	5.24316	0.0181288	0.0444511	Q8N3J9
ZNF600	Q6ZNG1	zinc finger protein 600	ENST00000594028	162966	n.s.	0.159672	0.807731	0.11463	0.19556	Q6ZNG1
ZNF599	Q96NL3	zinc finger protein 599	ENST00000587354	148103	n.s.	0.0626749	1.95378	0.500078	0.608062	Q96NL3
ZNF597	Q96LX8	zinc finger protein 597	ENST00000301744	146434	n.s.	-0.0879656	0.559785	0.500268	0.608242	Q96LX8
ZNF596	Q8TC21	zinc finger protein 596	ENST00000523162	169270	n.s.	-0.0273277	1.22235	0.786128	0.84483	Q8TC21
ZNF595	A0A075B7G4	zinc finger protein 595	ENST00000608255	152687	n.s.	-0.110275	2.39187	0.158593	0.251607	Q8IYB9
ZNF594	Q6ZNC6	zinc finger protein 594	ENST00000399604	84622	n.s.	0.16862	0.679707	0.112224	0.19257	Q96JF6
ZNF66	Q6ZN08	zinc finger protein 66	ENST00000594534	NA	--	0.360393	6.72802	2.96109e-13	1.27423e-11	Q6ZN08
GRAMD4P2	--	GRAM domain containing 4 pseudogene 2	ENST00000423297	NA	--	0.215319	-0.59083	0.020634	0.0494272	--
ZNF587B	E7ETH6	zinc finger protein 587B	ENST00000594328	100293516	n.s.	0.0311772	2.8288	0.588378	0.685734	E7ETH6
ZNF655	Q8N720	zinc finger protein 655	ENST00000394163	79027	n.s.	-0.0883416	4.83166	0.0338246	0.0733092	Q8N720
ZNF586	Q9NXT0	zinc finger protein 586	ENST00000598183	54807	n.s.	0.00553512	2.09875	0.941428	0.960243	Q9NXT0
ZNF652	A8K9F2	zinc finger protein 652	ENST00000430262	22834	n.s.	-0.0751465	5.56205	0.204674	0.307285	Q9Y2D9
ZNF644	Q9H582	zinc finger protein 644	ENST00000495966	84146	n.s.	0.0650519	4.25229	0.259332	0.369417	Q9H582
ZNF584	B4DQS1	zinc finger protein 584	ENST00000322834	201514	n.s.	0.124733	0.725701	0.159064	0.252168	Q8IVC4
ZNF639	Q9UID6	zinc finger protein 639	ENST00000621687	51193	--	-0.246732	4.11703	0.000356912	0.00173564	Q9UID6
ZNF582	Q96NG8	zinc finger protein 582	ENST00000593145	147948	n.s.	-0.0363934	1.61101	0.786098	0.84483	Q96NG8
GPAA1P2	--	glycosylphosphatidylinositol anchor attachment 1 pseudogene 2	ENST00000606848	NA	--	0.344367	0.817872	0.00321907	0.0107438	--
GLYATL1P2	--	glycine-N-acyltransferase like 1 pseudogene 2	ENST00000529451	NA	--	-0.437611	2.27385	6.06359e-11	1.75338e-09	--
ZNF638	Q14966	zinc finger protein 638	ENST00000601581	27332	n.s.	0.0269287	4.79976	0.607539	0.701711	Q14966
ZNF577	Q9BSK1	zinc finger protein 577	ENST00000301399	84765	n.s.	-0.0323091	0.376983	0.867485	0.907992	Q9BSK1
ZNF576	A0A024R0T0	zinc finger protein 576	ENST00000529930	79177	n.s.	0.113935	0.622681	0.271923	0.382544	B3KS81
ZNF575	A0A024R0U0	zinc finger protein 575	ENST00000600154	284346	n.s.	0.164712	0.645726	0.132536	0.218886	Q86XF7
GAPDHP42	--	glyceraldehyde 3 phosphate dehydrogenase pseudogene 42	ENST00000406848	NA	--	0.256931	-0.0601672	0.0155844	0.039285	--
ZNF626	Q68DY1	zinc finger protein 626	ENST00000291750	199777	--	-0.241057	3.95696	0.000332352	0.00163478	Q68DY1
ZNF572	Q7Z3I7	zinc finger protein 572	ENST00000319286	137209	n.s.	-0.0719837	-0.716412	0.587653	0.685209	Q7Z3I7
FTH1P5	--	ferritin heavy chain 1 pseudogene 5	ENST00000425761	NA	--	-0.250198	1.14032	0.00104707	0.0042636	--
ZNF570	K7EP39	zinc finger protein 570	ENST00000330173	148268	n.s.	0.061927	2.79284	0.469154	0.579519	Q96NI8
ZNF569	Q5MCW4	zinc finger protein 569	ENST00000592490	148266	n.s.	0.162326	1.59181	0.0394385	0.0830576	Q5MCW4
FER1L4	--	fer-1 like family member 4 (pseudogene)	ENST00000616711	NA	--	0.223477	-0.350781	0.0143087	0.0365637	--
FDPSP7	--	farnesyl diphosphate synthase pseudogene 7	ENST00000429043	NA	--	0.261894	-0.501508	0.0175028	0.0432221	--
EXOC5P1	--	exocyst complex component 5 pseudogene 1	ENST00000510543	NA	--	0.339304	-0.804212	0.00705441	0.0203827	--
ZNF565	Q8N9K5	zinc finger protein 565	ENST00000585994	147929	n.s.	0.190047	0.349002	0.0622164	0.119782	Q8N9K5
ZNF564	Q8TBZ8	zinc finger protein 564	ENST00000465410	163050	n.s.	0.124687	2.8576	0.0948615	0.167895	Q8TBZ8
ZNF563	Q8TA94	zinc finger protein 563	ENST00000594577	147837	n.s.	0.103752	1.43786	0.22303	0.328204	Q8TA94
EIF3FP1	--	eukaryotic translation initiation factor 3 subunit F pseudogene 1	ENST00000613970	NA	--	0.290576	-0.698324	0.00372908	0.0121151	--
ENPP7P8	--	ectonucleotide pyrophosphatase/phosphodiesterase 7 pseudogene 8	ENST00000524615	NA	--	0.207963	0.447927	0.00367545	0.011973	--
ZNF560	Q96MR9	zinc finger protein 560	ENST00000301480	147741	n.s.	0.243547	-0.516267	0.0487156	0.0985081	Q96MR9
ZNF621	Q6ZSS3	zinc finger protein 621	ENST00000490457	285268	--	0.196398	4.42466	0.000134444	0.00076506	Q6ZSS3
ZNF558	Q96NG5	zinc finger protein 558	ENST00000595786	148156	n.s.	0.130009	1.69442	0.0951928	0.168377	Q96NG5
E2F3P2	--	E2F transcription factor 3 pseudogene 2	ENST00000447755	NA	--	0.219896	-0.156524	0.00469978	0.0146556	--
DUXAP7	--	double homeobox A pseudogene 7	ENST00000431038	NA	--	0.211636	-0.235178	0.00728924	0.0209291	--
ZNF555	Q8NEP9	zinc finger protein 555	ENST00000334241	148254	n.s.	0.180327	2.39198	0.0462511	0.0944702	Q8NEP9
CDK4P1	--	cyclin dependent kinase 4 pseudogene 1	ENST00000454213	NA	--	0.313706	0.198191	3.93058e-05	0.000270437	--
ZNF552	Q9H707	zinc finger protein 552	ENST00000391701	79818	n.s.	0.0771856	1.2706	0.404651	0.518788	Q9H707
CCNB3P1	--	cyclin B3 pseudogene 1	ENST00000504855	NA	--	0.250489	0.228169	0.000263442	0.00133837	--
CUL1P1	--	cullin 1 pseudogene 1	ENST00000509510	NA	--	0.301776	-0.634182	0.019857	0.0479449	--
ZNF548	Q8NEK5	zinc finger protein 548	ENST00000336128	147694	n.s.	-0.01912	2.51185	0.798235	0.853763	Q8NEK5
ZNF547	Q8IVP9	zinc finger protein 547	ENST00000597567	284306	n.s.	0.0592919	-0.483536	0.550694	0.654774	Q8IVP9
CCDC162P	--	coiled-coil domain containing 162 pseudogene	ENST00000615766	221262	--	0.317617	0.517913	0.000252664	0.00129584	--
ZNF544	Q6NX49	zinc finger protein 544	ENST00000594303	27300	n.s.	0.135939	2.95645	0.0541925	0.107155	Q6NX49
ZNF543	Q08ER8	zinc finger protein 543	ENST00000321545	125919	n.s.	-0.0699286	1.54615	0.266551	0.376918	Q08ER8
CPHL1P	--	ceruloplasmin and hephaestin like 1 pseudogene	ENST00000461341	NA	--	0.309396	-0.451242	0.00171306	0.00638649	--
ZNF541	Q9H0D2	zinc finger protein 541	ENST00000391901	84215	n.s.	0.24435	0.259557	0.0348151	0.07502	Q9H0D2
ZNF540	Q8NDQ6	zinc finger protein 540	ENST00000589857	163255	n.s.	-0.0333533	0.67832	0.739584	0.810037	Q8NDQ6
ZNF536	O15090	zinc finger protein 536	ENST00000592773	9745	n.s.	0.144425	-0.255524	0.282921	0.394467	O15090
CDC27P3	--	cell division cycle 27 pseudogene 3	ENST00000635418	NA	--	0.306917	-0.28796	0.00197034	0.00716467	--
CDC27P1	--	cell division cycle 27 pseudogene 1	ENST00000445384	NA	--	0.3919	1.9918	3.44077e-06	3.40681e-05	--
ZNF530	Q6P9A1	zinc finger protein 530	ENST00000598297	348327	n.s.	0.0768918	2.25185	0.304134	0.417442	Q6P9A1
ZNF616	Q08AN1	zinc finger protein 616	ENST00000330123	90317	n.s.	0.00525597	3.11927	0.936461	0.956933	Q08AN1
ZNF611	Q8N823	zinc finger protein 611	ENST00000601249	81856	n.s.	0.0639042	4.01132	0.0607132	0.117544	Q8N823
ZNF527	Q8NB42	zinc finger protein 527	ENST00000483919	84503	n.s.	0.135909	2.88932	0.0274036	0.0618356	Q8NB42
ZNF526	H9ZYJ3	zinc finger protein 526	ENST00000301215	116115	n.s.	-0.0813074	1.81985	0.366869	0.481555	Q8TF50
CICP27	--	capicua transcriptional repressor pseudogene 27	ENST00000442987	NA	--	0.348339	2.78287	2.25791e-08	3.90967e-07	--
ZNF605	Q86T29	zinc finger protein 605	ENST00000392321	100289635	n.s.	0.116998	3.29121	0.0674189	0.127667	Q86T29
ZNF521	J3KTI4	zinc finger protein 521	ENST00000584787	25925	n.s.	0.0644249	0.40482	0.613846	0.707144	Q96K83
BNIP3P28	--	BCL2 interacting protein 3 pseudogene 28	ENST00000603918	NA	--	0.260207	1.16067	8.69679e-05	0.000529932	--
ATP8A2P3	--	ATPase phospholipid transporting 8A2 pseudogene 3	ENST00000426792	NA	--	0.267621	-0.310195	0.000738972	0.00319321	--
ABCC13	--	ATP binding cassette subfamily C member 13 (pseudogene)	ENST00000481582	150000	--	0.396944	-0.23066	5.93114e-05	0.000385127	--
ZNF517	B7ZLN6	zinc finger protein 517	ENST00000531720	340385	n.s.	0.126443	1.25779	0.133881	0.220657	Q6ZMY9
ZNF516	Q2YDX2	zinc finger protein 516	ENST00000532857	9658	n.s.	0.0351329	2.81044	0.723199	0.797215	Q92618
ASNSP1	--	ASNS pseudogene 1	ENST00000518311	NA	--	0.221053	-0.489589	0.0127291	0.0331741	--
ZNF512	Q96ME7	zinc finger protein 512	ENST00000379717	84450	n.s.	-0.135552	1.90166	0.208402	0.311309	Q96ME7
ZNF511	Q8NB15	zinc finger protein 511	ENST00000482153	118472	n.s.	-0.116024	1.1308	0.252338	0.361794	Q8NB15
ZNF510	Q6NUI8	zinc finger protein 510	ENST00000375231	22869	n.s.	-0.16957	1.19038	0.181307	0.279076	Q9Y2H8
ZNF507	Q8TCN5	zinc finger protein 507	ENST00000587084	22847	n.s.	0.19642	2.38661	0.0257828	0.0589825	Q8TCN5
ZNF592	Q92610	zinc finger protein 592	ENST00000559607	9640	--	0.39835	3.67985	2.45011e-08	4.2159e-07	Q92610
ZNF502	A0A024R2Z2	zinc finger protein 502	ENST00000449836	91392	n.s.	0.255018	0.714814	0.0455688	0.0932992	Q8TBZ5
ZNF501	Q96CX3	zinc finger protein 501	ENST00000486486	115560	n.s.	0.171496	0.206057	0.137135	0.225153	Q96CX3
ZNF500	O60304	zinc finger protein 500	ENST00000588602	26048	n.s.	0.152097	2.67393	0.0979928	0.172529	O60304
ZNF497	Q6ZNH5	zinc finger protein 497	ENST00000595763	162968	n.s.	-0.0847557	1.44528	0.300532	0.413691	Q6ZNH5
ZNF496	A0A024R5Q5	zinc finger protein 496	ENST00000461277	84838	n.s.	0.157407	1.91281	0.0567675	0.111118	Q96IT1
ASS1P1	--	argininosuccinate synthetase 1 pseudogene 1	ENST00000402854	NA	--	0.447598	2.19315	7.62616e-07	9.14447e-06	--
ANKRD20A9P	--	ankyrin repeat domain 20 family member A9 pseudogene	ENST00000632223	NA	--	0.245663	0.0229148	0.00831372	0.0233397	--
ZNF491	Q8N8L2	zinc finger protein 491	ENST00000323169	126069	n.s.	0.173311	0.844992	0.0220237	0.0520446	Q8N8L2
ZNF490	Q9ULM2	zinc finger protein 490	ENST00000311437	57474	n.s.	0.0958609	2.95187	0.192063	0.291816	Q9ULM2
ZNF487	B1APH4	zinc finger protein 487	ENST00000456416	NA	n.s.	-0.0445799	2.30168	0.596635	0.692681	B1APH4
ANKRD20A7P	--	ankyrin repeat domain 20 family member A7 pseudogene	ENST00000402318	NA	--	0.24518	0.52401	0.00795574	0.0225041	--
ZNF485	A0A024R7T5	zinc finger protein 485	ENST00000430885	220992	n.s.	0.0140661	0.143437	0.881484	0.917975	Q8NCK3
ZNF484	Q5JVG2	zinc finger protein 484	ENST00000395505	83744	n.s.	-0.0400004	0.767267	0.721075	0.795513	Q5JVG2
ANKRD20A17P	--	ankyrin repeat domain 20 family member A17 pseudogene	ENST00000511745	NA	--	0.411701	0.442703	0.000196596	0.00105051	--
ANKRD20A11P	--	ankyrin repeat domain 20 family member A11 pseudogene	ENST00000344693	391267	--	0.35134	0.779111	0.000436511	0.00205471	--
ZNF48	Q96MX3	zinc finger protein 48	ENST00000622647	197407	n.s.	-0.0958128	-0.131121	0.35868	0.473584	Q96MX3
AMZ2P1	--	AMZ2 pseudogene 1	ENST00000565833	201283	--	-0.257385	1.46431	0.00355427	0.0116671	--
ZNF474	Q6S9Z5	zinc finger protein 474	ENST00000296600	133923	n.s.	0.0902686	-0.434058	0.460976	0.572676	Q6S9Z5
ZNF473	A0A024QZI1	zinc finger protein 473	ENST00000598809	25888	n.s.	0.169393	0.65304	0.113075	0.193678	Q8WTR7
A2MP1	--	alpha-2-macroglobulin pseudogene 1	ENST00000543404	3	--	0.396865	0.804193	3.62924e-05	0.000253907	--
AKR1B10P2	--	aldo-keto reductase family 1 member B10 pseudogene 2	ENST00000577332	NA	--	0.24937	-0.510792	0.00127555	0.00504428	--
ZNF468	Q5VIY5	zinc finger protein 468	ENST00000396409	90333	n.s.	0.110771	2.82024	0.162094	0.255794	Q5VIY5
ZNF467	C9JAX3	zinc finger protein 467	ENST00000484747	168544	n.s.	0.0624239	0.369642	0.57461	0.674225	Q7Z7K2
ZNF462	Q63HJ5	zinc finger protein 462	ENST00000472574	58499	n.s.	0.121805	2.12287	0.255565	0.365218	Q96JM2
ZNF461	B4DRP8	zinc finger protein 461	ENST00000588844	92283	n.s.	0.0885258	2.28775	0.336654	0.45126	Q8TAF7
ZNF460	Q14592	zinc finger protein 460	ENST00000360338	10794	n.s.	0.139856	0.584382	0.132924	0.219427	Q14592
ZNF587	Q96SQ5	zinc finger protein 587	ENST00000484707	84914	n.s.	0.11333	3.32008	0.0915436	0.162975	Q96SQ5
ZNF45	Q02386	zinc finger protein 45	ENST00000590655	7596	n.s.	-0.071695	0.910331	0.518659	0.625374	Q02386
ZNF449	Q6P9G9	zinc finger protein 449	ENST00000370761	203523	n.s.	0.00461524	-0.498331	0.972821	0.981503	Q6P9G9
AOX2P	--	aldehyde oxidase 2 pseudogene	ENST00000502600	NA	--	0.447389	0.0687303	2.46205e-07	3.32431e-06	--
ZNF444	A0A024R4P4	zinc finger protein 444	ENST00000592949	55311	n.s.	0.00895837	2.62477	0.906343	0.936143	Q8N0Y2
ADAM1B	--	ADAM metallopeptidase domain 1B (pseudogene)	ENST00000454683	NA	--	0.283305	0.185359	0.00674906	0.0196566	--
ABC12-49244600F4.4	--	--	ENST00000619522	NA	--	0.332203	-0.145974	4.11797e-08	6.63299e-07	--
AC000367.1	--	--	ENST00000452711	NA	--	0.307359	2.80043	2.05222e-08	3.60502e-07	--
ZNF585B	Q52M93	zinc finger protein 585B	ENST00000532828	92285	n.s.	0.0798856	3.70899	0.213586	0.317228	Q52M93
ZNF439	A0A0C4DG37	zinc finger protein 439	ENST00000592534	90594	n.s.	0.0885011	1.95092	0.191637	0.291276	Q8NDP4
AC003003.5	--	--	ENST00000468219	NA	--	0.232849	1.30407	0.0205104	0.0491634	--
ZNF436	A0A024RAF3	zinc finger protein 436	ENST00000374608	80818	n.s.	0.204062	-0.599878	0.178707	0.275992	Q9C0F3
AC004057.1	--	--	ENST00000356247	NA	--	-0.347639	0.365128	0.0147805	0.0375975	--
ZNF432	A0A024R4I3	zinc finger protein 432	ENST00000598745	9668	n.s.	0.168276	2.5306	0.059756	0.116041	O94892
ZNF585A	Q6P3V2	zinc finger protein 585A	ENST00000587817	199704	n.s.	0.0690489	4.07734	0.190587	0.289996	Q6P3V2
ZNF583	Q96ND8	zinc finger protein 583	ENST00000537943	147949	n.s.	0.152396	3.04209	0.163823	0.257879	Q96ND8
AC004076.7	--	--	ENST00000597410	NA	--	0.355522	0.664674	1.00191e-05	8.45287e-05	--
AC004824.1	--	--	ENST00000624583	NA	--	0.19782	0.176782	0.00363831	0.0118786	--
ZNF428	I6L9C8	zinc finger protein 428	ENST00000598676	126299	n.s.	0.103274	2.46681	0.0988525	0.173691	Q96B54
AC004893.11	--	--	ENST00000360902	101927550	--	0.153555	2.91991	0.00940551	0.0258607	--
ZNF425	A0A090N7U3	zinc finger protein 425	ENST00000378061	155054	n.s.	0.172259	1.25327	0.0412517	0.0861212	Q6IV72
ZNF420	Q8TAQ5	zinc finger protein 420	ENST00000587029	147923	n.s.	-0.182283	1.21771	0.145115	0.234983	Q8TAQ5
ZNF578	Q3MI94	zinc finger protein 578	ENST00000596674	147660	--	0.156628	3.08457	0.00093161	0.00389376	Q96N58
ZNF418	B7Z1P3	zinc finger protein 418	ENST00000425570	147686	n.s.	0.112786	0.217179	0.321381	0.435687	Q8TF45
ZNF417	M0R230	zinc finger protein 417	ENST00000594396	147687	n.s.	0.142209	1.98282	0.120824	0.203637	Q8TAU3
AC004980.9	--	--	ENST00000447046	NA	--	0.275571	0.527524	1.85507e-05	0.000143674	--
ZNF414	Q96IQ9	zinc finger protein 414	ENST00000599379	84330	n.s.	-0.0792307	2.50583	0.199912	0.30157	Q96IQ9
ZNF568	A2VDJ6	zinc finger protein 568	ENST00000455817	374900	--	0.194903	4.0724	0.000477743	0.0022229	Q3ZCX4
ZNF408	B4DXY4	zinc finger protein 408	ENST00000531866	79797	n.s.	-0.193071	0.174212	0.143269	0.232884	Q9H9D4
AC005154.7	--	--	ENST00000419639	NA	--	0.238291	0.273092	0.00260641	0.00902881	--
ZNF404	Q494X3	zinc finger protein 404	ENST00000587539	342908	n.s.	0.0619089	-0.0898081	0.544772	0.649485	Q494X3
ZNF398	A0A090N8F2	zinc finger protein 398	ENST00000483892	57541	n.s.	0.147829	1.00564	0.211574	0.314914	Q8TD17
ZNF566	Q969W8	zinc finger protein 566	ENST00000452939	84924	--	0.125964	3.07671	0.0184268	0.0450677	Q969W8
AC005281.1	--	--	ENST00000424453	102725191	--	0.285602	1.02923	0.000817312	0.00348105	--
ZNF395	Q7L9C8	zinc finger protein 395	ENST00000344423	55893	n.s.	0.00599074	2.79035	0.940607	0.959834	Q9H8N7
ZNF562	A0A024R7A3	zinc finger protein 562	ENST00000293648	54811	--	0.210226	5.26526	1.03698e-05	8.69829e-05	Q6V9R5
ZNF391	Q9UJN7	zinc finger protein 391	ENST00000482767	346157	n.s.	0.226976	0.57257	0.0338058	0.0732794	Q9UJN7
AC007040.11	--	--	ENST00000453130	NA	--	0.241322	1.48739	0.0111734	0.029825	--
ZNF385C	A0A1B0GUU1	zinc finger protein 385C ;Uncharacterized protein C17orf113	ENST00000587304	201181	n.s.	0.124299	2.52478	0.0803469	0.146686	Q66K41
ZNF385B	Q569K4	zinc finger protein 385B	ENST00000457304	151126	n.s.	0.243989	0.748391	0.0338993	0.0734384	Q569K4
ZNF385A	Q96PM9	zinc finger protein 385A	ENST00000552382	25946	n.s.	-0.00407559	2.2855	0.950968	0.9669	Q96PM9
ZNF559	A0A0A0MTT2	zinc finger protein 559	ENST00000589208	84527	n.s.	-0.124736	3.21129	0.150368	0.241429	Q9BR84
AC007875.2	--	--	ENST00000441505	NA	--	0.207363	-0.217957	0.0143491	0.0366604	--
ZNF557	Q8N988	zinc finger protein 557	ENST00000414706	79230	--	0.198655	3.26704	8.56908e-06	7.40566e-05	Q8N988
AC008565.1	--	--	ENST00000509046	NA	--	0.315695	0.848542	4.27796e-05	0.00029049	--
AC009474.1	--	--	ENST00000455096	NA	--	0.316025	-0.776971	0.00422803	0.0134238	--
ZNF366	Q8N895	zinc finger protein 366	ENST00000514477	167465	n.s.	0.234026	1.49319	0.0222043	0.0524083	Q8N895
ZNF362	Q5T0B9	zinc finger protein 362	ENST00000490959	149076	n.s.	0.0851938	1.75152	0.403712	0.518098	Q5T0B9
ZNF358	Q9NW07	zinc finger protein 358	ENST00000597229	140467	n.s.	0.195028	1.75413	0.0242614	0.0561825	Q9NW07
ZNF355P	Q9NSJ1	zinc finger protein 355 pseudogene	ENST00000427301	NA	n.s.	0.267237	-0.111869	0.0217899	0.0516347	Q9NSJ1
ZNF354C	Q86Y25	zinc finger protein 354C	ENST00000315475	30832	n.s.	-0.0506297	0.264667	0.679722	0.762675	Q86Y25
AC010886.2	--	--	ENST00000437380	NA	--	0.176805	-0.343347	0.019956	0.048144	--
ZNF554	B3KNM4	zinc finger protein 554	ENST00000590116	115196	--	0.139598	3.17623	0.00734463	0.0210539	Q86TJ5
ZNF350	Q9GZX5	zinc finger protein 350	ENST00000597555	59348	n.s.	0.0454013	1.93886	0.594039	0.690561	Q9GZX5
ZNF35	P13682	zinc finger protein 35	ENST00000399560	7584	n.s.	0.170175	0.217645	0.138624	0.226982	P13682
ZNF542P	Q5EBM4	zinc finger protein 542 pseudogene	ENST00000467807	147947	down	-1.07433	5.53532	1.35516e-32	1.79189e-29	Q5EBM4
ZNF532	A0A024R283	zinc finger protein 532	ENST00000585662	55205	--	0.181183	3.1338	0.00401687	0.0128773	Q9HCE3
ZNF529	Q6P280	zinc finger protein 529	ENST00000587286	57711	n.s.	0.0699275	4.28692	0.128934	0.214203	Q6P280
ZNF343	Q6P1L6	zinc finger protein 343	ENST00000612935	79175	n.s.	0.121393	-0.0194616	0.348254	0.463224	Q6P1L6
AC016712.1	--	--	ENST00000444764	NA	--	0.181697	0.32755	0.0110404	0.0295298	--
AC063976.7	--	--	ENST00000425667	NA	--	0.175902	0.786441	0.017214	0.0426684	--
ZNF528	Q3MIS6	zinc finger protein 528	ENST00000479718	84436	n.s.	0.0941682	3.09241	0.244322	0.352756	Q3MIS6
ZNF337	Q6ZUQ0	zinc finger protein 337	ENST00000376436	26152	n.s.	-0.235205	0.693726	0.0455283	0.0932294	Q9Y3M9
ZNF335	Q8IW09	zinc finger protein 335	ENST00000475002	63925	n.s.	0.159295	2.33997	0.0410307	0.0857326	Q9H4Z2
ZNF334	A0A087X1P4	zinc finger protein 334	ENST00000596323	55713	n.s.	0.0377126	1.55869	0.59981	0.69538	Q9HCZ1
ZNF524	Q96C55	zinc finger protein 524	ENST00000301073	147807	--	0.124453	3.444	0.00918981	0.0253774	Q96C55
ZNF331	A0A024R4J5	zinc finger protein 331	ENST00000514374	55422	n.s.	-0.0286008	0.584189	0.794077	0.850734	Q9NQX6
AC068279.3	--	--	ENST00000444323	NA	--	0.417127	1.07311	2.32411e-06	2.4567e-05	--
ZNF329	A0A024R4Q4	zinc finger protein 329	ENST00000358067	79673	n.s.	0.0339673	2.0267	0.652012	0.738979	Q86UD4
ZNF519	Q8TB69	zinc finger protein 519	ENST00000587419	162655	--	0.272615	4.54314	1.63238e-05	0.000129179	Q8TB69
ZNF324	A0A024R4R8	zinc finger protein 324	ENST00000535298	25799	n.s.	-0.18399	0.1159	0.127849	0.212716	O75467
ZNF322	A0A024QZZ4	zinc finger protein 322	ENST00000415922	79692	n.s.	0.0637327	1.52974	0.561394	0.663267	Q6U7Q0
ZNF518B	Q9C0D4	zinc finger protein 518B	ENST00000507515	85460	--	-0.253587	3.77621	0.00556234	0.0167917	Q9C0D4
AC073065.3	--	--	ENST00000411678	NA	--	0.156104	2.53513	0.00236077	0.00832481	--
ZNF318	Q5VUA4	zinc finger protein 318	ENST00000607252	24149	n.s.	0.130942	2.41801	0.137304	0.225355	Q5VUA4
ZNF317	A0A024R775	zinc finger protein 317	ENST00000247956	57693	n.s.	-0.044201	2.99656	0.637819	0.727672	Q96PQ6
ZNF316	A6NFI3	zinc finger protein 316	ENST00000614588	100131017	n.s.	0.0497135	2.5018	0.436495	0.549206	A6NFI3
AC083899.1	--	--	ENST00000423285	NA	--	0.201842	0.231335	0.0072692	0.0208871	--
ZNF304	E7EQD3	zinc finger protein 304	ENST00000391705	57343	n.s.	-0.262162	-0.400216	0.0421933	0.0877594	Q9HCX3
AC104389.28	--	--	ENST00000420726	NA	--	0.213111	0.767907	0.00479976	0.0149077	--
ZNF300P1	--	zinc finger protein 300 pseudogene 1	ENST00000356555	NA	n.s.	0.0172848	-0.683785	0.893631	0.927225	--
ZNF300	Q96RE9	zinc finger protein 300	ENST00000274599	91975	n.s.	-0.263262	-0.701498	0.0705724	0.132435	Q96RE9
ZNF30	P17039	zinc finger protein 30	ENST00000601142	90075	n.s.	0.123394	0.465348	0.364433	0.479179	P17039
ZNF3	P17036	zinc finger protein 3	ENST00000479192	7551	n.s.	-0.0255876	2.54543	0.754542	0.82067	P17036
ZNF518A	Q6AHZ1	zinc finger protein 518A	ENST00000534948	9849	--	0.266384	3.51685	0.00140149	0.00544702	Q6AHZ1
ZNF287	Q6PEZ3	zinc finger protein 287	ENST00000395824	57336	n.s.	-0.0524033	1.60939	0.668015	0.7525	Q9HBT7
ZNF514	Q96K75	zinc finger protein 514	ENST00000447814	84874	--	0.266458	3.04345	3.3284e-05	0.000235809	Q96K75
AC110926.4	--	--	ENST00000412499	NA	--	0.299802	1.21791	0.000181737	0.000983395	--
AC125634.1	--	--	ENST00000438758	NA	--	0.21036	-0.579209	0.0151707	0.0384756	--
ZNF283	K7ESH0	zinc finger protein 283	ENST00000324461	284349	n.s.	0.0592481	2.43216	0.461002	0.572676	Q8N7M2
AL354822.1	--	--	ENST00000612565	NA	--	0.234869	1.71575	0.00174809	0.00649617	--
AP000705.8	--	--	ENST00000574005	NA	--	0.172416	2.92657	3.64934e-05	0.000255068	--
ZNF280C	Q8ND82	zinc finger protein 280C	ENST00000447817	55609	n.s.	0.0761778	0.81263	0.423603	0.536851	Q8ND82
AP004289.1	--	--	ENST00000436307	NA	--	0.316291	-0.477456	0.0123766	0.0324182	--
ZNF506	Q5JVG8	zinc finger protein 506	ENST00000587461	440515	n.s.	0.0182841	4.57892	0.632061	0.722576	Q5JVG8
ZNF493	Q6ZR52	zinc finger protein 493	ENST00000599517	284443	--	0.111277	5.46217	5.21746e-05	0.000345259	Q6ZR52
ZNF276	I6L9I3	zinc finger protein 276	ENST00000561536	92822	n.s.	-0.0447503	2.89556	0.578241	0.677175	Q8N554
ZNF275	A6NFS0	zinc finger protein 275	ENST00000438239	105373378	n.s.	0.255089	1.86848	0.0769091	0.141798	Q9NSD4
ZNF483	Q8TF39	zinc finger protein 483	ENST00000374374	158399	--	0.183057	3.94888	0.000597452	0.00266726	Q8TF39
ZNF480	B7Z8E1	zinc finger protein 480	ENST00000595962	147657	--	0.155278	4.66355	0.000256525	0.00131152	Q8WV37
AP006285.1	--	--	ENST00000617253	NA	--	0.20072	1.66382	0.00149807	0.0057386	--
ZNF471	Q9BX82	zinc finger protein 471	ENST00000591759	57573	--	0.369486	5.90156	1.47863e-10	3.91743e-09	Q9BX82
ATP5A1P10	--	--	ENST00000622403	NA	--	0.396556	1.69447	4.03664e-08	6.53819e-07	--
ZNF266	A0A024R7B6	zinc finger protein 266	ENST00000588933	10781	n.s.	-0.121257	2.03959	0.207573	0.310325	Q14584
ZNF470	Q6ECI4	zinc finger protein 470	ENST00000601902	388566	--	0.336229	3.21819	1.27239e-07	1.83055e-06	Q6ECI4
ZNF263	O14978	zinc finger protein 263	ENST00000573578	10127	n.s.	-0.100739	1.64293	0.216801	0.32079	O14978
ZNF260	Q3ZCT1	zinc finger protein 260	ENST00000588993	339324	n.s.	0.0389428	2.52895	0.702788	0.780965	Q3ZCT1
bP-21264C1.1	--	--	ENST00000624041	101927345	--	0.49503	-0.0233023	1.2632e-06	1.42872e-05	--
ZNF257	Q9Y2Q1	zinc finger protein 257	ENST00000600162	113835	n.s.	-0.0899395	1.50754	0.370417	0.485184	Q9Y2Q1
ZNF254	A0A087WZJ7	zinc finger protein 254	ENST00000616028	9534	n.s.	0.0437565	2.53334	0.57188	0.672057	O75437
ZNF253	O75346	zinc finger protein 253	ENST00000589668	56242	n.s.	0.209952	1.79892	0.0289978	0.0646494	O75346
ZNF252P	--	zinc finger protein 252 pseudogene	ENST00000426361	286101	n.s.	-0.0902967	-0.575694	0.490028	0.598845	--
ZNF251	Q9BRH9	zinc finger protein 251	ENST00000634210	90987	n.s.	0.00126408	0.95964	0.990857	0.993863	Q9BRH9
ZNF250	B3KNS9	zinc finger protein 250	ENST00000533221	58500	n.s.	-0.0217819	2.96639	0.757293	0.82237	P15622
ZNF451	Q96JY2	zinc finger protein 451	ENST00000509071	26036	n.s.	0.0322688	5.13697	0.541303	0.646143	Q9Y4E5
ZNF248	A2RUI7	zinc finger protein 248	ENST00000485560	57209	n.s.	-0.0598137	1.36627	0.567733	0.668751	Q8NDW4
bP-2189O9.2	--	--	ENST00000624291	NA	--	0.34954	1.67283	4.7873e-05	0.000321178	--
BX004987.1	--	--	ENST00000618686	NA	--	0.421728	2.55467	5.44896e-07	6.75087e-06	--
ZNF235	Q14590	zinc finger protein 235	ENST00000589799	9310	n.s.	-0.0613837	0.656954	0.617397	0.71039	Q14590
CH17-258A22.4	--	--	ENST00000611212	NA	--	0.365527	2.48516	6.48757e-05	0.000414231	--
ZNF445	P59923	zinc finger protein 445	ENST00000634915	353274	--	0.249571	5.52322	1.23094e-07	1.77972e-06	P59923
ZNF230	Q9UIE0	zinc finger protein 230	ENST00000585632	7773	n.s.	-0.0241622	0.768699	0.817625	0.869388	Q8WVD5
ZNF23	B3KR55	zinc finger protein 23	ENST00000393539	7571	n.s.	0.173946	1.31836	0.0798	0.145907	P17027
CTB-102L5.4	--	--	ENST00000591889	NA	--	0.347473	1.3971	0.0111968	0.0298758	--
ZNF227	Q658S5	zinc finger protein 227	ENST00000591019	7770	n.s.	0.0556368	1.57887	0.572057	0.672152	Q86WZ6
ZNF226	A0A024R0P4	zinc finger protein 226	ENST00000337433	7769	n.s.	-0.00604763	2.68073	0.951601	0.967228	Q9NYT6
CTB-109A12.1	--	--	ENST00000509655	102724404	--	0.209306	0.411323	0.00510136	0.0156744	--
ZNF44	P15621	zinc finger protein 44	ENST00000597563	51710	n.s.	0.0856087	3.27736	0.0600384	0.116481	P15621
ZNF223	Q9UK11	zinc finger protein 223	ENST00000585552	7766	n.s.	0.147529	0.733005	0.141908	0.231319	Q9UK11
ZNF222	Q9UK12	zinc finger protein 222	ENST00000590160	7673	n.s.	-0.03346	-0.776475	0.79623	0.852183	Q9UK12
ZNF438	Q7Z4V0	zinc finger protein 438	ENST00000609683	220929	--	-0.267016	4.61235	2.47536e-05	0.000183788	Q7Z4V0
ZNF431	Q8TF32	zinc finger protein 431	ENST00000594821	170959	n.s.	0.075698	5.17024	0.127693	0.212505	Q8TF32
ZNF217	O75362	zinc finger protein 217	ENST00000437222	7764	n.s.	0.0701328	2.17742	0.499218	0.607371	O75362
CTB-63M22.1	--	--	ENST00000518938	NA	--	0.454649	0.0430948	0.000723295	0.00313292	--
CTB-95D12.1	--	--	ENST00000605123	NA	--	0.309414	0.30569	0.0165252	0.0412595	--
ZNF213	A0A0S2Z4L6	zinc finger protein 213	ENST00000574902	7760	n.s.	-0.0739472	1.76806	0.435778	0.548608	O14771
ZNF212	A0A090N8N3	zinc finger protein 212	ENST00000462724	7988	n.s.	-0.17909	0.269149	0.100002	0.175396	Q9UDV6
ZNF211	Q13398	zinc finger protein 211	ENST00000254182	10520	n.s.	-0.186441	2.62859	0.0694159	0.130666	Q13398
CTC-543D15.1	--	--	ENST00000567299	NA	--	0.234901	0.679133	0.0010689	0.00434035	--
ZNF430	A8K360	zinc finger protein 430	ENST00000619540	80264	n.s.	0.0861732	3.91978	0.134975	0.222187	Q9H8G1
ZNF202	A0A024R3M3	zinc finger protein 202	ENST00000530393	7753	n.s.	-0.136739	-0.175205	0.329232	0.443849	O95125
ZNF43	A0A024R7P7	zinc finger protein 43	ENST00000599414	7594	--	0.207388	3.43494	0.000672043	0.00294512	P17038
ZNF20	P17024	zinc finger protein 20	ENST00000334213	7568	n.s.	0.0781261	0.713475	0.34774	0.462668	P17024
ZNF2	B0AZN8	zinc finger protein 2	ENST00000611463	7549	n.s.	0.168481	1.074	0.0758488	0.140216	Q9BSG1
ZNF429	Q86V71	zinc finger protein 429	ENST00000596126	353088	--	0.121978	4.80615	0.00153411	0.00585045	Q86V71
ZNF195	O14628	zinc finger protein 195	ENST00000525313	7748	n.s.	0.062168	2.24599	0.34368	0.458187	O14628
CTD-2179L22.1	--	--	ENST00000517330	NA	--	0.283561	0.427629	0.00158036	0.00598136	--
ZNF189	O75820	zinc finger protein 189	ENST00000615466	7743	n.s.	0.150946	1.26433	0.197785	0.299042	O75820
CTD-2192J16.22	--	--	ENST00000597692	NA	--	0.340758	2.46192	8.19517e-07	9.77841e-06	--
ZNF184	A0A024RCM2	zinc finger protein 184	ENST00000377419	7738	n.s.	-0.251715	-0.273811	0.0736735	0.136943	Q99676
ZNF182	P17025	zinc finger protein 182	ENST00000396965	7569	n.s.	-0.218908	0.903224	0.0329297	0.07167	P17025
ZNF181	B4DM69	zinc finger protein 181	ENST00000392232	339318	n.s.	-0.0247261	2.25497	0.797692	0.85337	Q2M3W8
ZNF180	G5E9B8	zinc finger protein 180	ENST00000585514	7733	n.s.	0.0941548	1.03256	0.259898	0.369848	Q9UJW8
ZNF18	B3KXT5	zinc finger protein 18	ENST00000582607	7566	n.s.	-0.0703724	1.13907	0.425145	0.538151	P17022
ZNF426	K7ER43	zinc finger protein 426	ENST00000593003	79088	--	0.166778	4.24131	0.000443934	0.00208592	Q9BUY5
ZNF174	Q15697	zinc finger protein 174	ENST00000571936	7727	n.s.	-0.0823087	0.404288	0.510126	0.617749	Q15697
ZNF17	P17021	zinc finger protein 17	ENST00000599867	7565	n.s.	-0.270104	0.536873	0.0259284	0.0592596	P17021
ZNF419	Q96HQ0	zinc finger protein 419	ENST00000618093	79744	n.s.	0.113019	3.12192	0.129181	0.214492	Q96HQ0
ZNF165	P49910	zinc finger protein 165	ENST00000377325	7718	n.s.	-0.042131	-0.715597	0.72782	0.800767	P49910
ZNF410	Q86VK4	zinc finger protein 410	ENST00000554582	57862	n.s.	0.0153917	3.36345	0.816009	0.867923	Q86VK4
ZNF16	P17020	zinc finger protein 16	ENST00000394909	7564	n.s.	0.135229	1.48464	0.0740383	0.137481	P17020
ZNF157	P51786	zinc finger protein 157	ENST00000377073	7712	n.s.	0.129302	0.119547	0.12212	0.205227	P51786
ZNF155	Q12901	zinc finger protein 155	ENST00000270014	7711	n.s.	0.18379	1.10297	0.0749072	0.13874	Q12901
ZNF154	A0A024R4Q0	zinc finger protein 154	ENST00000512439	7710	n.s.	0.191751	2.35355	0.0464905	0.0948394	Q13106
ZNF397	Q8NF99	zinc finger protein 397	ENST00000585800	84307	n.s.	0.0485518	4.23631	0.326482	0.440981	Q8NF99
ZNF146	Q15072	zinc finger protein 146	ENST00000443387	7705	n.s.	-0.156225	2.90631	0.122291	0.205443	Q15072
ZNF143	P52747	zinc finger protein 143	ENST00000396604	7702	n.s.	-0.0542395	2.43915	0.569459	0.670129	P52747
ZNF142	P52746	zinc finger protein 142	ENST00000411696	7701	n.s.	0.108015	2.76365	0.1284	0.213445	P52746
ZNF385D	Q9H6B1	zinc finger protein 385D	ENST00000495739	79750	--	-0.395299	5.28601	7.21519e-09	1.40866e-07	Q9H6B1
ZNF140	P52738	zinc finger protein 140	ENST00000440984	7699	n.s.	0.10635	1.35155	0.362305	0.477071	P52738
CTD-2521M24.4	--	--	ENST00000526892	NA	--	0.2086	1.55826	0.000743963	0.00321382	--
ZNF138	A0A0A0MT90	zinc finger protein 138	ENST00000440598	7697	n.s.	-0.247844	0.198949	0.0477982	0.0969891	P52744
ZNF136	B4DS70	zinc finger protein 136	ENST00000418338	7695	n.s.	0.156814	1.89663	0.077398	0.142482	P52737
ZNF135	Q8N9M3	zinc finger protein 135	ENST00000515535	7694	n.s.	0.087452	1.22215	0.354298	0.46899	P52742
ZNF134	P52741	zinc finger protein 134	ENST00000396161	7693	n.s.	0.136385	1.66898	0.239367	0.347082	P52741
ZNF133	P52736	zinc finger protein 133	ENST00000425686	7692	n.s.	0.0607053	0.616618	0.597747	0.693596	P52736
ZNF384	Q8TF68	zinc finger protein 384	ENST00000537248	171017	n.s.	-0.0795554	3.06735	0.303847	0.417127	Q8TF68
CTD-2542C24.2	--	--	ENST00000595195	NA	--	0.196511	0.186869	0.0191966	0.0466368	--
CTD-2547L16.3	--	--	ENST00000517431	NA	--	0.194899	-0.123014	0.0201403	0.0484767	--
ZNF12	P17014	zinc finger protein 12	ENST00000342651	7559	n.s.	-0.0857415	2.48749	0.438697	0.551357	P17014
CTD-2651B20.4	--	--	ENST00000560646	NA	--	0.331704	0.184775	0.000796603	0.00340882	--
ZNF114	Q8NC26	zinc finger protein 114	ENST00000598898	163071	n.s.	0.132596	2.21434	0.0605845	0.117353	Q8NC26
CTD-3088G3.8	--	--	ENST00000600877	400499	--	0.219349	2.17851	0.00834745	0.0234073	--
ZNF383	Q8NA42	zinc finger protein 383	ENST00000586658	163087	--	0.234861	3.13868	0.00174541	0.00648952	Q8NA42
ZNF382	Q96SR6	zinc finger protein 382	ENST00000423582	84911	--	0.247822	3.82351	0.000798039	0.00341296	Q96SR6
CTD-3099C6.9	--	--	ENST00000598322	NA	--	0.218958	1.87744	0.00200167	0.00725319	--
ZNF10	P21506	zinc finger protein 10	ENST00000536877	7556	n.s.	0.0598651	-0.228243	0.637186	0.727291	P21506
CTD-3145H4.1	--	--	ENST00000523156	NA	--	0.287396	-0.386022	0.00173889	0.00646858	--
ZFPM1	Q8IX07	zinc finger protein FOG family member 1	ENST00000319555	161882	n.s.	0.176706	1.23399	0.0725296	0.135266	Q8IX07
ZNF37A	P17032	zinc finger protein 37A	ENST00000638053	7587	--	0.192931	4.48455	0.00267234	0.00922381	P17032
DMBT1P1	--	--	ENST00000439464	375940	--	0.297025	-0.473128	0.0011469	0.00461711	--
FAM35BP	--	--	ENST00000475914	439965	--	0.366918	-0.0632984	0.00112917	0.00455204	--
FAM83H-AS1	--	--	ENST00000631795	NA	--	0.197295	1.40961	0.00422623	0.0134215	--
ZNF367	Q7RTV3	zinc finger protein 367	ENST00000375256	195828	--	-0.370256	5.30304	3.84277e-10	9.4414e-09	Q7RTV3
ZNF347	A0A024R4L7	zinc finger protein 347	ENST00000595710	84671	n.s.	0.0594982	4.37849	0.292539	0.404889	Q96SE7
ZNF346	B7Z4N4	zinc finger protein 346	ENST00000512315	23567	--	0.561518	3.88864	6.01126e-11	1.74171e-09	Q9UL40
ZNF33B	Q06732	zinc finger protein 33B	ENST00000486187	7582	--	-0.344887	4.54372	0.000280563	0.00141547	Q06732
ZMYM3	Q14202	zinc finger MYM-type containing 3	ENST00000373998	9203	n.s.	0.0159857	0.855356	0.89783	0.93032	Q14202
ZNF33A	Q06730	zinc finger protein 33A	ENST00000478556	7581	n.s.	-0.123996	4.61981	0.0370174	0.0788544	Q06730
ZMYM1	A0A1B0GXA6	zinc finger MYM-type containing 1	ENST00000463393	79830	n.s.	0.251498	1.12402	0.0287427	0.0642698	Q5SVZ6
GS1-124K5.2	--	--	ENST00000442578	NA	--	0.333859	-0.102994	2.58879e-05	0.000190653	--
ZMIZ1	A0JLS3	zinc finger MIZ-type containing 1	ENST00000334512	57178	n.s.	-0.112222	2.54264	0.198159	0.299545	Q9ULJ6
ZNF333	Q96JL9	zinc finger protein 333	ENST00000601629	84449	n.s.	0.047465	5.15885	0.0809913	0.147677	Q96JL9
GVQW1	--	--	ENST00000451672	NA	--	0.194086	1.7911	0.00730767	0.0209687	--
ZNF326	A0A0A0MRN4	zinc finger protein 326	ENST00000340281	284695	n.s.	-0.0785435	4.84123	0.151033	0.242175	Q5BKZ1
HIST1H2BF	--	--	ENST00000356530	8343	--	-0.435098	1.59392	7.51739e-08	1.13778e-06	P62807
ZMAT1	A7MD47	zinc finger matrin-type 1	ENST00000488347	84460	n.s.	-0.0353139	1.77887	0.701077	0.779838	Q5H9K5
ZIM3	Q96PE6	zinc finger imprinted 3	ENST00000269834	114026	n.s.	0.1864	0.454266	0.0251401	0.0577758	Q96PE6
ZNF320	A2RRD8	zinc finger protein 320	ENST00000601334	162967	n.s.	0.125933	3.5342	0.0212686	0.0506056	A2RRD8
ZNF302	Q9NR11	zinc finger protein 302	ENST00000423823	55900	--	-0.197158	4.35563	0.00897037	0.0248549	Q9NR11
ZNHIT6	Q9NWK9	zinc finger HIT-type containing 6	ENST00000431532	54680	n.s.	-0.0229848	2.80375	0.743033	0.812465	Q9NWK9
ZNF292	O60281	zinc finger protein 292	ENST00000518845	23036	n.s.	0.105555	4.58677	0.0341913	0.0739829	O60281
ZNF286A	B2RCD9	zinc finger protein 286A	ENST00000580136	57335	n.s.	0.11011	3.6437	0.130318	0.216013	Q9HBT8
ZGRF1	Q86YA3	zinc finger GRF-type containing 1	ENST00000445413	55345	n.s.	0.172407	2.40695	0.0264548	0.0601602	Q86YA3
ZNF285	B7ZLR9	zinc finger protein 285	ENST00000614994	26974	--	0.219876	3.03799	0.0153472	0.038815	Q96NJ3
ZNF281	Q9Y2X9	zinc finger protein 281	ENST00000294740	23528	--	-0.251167	3.31436	0.00161991	0.00611036	Q9Y2X9
ZFYVE28	Q9HCC9	zinc finger FYVE-type containing 28	ENST00000508471	57732	n.s.	-0.0400495	0.396541	0.716568	0.791991	Q9HCC9
ZFYVE27	Q5T4F4	zinc finger FYVE-type containing 27	ENST00000370613	118813	n.s.	0.1168	0.99075	0.281814	0.39334	Q5T4F4
KB-1980E6.2	--	--	ENST00000517692	NA	--	0.254344	0.864382	0.000345452	0.00168923	--
LA16c-380H5.1	--	--	ENST00000573465	NA	--	0.191606	1.17268	0.00143879	0.00555866	--
ZFYVE19	Q96K21	zinc finger FYVE-type containing 19	ENST00000566767	84936	n.s.	0.165421	2.25886	0.10927	0.188555	Q96K21
ZNF280D	Q6N043	zinc finger protein 280D	ENST00000559000	145783	--	0.369382	3.71573	5.3785e-06	5.01476e-05	Q6N043
ZFYVE1	Q9HBF4	zinc finger FYVE-type containing 1	ENST00000553891	53349	n.s.	0.098454	2.16757	0.334002	0.448532	Q9HBF4
ZNF28	P17035	zinc finger protein 28	ENST00000542421	7576	n.s.	-0.0610611	3.14105	0.463082	0.574507	P17035
ZEB1	B2RBI8	zinc finger E-box binding homeobox 1	ENST00000558863	6935	n.s.	0.0150813	2.46335	0.86885	0.908709	P37275
ZDHHC9	Q9Y397	zinc finger DHHC-type palmitoyltransferase 9	ENST00000491039	51114	n.s.	0.0404219	-0.186508	0.742707	0.812465	Q9Y397
ZDHHC8	Q9ULC8	zinc finger DHHC-type palmitoyltransferase 8	ENST00000472497	29801	n.s.	-0.215691	-0.185273	0.0526449	0.104711	Q9ULC8
ZNF277	Q9NRM2	zinc finger protein 277	ENST00000361822	11179	n.s.	-0.0545764	3.44434	0.403143	0.517584	Q9NRM2
LINC00371	--	--	ENST00000433280	NA	--	0.345195	0.820171	2.02991e-05	0.000154743	--
LL22NC03-80A10.6	--	--	ENST00000413293	NA	--	-0.481617	0.68313	8.61605e-05	0.000526556	--
ZNF274	A0A0A0MR47	zinc finger protein 274	ENST00000597528	10782	n.s.	-0.105168	3.00834	0.161777	0.25542	Q96GC6
ZNF273	Q14593	zinc finger protein 273	ENST00000489672	10793	n.s.	0.0224275	3.13344	0.706207	0.783567	Q14593
ZDHHC23	B3KXV3	zinc finger DHHC-type palmitoyltransferase 23	ENST00000330212	254887	n.s.	-0.0239806	-0.0873854	0.870601	0.910148	Q8IYP9
LLNLF-173C4.1	--	--	ENST00000633286	NA	--	0.330252	0.389563	0.00018205	0.000984358	--
ZNF271P	--	zinc finger protein 271 pseudogene	ENST00000399070	10778	--	-0.235144	7.2302	3.69843e-13	1.56833e-11	--
ZNF268	Q14587	zinc finger protein 268	ENST00000228289	10795	n.s.	0.120516	4.919	0.0472509	0.0961074	Q14587
ZDHHC18	Q9NUE0	zinc finger DHHC-type palmitoyltransferase 18	ENST00000534643	84243	n.s.	-0.0933096	1.43658	0.408531	0.522481	Q9NUE0
ZDHHC17	Q8IUH5	zinc finger DHHC-type palmitoyltransferase 17	ENST00000552693	23390	n.s.	0.146846	2.81595	0.0763218	0.140912	Q8IUH5
ZDHHC16	B4DNL2	zinc finger DHHC-type palmitoyltransferase 16	ENST00000353979	84287	n.s.	0.121024	1.4993	0.277447	0.388583	Q969W1
LLNLR-285B5.1	--	--	ENST00000614345	NA	--	-0.470336	0.247761	5.07191e-05	0.000336853	--
ZDHHC14	Q8IZN3	zinc finger DHHC-type palmitoyltransferase 14	ENST00000517432	79683	n.s.	0.0701752	1.89358	0.450599	0.562283	Q8IZN3
ZDHHC13	Q8IUH4	zinc finger DHHC-type palmitoyltransferase 13	ENST00000399351	54503	n.s.	0.191518	2.07854	0.0406634	0.0851497	Q8IUH4
ZNF267	Q14586	zinc finger protein 267	ENST00000562971	10308	--	0.184401	3.98314	0.0125689	0.0328448	Q14586
ZNF264	O43296	zinc finger protein 264	ENST00000599653	9422	n.s.	0.00287184	3.61563	0.96513	0.975729	O43296
POM121L7	--	--	ENST00000329949	NA	--	0.415313	0.845689	6.50179e-06	5.88479e-05	--
ZCWPW1	Q9H0M4	zinc finger CW-type and PWWP domain containing 1	ENST00000471336	55063	n.s.	0.0303785	1.13249	0.768459	0.831516	Q9H0M4
ZCCHC9	A0A024RAL5	zinc finger CCHC-type containing 9	ENST00000507402	84240	n.s.	-0.0578478	2.94751	0.461173	0.572753	Q8N567
ZNF26	F5H6R4	zinc finger protein 26	ENST00000537956	7574	--	0.47287	6.37701	1.64485e-15	9.56976e-14	P17031
ZCCHC7	Q05DN1	zinc finger CCHC-type containing 7	ENST00000488607	84186	n.s.	-0.169872	2.92125	0.0218706	0.0517753	Q8N3Z6
RP1-122P22.2	--	--	ENST00000426012	NA	--	0.442885	0.836491	5.48722e-05	0.000360812	--
ZCCHC3	Q9NUD5	zinc finger CCHC-type containing 3	ENST00000500893	85364	n.s.	0.199761	1.32491	0.0240024	0.0556803	Q9NUD5
RP1-199J3.6	--	--	ENST00000623858	NA	--	0.222072	2.94999	6.09369e-05	0.000393749	--
RP1-217P22.2	--	--	ENST00000404462	NA	--	0.174623	0.649369	0.00760277	0.0216658	--
ZNF25	P17030	zinc finger protein 25	ENST00000374633	219749	n.s.	-0.129638	3.33198	0.125173	0.209172	P17030
ZCCHC14	Q8WYQ9	zinc finger CCHC-type containing 14	ENST00000565193	23174	n.s.	0.0949672	0.458527	0.387366	0.502026	Q8WYQ9
RP1-76C18.1	--	--	ENST00000407015	NA	--	0.534497	1.64166	4.8616e-13	1.99751e-11	--
RP1-95L4.4	--	--	ENST00000402907	NA	--	0.404703	-0.450114	0.00106793	0.00433882	--
ZNF24	P17028	zinc finger protein 24	ENST00000589881	7572	--	-0.1664	5.89627	0.000302514	0.0015058	P17028
RP11-1023L17.2	--	--	ENST00000505001	NA	--	0.548445	2.22156	2.97089e-07	3.91055e-06	--
ZNF236	J9JID5	zinc finger protein 236	ENST00000583488	7776	--	0.266088	3.189	0.00487819	0.0151157	Q9UL36
RP11-1035H13.3	--	--	ENST00000567078	NA	--	-0.26622	2.7595	0.00566996	0.0170815	--
ZC3H4	Q9UPT8	zinc finger CCCH-type containing 4	ENST00000601973	23211	n.s.	0.0263961	1.86011	0.823208	0.873919	Q9UPT8
ZC3H3	Q8IXZ2	zinc finger CCCH-type containing 3	ENST00000262577	23144	n.s.	-0.083371	1.3156	0.408466	0.522481	Q8IXZ2
RP11-104N10.2	--	--	ENST00000611189	NA	--	0.145027	2.56451	0.0109464	0.029343	--
RP11-1102P16.1	--	--	ENST00000518177	NA	--	0.242577	0.423289	0.00601799	0.0178818	--
ZNF224	Q9NZL3	zinc finger protein 224	ENST00000586978	7767	n.s.	0.116929	3.74543	0.0267908	0.0607249	Q9NZL3
RP11-1113L8.6	--	--	ENST00000582078	NA	--	-0.400946	1.37297	7.04308e-07	8.52842e-06	--
ZNF22	A0A024R7T4	zinc finger protein 22	ENST00000298299	7570	n.s.	0.016071	4.60254	0.782189	0.841677	P17026
ZC3H12C	Q9C0D7	zinc finger CCCH-type containing 12C	ENST00000528673	85463	n.s.	0.196656	2.75826	0.0511344	0.102349	Q9C0D7
ZNF208	M0QYK4	zinc finger protein 208	ENST00000599723	7757	--	0.238216	3.0404	0.00226998	0.00806074	O43345
ZNF207	O43670	zinc finger protein 207	ENST00000579810	693217	n.s.	-0.0798011	6.08063	0.0453801	0.0929915	O43670
ZC3H10	Q96K80	zinc finger CCCH-type containing 10	ENST00000257940	84872	n.s.	0.0554071	2.32261	0.504563	0.612133	Q96K80
ZNF200	P98182	zinc finger protein 200	ENST00000431561	7752	n.s.	0.0687892	3.07749	0.249913	0.359153	P98182
ZNF185	B3KPM4	zinc finger protein 185 with LIM domain	ENST00000449285	7739	--	-0.0931659	7.90268	0.00269044	0.00927309	O15231
ZGPAT	A0A0S2Z5X3	zinc finger CCCH-type and G-patch domain containing	ENST00000328969	84619	n.s.	-0.00892354	1.06944	0.94408	0.962004	Q8N5A5
RP11-1134I14.2	--	--	ENST00000509729	NA	--	0.416314	-0.270748	2.35201e-07	3.19421e-06	--
ZNF175	Q9Y473	zinc finger protein 175	ENST00000262259	7728	n.s.	0.054361	3.2128	0.475703	0.585354	Q9Y473
ZC4H2	Q9NQZ6	zinc finger C4H2-type containing	ENST00000488406	55906	n.s.	-0.0367514	2.34931	0.758273	0.823005	Q9NQZ6
ZC3HC1	Q86WB0	zinc finger C3HC-type containing 1	ENST00000467642	51530	n.s.	-0.186874	-0.0319233	0.105553	0.183381	Q86WB0
ZNF160	A0A024R4Q2	zinc finger protein 160	ENST00000596966	90338	n.s.	0.0935502	3.29583	0.148022	0.238452	Q9HCG1
ZC2HC1C	A0A024R6E6	zinc finger C2HC-type containing 1C	ENST00000534151	79696	n.s.	0.0944241	0.463719	0.385704	0.500407	Q53FD0
ZC2HC1A	B2R9B8	zinc finger C2HC-type containing 1A	ENST00000519307	51101	n.s.	0.28395	0.652588	0.0223786	0.0526864	Q96GY0
ZNF148	Q9UQR1	zinc finger protein 148	ENST00000495019	7707	n.s.	-0.111362	4.64642	0.0595767	0.115786	Q9UQR1
RP11-142C4.5	--	--	ENST00000531997	NA	--	-0.283401	1.93083	4.04134e-06	3.91876e-05	--
ZBED3	Q96IU2	zinc finger BED-type containing 3	ENST00000511587	84327	n.s.	-0.035175	1.63302	0.742211	0.812238	Q96IU2
ZBED1	A0A024RBU4	zinc finger BED-type containing 1	ENST00000381223	9189	n.s.	-0.0572189	0.960978	0.619512	0.712542	O96006
ZSCAN9	O15535	zinc finger and SCAN domain containing 9	ENST00000527844	7746	n.s.	-0.0327281	-0.168763	0.778757	0.839411	O15535
RP11-154D6.2	--	--	ENST00000616471	NA	--	0.169851	1.63791	0.00374221	0.012148	--
ZSCAN4	Q8NAM6	zinc finger and SCAN domain containing 4	ENST00000318203	201516	n.s.	0.190337	-0.192362	0.0665805	0.126474	Q8NAM6
ZSCAN32	Q9NX65	zinc finger and SCAN domain containing 32	ENST00000575350	54925	n.s.	0.0350917	0.751903	0.724955	0.798512	Q9NX65
ZSCAN31	A0A024RCL4	zinc finger and SCAN domain containing 31	ENST00000444081	64288	n.s.	0.140864	0.989426	0.0816354	0.148509	Q96LW9
RP11-165E7.1	--	--	ENST00000632058	NA	--	0.245802	0.966358	0.000244398	0.00126056	--
ZNF141	Q4W5N2	zinc finger protein 141	ENST00000579770	7700	n.s.	0.103605	4.21362	0.0593803	0.115451	Q15928
RP11-169L17.3	--	--	ENST00000416158	NA	--	0.316873	2.23972	4.56285e-07	5.73114e-06	--
ZSCAN25	Q6NSZ9	zinc finger and SCAN domain containing 25	ENST00000485586	221785	n.s.	-0.0642422	1.8828	0.497465	0.605593	Q6NSZ9
ZSCAN22	P10073	zinc finger and SCAN domain containing 22	ENST00000329665	342945	n.s.	0.10588	0.963058	0.232141	0.338699	P10073
ZSCAN21	Q9Y5A6	zinc finger and SCAN domain containing 21	ENST00000543588	7589	n.s.	0.00737043	0.214764	0.942239	0.960666	Q9Y5A6
ZSCAN20	P17040	zinc finger and SCAN domain containing 20	ENST00000373413	7579	n.s.	0.119441	-0.147128	0.274651	0.385561	P17040
ZSCAN2	Q7Z7L9	zinc finger and SCAN domain containing 2	ENST00000379358	54993	n.s.	0.082193	1.51325	0.330621	0.445267	Q7Z7L9
ZNF131	P52739	zinc finger protein 131	ENST00000504359	7690	n.s.	0.0236043	3.91422	0.616663	0.709827	P52739
ZSCAN16	Q9H4T2	zinc finger and SCAN domain containing 16	ENST00000340487	80345	n.s.	-0.233687	-0.438561	0.0516697	0.103289	Q9H4T2
ZSCAN12	O43309	zinc finger and SCAN domain containing 12 ;Zinc finger and SCAN domain-containing protein 12	ENST00000361028	9753	n.s.	0.0641275	0.786421	0.467312	0.578079	O43309
ZSCAN10	Q96SZ4	zinc finger and SCAN domain containing 10	ENST00000572431	84891	n.s.	0.00636864	-0.446123	0.940924	0.959999	Q96SZ4
RP11-196G11.1	--	--	ENST00000529564	NA	--	0.429021	0.431351	0.00125027	0.00495526	--
RP11-203I2.2	--	--	ENST00000618097	NA	--	0.35725	1.22869	1.27466e-06	1.44055e-05	--
ZNF121	P58317	zinc finger protein 121	ENST00000591447	7675	--	0.296349	6.90249	2.29504e-07	3.11975e-06	P58317
ZBTB7C	A1YPR0	zinc finger and BTB domain containing 7C	ENST00000589619	201501	n.s.	0.162344	0.527387	0.113995	0.194839	A1YPR0
RP11-204E4.4	--	--	ENST00000611227	NA	--	0.434972	-0.0416249	0.00143525	0.00555207	--
ZNF117	Q03924	zinc finger protein 117	ENST00000610793	51351	--	-0.309985	4.50445	8.17043e-06	7.12891e-05	Q03924
ZBTB5	O15062	zinc finger and BTB domain containing 5	ENST00000307750	9925	n.s.	-0.0411455	0.195498	0.748299	0.81595	O15062
ZBTB49	Q6ZSB9	zinc finger and BTB domain containing 49	ENST00000504302	166793	n.s.	-0.0162662	0.441651	0.898452	0.930636	Q6ZSB9
ZBTB48	A8K291	zinc finger and BTB domain containing 48	ENST00000435905	3104	n.s.	-0.0130293	0.687506	0.904761	0.93491	P10074
ZBTB46	Q6ZMU8	zinc finger and BTB domain containing 46	ENST00000245663	140685	n.s.	0.0524121	0.264519	0.6636	0.748416	Q86UZ6
ZNF106	A0A0C4DGM5	zinc finger protein 106	ENST00000263805	64397	n.s.	0.0321721	5.28774	0.486969	0.595908	Q9H2Y7
ZNF101	Q8IZC7	zinc finger protein 101	ENST00000586745	94039	n.s.	0.00158288	3.73323	0.978819	0.985118	Q8IZC7
ZBTB41	Q5SVQ8	zinc finger and BTB domain containing 41	ENST00000467322	360023	n.s.	0.0550328	1.40541	0.632972	0.723333	Q5SVQ8
ZBTB40	B3KR52	zinc finger and BTB domain containing 40	ENST00000400239	9923	n.s.	-0.0164622	2.437	0.806564	0.860647	Q9NUA8
ZNF100	Q8IYN0	zinc finger protein 100	ENST00000624841	163227	--	0.162945	3.09231	0.0112625	0.0300188	Q8IYN0
ZMYND8	Q569J9	zinc finger MYND-type containing 8	ENST00000311275	23613	--	-0.168548	4.75555	0.0037471	0.0121574	Q9ULU4
RP11-219A15.1	--	--	ENST00000448331	NA	--	0.264535	0.996745	0.00673282	0.0196156	--
ZMYND12	B4DX70	zinc finger MYND-type containing 12	ENST00000611861	84217	down	-0.608436	3.7361	1.1739e-16	7.90477e-15	Q9H0C1
RP11-226E21.4	--	--	ENST00000638101	NA	--	0.184313	2.89283	6.34012e-05	0.000406422	--
ZBTB3	Q9H5J0	zinc finger and BTB domain containing 3	ENST00000527994	79842	n.s.	0.0900307	1.30128	0.329744	0.444415	Q9H5J0
ZBTB26	Q9HCK0	zinc finger and BTB domain containing 26	ENST00000373654	57684	n.s.	0.0900191	2.17957	0.458571	0.57042	Q9HCK0
ZMYND11	Q15326	zinc finger MYND-type containing 11	ENST00000381591	10771	n.s.	-0.180212	3.19328	0.11112	0.191068	Q15326
ZBTB22	A0A1U9X8V3	zinc finger and BTB domain containing 22	ENST00000445320	9278	n.s.	-0.0552134	0.256813	0.661842	0.746876	O15209
ZBTB21	Q9ULJ3	zinc finger and BTB domain containing 21	ENST00000398511	49854	n.s.	-0.147244	0.450221	0.300366	0.413557	Q9ULJ3
ZMYM6	O95789	zinc finger MYM-type containing 6	ENST00000415531	9204	n.s.	-0.0958424	4.13084	0.0476056	0.0966667	O95789
ZBTB2	Q8N680	zinc finger and BTB domain containing 2	ENST00000325144	57621	n.s.	-0.198511	2.14944	0.0929575	0.165027	Q8N680
ZBTB17	Q13105	zinc finger and BTB domain containing 17	ENST00000494020	7709	n.s.	-0.0395867	0.771487	0.742917	0.812465	Q13105
ZMYM5	Q9UJ78	zinc finger MYM-type containing 5	ENST00000535942	9205	n.s.	-0.067195	4.15904	0.255996	0.365598	Q9UJ78
RP11-229P13.2	--	--	ENST00000395082	NA	--	0.288388	0.755501	6.37037e-05	0.000407984	--
ZBTB11	O95625	zinc finger and BTB domain containing 11	ENST00000471673	27107	n.s.	0.0287187	2.88514	0.718962	0.793784	O95625
ZBTB10	Q96DT7	zinc finger and BTB domain containing 10	ENST00000610895	65986	n.s.	0.00597202	1.20173	0.960707	0.973287	Q96DT7
ZBTB1	Q9Y2K1	zinc finger and BTB domain containing 1	ENST00000553583	22890	n.s.	0.0984013	2.54328	0.400366	0.515201	Q9Y2K1
RP11-231C18.3	--	--	ENST00000507166	NA	--	-0.380619	0.870029	0.0112656	0.0300217	--
RP11-241F15.3	--	--	ENST00000514077	NA	--	0.303664	-0.084576	0.000581478	0.00260394	--
ZMYM4	Q5VZL5	zinc finger MYM-type containing 4	ENST00000457946	9202	n.s.	-0.0397933	4.43207	0.622504	0.71501	Q5VZL5
ZFAND4	A0A024R7V9	zinc finger AN1-type containing 4	ENST00000497028	93550	n.s.	0.15954	1.78379	0.0575752	0.112513	Q86XD8
RP11-24B13.2	--	--	ENST00000603931	NA	--	0.298729	1.42708	0.000110846	0.000651941	--
ZMYM2	A0A024RDS3	zinc finger MYM-type containing 2	ENST00000610343	7750	n.s.	-0.043858	4.95157	0.454593	0.566154	Q9UBW7
ZMPSTE24	O75844	zinc metallopeptidase STE24	LRG_212t1	10269	n.s.	0.0207053	3.56532	0.813413	0.865732	O75844
RP11-261C10.7	--	--	ENST00000517560	NA	--	0.365999	1.0724	1.74616e-07	2.4421e-06	--
ZNRF3	A0A024R1J1	zinc and ring finger 3	ENST00000406323	84133	n.s.	0.0891568	0.58669	0.319665	0.433765	Q9ULT6
RP11-274B21.2	--	--	ENST00000465971	NA	--	0.414958	1.88169	3.1134e-07	4.06487e-06	--
ZNRF1	Q8ND25	zinc and ring finger 1	ENST00000335325	84937	n.s.	0.203158	1.09957	0.0629933	0.121026	Q8ND25
ZIC5	Q96T25	Zic family member 5	ENST00000267294	85416	n.s.	0.0874076	-0.527537	0.445886	0.558077	Q96T25
ZIC1	Q15915	Zic family member 1	ENST00000282928	7545	n.s.	-0.0116326	-0.416288	0.907284	0.936464	Q15915
ZMIZ2	Q8NF64	zinc finger MIZ-type containing 2	ENST00000492001	83637	--	0.383083	3.98249	7.42544e-09	1.44389e-07	Q8NF64
ZFP90	Q8TF47	ZFP90 zinc finger protein	ENST00000571720	146198	n.s.	0.00788174	2.78604	0.925731	0.949359	Q8TF47
ZMAT5	A0A024R1I1	zinc finger matrin-type 5	ENST00000344318	55954	n.s.	-0.123972	3.09346	0.0835341	0.151256	Q9UDW3
ZFP69	Q49AA0	ZFP69 zinc finger protein	ENST00000372705	339559	n.s.	-0.121169	0.164214	0.321652	0.435892	Q49AA0
ZFP64	Q9NTW7	ZFP64 zinc finger protein	ENST00000361387	55734	n.s.	0.10129	2.27042	0.077902	0.143193	Q9NTW7
ZMAT3	Q9HA38	zinc finger matrin-type 3	ENST00000311417	64393	n.s.	0.0704533	5.6455	0.319278	0.433361	Q9HA38
ZFP57	A0A1U9X8V5	ZFP57 zinc finger protein	ENST00000437216	346171	n.s.	0.124056	-0.20557	0.323564	0.43779	Q9NU63
RP11-327P2.7	--	--	ENST00000626362	NA	--	0.324082	0.378929	0.000407688	0.00194293	--
ZFP41	A0A0G2JH32	ZFP41 zinc finger protein	ENST00000522233	286128	n.s.	-0.13673	-0.655682	0.356634	0.471482	Q8N8Y5
ZFP37	Q9Y6Q3	ZFP37 zinc finger protein	ENST00000374227	7539	n.s.	0.0702085	1.26665	0.464835	0.57578	Q9Y6Q3
ZMAT2	Q96NC0	zinc finger matrin-type 2	ENST00000506644	153527	--	0.0972542	4.95683	0.0119752	0.0315657	Q96NC0
RP11-34P13.15	--	--	ENST00000494149	NA	--	0.384301	2.28613	4.01221e-06	3.8945e-05	--
ZKSCAN3	Q9BRR0	zinc finger with KRAB and SCAN domains 3	ENST00000377255	80317	--	0.189298	3.38544	2.93928e-05	0.000212378	Q9BRR0
ZFP30	D3Y2A0	ZFP30 zinc finger protein	ENST00000589789	22835	n.s.	0.177645	0.895907	0.0905745	0.161605	Q9Y2G7
ZFP3	Q96NJ6	ZFP3 zinc finger protein	ENST00000318833	124961	n.s.	0.13028	0.88002	0.181852	0.279632	Q96NJ6
ZFP28	Q8NHY6	ZFP28 zinc finger protein	ENST00000301318	140612	n.s.	0.0285847	0.046477	0.832416	0.881058	Q8NHY6
ZFP2	Q6ZN57	ZFP2 zinc finger protein	ENST00000523286	80108	n.s.	-0.0771269	-0.045017	0.470695	0.581028	Q6ZN57
ZKSCAN1	B3KNP9	zinc finger with KRAB and SCAN domains 1	ENST00000324306	7586	n.s.	-0.0125249	4.43319	0.784887	0.84408	P17029
ZFP1	Q6P2D0	ZFP1 zinc finger protein	ENST00000332307	162239	n.s.	-0.08055	0.95023	0.573092	0.672982	Q6P2D0
ZAP70	P43403	zeta chain of T cell receptor associated protein kinase 70	ENST00000489250	7535	n.s.	-0.0533656	1.42127	0.573411	0.673091	P43403
RP11-358L22.2	--	--	ENST00000567157	NA	--	0.226125	0.967883	0.000419264	0.00198962	--
YY2	O15391	YY2 transcription factor	ENST00000429584	404281	n.s.	0.0163798	-0.354135	0.900867	0.931956	O15391
ZHX3	Q9H4I2	zinc fingers and homeoboxes 3	ENST00000559234	23051	--	0.382277	3.01221	0.000135791	0.000771955	Q9H4I2
ZHX1	A0A024R9F1	zinc fingers and homeoboxes 1	ENST00000602651	11244	--	0.196714	3.91743	0.00152993	0.00583909	Q9UKY1
ZGLP1	P0C6A0	zinc finger GATA like protein 1	ENST00000403352	100125288	n.s.	-0.0646269	3.67612	0.200469	0.302252	P0C6A0
RP11-362F19.2	--	--	ENST00000515103	NA	--	0.329901	0.408063	8.65825e-05	0.000528248	--
RP11-385D13.1	--	--	ENST00000455584	NA	--	0.321951	-0.44394	0.00670406	0.0195647	--
ZFYVE21	Q9BQ24	zinc finger FYVE-type containing 21	ENST00000311141	79038	--	-0.358152	5.78739	7.70138e-16	4.72644e-14	Q9BQ24
RP11-402K9.1	--	--	ENST00000412509	NA	--	0.279644	2.29514	0.000154074	0.000857307	--
ZFYVE16	Q7Z3T8	zinc finger FYVE-type containing 16	ENST00000507548	9765	n.s.	0.0948427	3.69047	0.183105	0.281231	Q7Z3T8
RP11-407P18.1	--	--	ENST00000526618	NA	--	0.374331	0.914772	1.71311e-06	1.8848e-05	--
RP11-420N3.2	--	--	ENST00000585867	NA	--	0.350515	0.836139	3.3817e-05	0.000238655	--
RP11-428G5.7	--	--	ENST00000538830	NA	--	0.162674	-0.20671	0.0200063	0.0482332	--
ZFX	A0A024RC04	zinc finger protein X-linked	ENST00000428571	7543	n.s.	-0.110385	3.50085	0.219632	0.324188	P17010
ZFR	Q05D65	zinc finger RNA binding protein	ENST00000265069	51663	--	-0.174613	5.35489	7.90063e-06	6.93929e-05	Q96KR1
RP11-452D2.2	--	--	ENST00000452635	NA	--	0.266358	0.87087	1.38904e-05	0.000112242	--
YKT6	A4D2J0	YKT6 v-SNARE homolog	ENST00000447123	10652	n.s.	0.303406	1.33322	0.0539258	0.1067	O15498
RP11-453N18.1	--	--	ENST00000508335	NA	--	0.272963	2.10106	1.39744e-06	1.56352e-05	--
ZFPM2	Q8WW38	zinc finger protein FOG family member 2	ENST00000524235	23414	--	0.2892	3.48536	3.70116e-09	7.69049e-08	Q8WW38
ZFP91	A0A024R4Z4	ZFP91 zinc finger protein atypical E3 ubiquitin ligase	ENST00000316059	80829	n.s.	0.0809421	4.67515	0.126369	0.210759	Q96JP5
YPEL1	O60688	yippee like 1	ENST00000339468	29799	n.s.	0.0459104	2.1977	0.626218	0.717531	O60688
RP11-454F8.2	--	--	ENST00000566796	NA	--	0.266736	0.855504	0.000226232	0.0011828	--
RP11-460G11.2	--	--	ENST00000614840	NA	--	0.231675	1.71276	0.00075711	0.00326093	--
ZFP82	D3Y299	ZFP82 zinc finger protein	ENST00000590993	284406	n.s.	0.0851258	3.15253	0.213487	0.317112	Q8N141
ZFP36L2	P47974	ZFP36 ring finger protein like 2	ENST00000282388	678	--	-0.287941	5.18992	4.7768e-06	4.53516e-05	P47974
ZFP36L1	A0A024R658	ZFP36 ring finger protein like 1	ENST00000553375	677	--	-0.238116	3.92565	0.000564831	0.00254034	Q07352
ZFP36	M0QY76	ZFP36 ring finger protein	ENST00000597629	7538	n.s.	-0.261622	3.65016	0.0260399	0.0594677	P16415
YIPF2	A0A024R7E1	Yip1 domain family member 2	ENST00000590329	78992	n.s.	0.168084	1.25384	0.135232	0.222556	Q9BWQ6
YIPF1	Q9Y548	Yip1 domain family member 1	ENST00000371399	54432	n.s.	0.183676	1.93819	0.0426182	0.088466	Q9Y548
RP11-467J12.4	--	--	ENST00000562178	105371267	--	0.290099	0.837261	0.000495199	0.00228874	--
ZFP14	Q9HCL3	ZFP14 zinc finger protein	ENST00000589280	57677	n.s.	0.123745	3.31989	0.111651	0.191709	Q9HCL3
RP11-484L7.1	--	--	ENST00000512159	NA	--	0.195121	2.67908	8.95831e-05	0.000543364	--
ZFHX3	Q15911	zinc finger homeobox 3	ENST00000563625	463	n.s.	0.208327	3.76008	0.0260551	0.0594932	Q15911
YDJC	A8MPS7	YdjC chitooligosaccharide deacetylase homolog	ENST00000482998	150223	n.s.	-0.157478	1.09627	0.118575	0.200847	A8MPS7
YBEY	Q8TBC8	ybeY metalloendoribonuclease	ENST00000397694	54059	n.s.	0.10982	0.794793	0.259456	0.369472	P58557
ZFC3H1	O60293	zinc finger C3H1-type containing	ENST00000546606	196441	n.s.	-0.0253362	4.83677	0.661173	0.746392	O60293
RP11-484L7.2	--	--	ENST00000505789	NA	--	0.292364	2.47558	3.24343e-06	3.2378e-05	--
RP11-488C13.5	--	--	ENST00000554058	100506603	--	0.354795	2.07655	0.000573827	0.00257364	--
RP11-492D6.3	--	--	ENST00000557586	NA	--	0.327057	1.11421	0.000106714	0.000630191	--
RP11-52B19.10	--	--	ENST00000531125	NA	--	0.279994	-0.282988	0.000442467	0.0020814	--
XXYLT1	A0A140T9D0	xyloside xylosyltransferase 1	ENST00000473200	152002	n.s.	0.0556765	1.08209	0.555351	0.658749	Q8NBI6
XPC	Q01831	XPC complex subunit DNA damage recognition and repair factor	ENST00000285021	7508	n.s.	-0.0154176	2.11952	0.889429	0.923972	Q01831
XAB2	Q9HCS7	XPA binding protein 2	ENST00000358368	56949	n.s.	0.0826454	1.06741	0.391091	0.505682	Q9HCS7
RP11-536C10.26	--	--	ENST00000613011	NA	--	0.346718	-0.251533	0.0110466	0.0295356	--
ZFAND6	Q6FIF0	zinc finger AN1-type containing 6	ENST00000559775	54469	--	-0.234155	6.61705	6.05354e-10	1.44817e-08	Q6FIF0
XKR8	Q9H6D3	XK related 8	ENST00000373884	55113	n.s.	0.14034	1.50923	0.0894997	0.16008	Q9H6D3
ZFAND5	A0A024R219	zinc finger AN1-type containing 5	ENST00000343431	7763	n.s.	-0.115106	5.60301	0.0247786	0.0571511	O76080
XKR5	Q6UX68	XK related 5	ENST00000618990	389610	n.s.	0.0769369	0.055699	0.560916	0.662863	Q6UX68
RP11-53B2.2	--	--	ENST00000587344	NA	--	0.28768	1.78681	7.56569e-05	0.000472085	--
XIRP2	A4UGR9	xin actin binding repeat containing 2	ENST00000409273	129446	n.s.	0.0145922	2.22704	0.92744	0.950575	A4UGR9
RP11-557F20.2	--	--	ENST00000550567	NA	--	0.357492	-0.704238	0.00165362	0.00620373	--
ZFAND3	A0A024RD12	zinc finger AN1-type containing 3	ENST00000287218	60685	--	0.346848	4.80419	3.81404e-13	1.60798e-11	Q9H8U3
RP11-566K19.12	--	--	ENST00000625404	NA	--	0.27122	1.12168	0.00404579	0.0129474	--
XRCC6P4	--	X-ray repair cross complementing 6 pseudogene 4	ENST00000518193	NA	n.s.	0.19884	0.182236	0.0990234	0.173907	--
ZFAND2B	A0A024R435	zinc finger AN1-type containing 2B	ENST00000409217	130617	n.s.	0.0512182	5.06319	0.084484	0.152611	Q8WV99
RP11-570L14.1	--	--	ENST00000617244	NA	--	0.187871	0.0376288	0.0120448	0.031726	--
XRCC4	A0A024RAQ8	X-ray repair cross complementing 4	ENST00000509268	7518	n.s.	-0.0209439	1.13846	0.855245	0.898745	Q13426
ZFAND2A	Q8N6M9	zinc finger AN1-type containing 2A	ENST00000316495	90637	--	-0.145037	4.4794	0.00189222	0.00693432	Q8N6M9
XRCC1	B2RCY5	X-ray repair cross complementing 1	ENST00000599693	7515	n.s.	0.0371083	2.95283	0.579275	0.678063	P18887
RP11-58E21.1	--	--	ENST00000494283	NA	--	0.222249	0.600735	0.00125892	0.00498257	--
ZFAND1	Q8TCF1	zinc finger AN1-type containing 1	ENST00000524305	79752	--	-0.572989	7.08085	3.30588e-26	8.4358e-24	Q8TCF1
ZER1	A0A024R8B0	zyg-11 related cell cycle regulator	ENST00000427848	10444	--	0.18097	5.1533	0.000165397	0.000910218	Q7Z7L7
ZEB2	O60315	zinc finger E-box binding homeobox 2	ENST00000427902	9839	n.s.	0.00904112	7.64234	0.733862	0.805952	O60315
ZDHHC7	Q9NXF8	zinc finger DHHC-type palmitoyltransferase 7	ENST00000344861	55625	n.s.	-0.00595288	4.49501	0.910657	0.938865	Q9NXF8
RP11-597A11.4	--	--	ENST00000547785	NA	--	0.394381	-0.681622	0.0025867	0.0089815	--
RP11-617J18.1	--	--	ENST00000551366	NA	--	0.250177	0.399504	0.000478508	0.00222462	--
RP11-619I22.1	--	--	ENST00000590850	NA	--	0.299584	1.2911	0.000550391	0.0024908	--
ZDHHC5	A0A024R546	zinc finger DHHC-type palmitoyltransferase 5	ENST00000527985	25921	--	-0.264181	3.17474	0.00125031	0.00495526	Q9C0B5
ZDHHC4	A0A024QZS8	zinc finger DHHC-type palmitoyltransferase 4	ENST00000493944	55146	n.s.	0.0204345	5.26422	0.623457	0.715551	Q9NPG8
ZDHHC3	Q9NYG2	zinc finger DHHC-type palmitoyltransferase 3	ENST00000627481	51304	n.s.	0.0783514	4.72825	0.146287	0.236312	Q9NYG2
ZDHHC24	E9PLR9	zinc finger DHHC-type containing 24	ENST00000526986	254359	n.s.	0.0263953	3.10882	0.649376	0.737041	Q6UX98
ZDHHC21	Q8IVQ6	zinc finger DHHC-type palmitoyltransferase 21	ENST00000380916	340481	--	0.460524	3.82387	4.86669e-11	1.43316e-09	Q8IVQ6
RP11-628J14.1	--	--	ENST00000478559	NA	--	0.259378	2.9182	2.73198e-05	0.000199181	--
RP11-629F19.1	--	--	ENST00000554380	NA	--	0.198627	0.210324	0.0121852	0.0320504	--
RP11-64D22.1	--	--	ENST00000489539	NA	--	0.229565	1.09047	0.00192565	0.00702851	--
ZDHHC20	B4DRN8	zinc finger DHHC-type palmitoyltransferase 20	ENST00000626464	253832	n.s.	-0.125031	4.58299	0.0639454	0.122396	Q5W0Z9
WWC2	Q6AWC2	WW and C2 domain containing 2	ENST00000504005	80014	n.s.	0.211071	1.2012	0.0723873	0.135036	Q6AWC2
ZDHHC2	A0A140VKD9	zinc finger DHHC-type palmitoyltransferase 2	ENST00000522184	51201	n.s.	0.10489	4.56027	0.13322	0.219742	Q9UIJ5
RP11-678L1.1	--	--	ENST00000469870	NA	--	0.236891	0.182637	0.00238287	0.00837979	--
ZDHHC15	B3KY34	zinc finger DHHC-type palmitoyltransferase 15	ENST00000373367	158866	--	0.249721	3.88109	3.43477e-06	3.40319e-05	Q96MV8
WSCD2	Q2TBF2	WSC domain containing 2	ENST00000332082	9671	n.s.	0.0983415	-0.381601	0.423571	0.536851	Q2TBF2
ZDHHC12	Q96GR4	zinc finger DHHC-type palmitoyltransferase 12	ENST00000406904	84885	--	0.507334	3.36009	2.02217e-19	1.96083e-17	Q96GR4
WRN	Q14191	WRN RecQ like helicase	LRG_524t1	7486	n.s.	0.179329	2.94379	0.0420043	0.0874538	Q14191
RP11-762H8.2	--	--	ENST00000560331	NA	--	0.219115	0.399168	0.0016276	0.00612983	--
WFS1	A0A0S2Z4V6	wolframin ER transmembrane glycoprotein	ENST00000507765	7466	n.s.	0.177384	0.124214	0.0223312	0.0525837	O76024
WLS	Q5T9L3	Wnt ligand secretion mediator	ENST00000533537	79971	n.s.	-0.148929	0.593713	0.255203	0.364845	Q5T9L3
RP11-791G16.2	--	--	ENST00000471756	NA	--	0.253811	-0.329232	0.00392621	0.0126342	--
WNT7A	O00755	Wnt family member 7A	ENST00000285018	7476	n.s.	-0.133931	-0.529125	0.217307	0.321408	O00755
RP11-805L22.2	--	--	ENST00000584218	NA	--	0.206361	0.442244	0.0100311	0.0273315	--
RP11-809N15.3	--	--	ENST00000604667	NA	--	0.21698	0.391176	0.00374329	0.012148	--
WNT3	P56703	Wnt family member 3	ENST00000611547	7473	n.s.	0.0496876	-0.7601	0.723222	0.797215	P56703
WNT2B	Q5TEH8	Wnt family member 2B	ENST00000369684	7482	n.s.	0.171288	2.84858	0.0224974	0.052889	Q93097
RP11-80F22.8	--	--	ENST00000565840	NA	--	0.344219	-0.157944	0.000283364	0.00142613	--
RP11-848G14.5	--	--	ENST00000515156	NA	--	0.530747	1.56884	1.92967e-08	3.41865e-07	--
WNK3	Q9BYP7	WNK lysine deficient protein kinase 3	ENST00000354646	65267	n.s.	0.0739284	1.50059	0.435822	0.548608	Q9BYP7
WNK2	Q9Y3S1	WNK lysine deficient protein kinase 2	ENST00000479696	65268	n.s.	0.168799	-0.513738	0.133463	0.220093	Q9Y3S1
RP11-849H4.2	--	--	ENST00000528511	NA	--	0.170035	1.24089	0.0182748	0.0447713	--
WIZ	O95785	WIZ zinc finger	ENST00000545156	58525	n.s.	-0.0365357	0.501634	0.751571	0.818418	O95785
ZCRB1	A0A024R106	zinc finger CCHC-type and RNA binding motif containing 1	ENST00000266529	85437	--	-0.218013	3.0104	0.000821412	0.00349505	Q8TBF4
RP11-93O17.2	--	--	ENST00000504077	NA	--	0.271375	0.507665	0.00474769	0.0147838	--
WEE2	P0C1S8	WEE2 oocyte meiosis inhibiting kinase	ENST00000493845	494551	n.s.	0.156141	-0.0141584	0.170438	0.265676	P0C1S8
ZCCHC8	Q6NZY4	zinc finger CCHC-type containing 8	ENST00000538116	55596	n.s.	0.069499	3.07155	0.31678	0.430856	Q6NZY4
WDFY4	Q6ZS81	WDFY family member 4	ENST00000360890	NA	n.s.	-0.257098	2.27666	0.0273228	0.061681	Q6ZS81
WDR97	A6NE52	WD repeat domain 97	ENST00000528691	340390	n.s.	0.117473	0.776308	0.118353	0.200587	A6NE52
RP11-974F13.5	--	--	ENST00000514492	NA	--	0.337654	0.151633	0.0044751	0.0140705	--
WDR91	A4D1P6	WD repeat domain 91	ENST00000423565	29062	n.s.	0.0384354	1.25583	0.697708	0.777339	A4D1P6
RP11-99A14.1	--	--	ENST00000519383	NA	--	0.337957	-0.24086	1.76571e-05	0.000138151	--
RP11-9J18.1	--	--	ENST00000635992	152098	--	0.36114	1.97657	4.44703e-07	5.60503e-06	--
RP4-669L17.8	--	--	ENST00000514436	NA	--	0.376614	0.806429	0.000153715	0.000855866	--
RP4-673D20.6	--	--	ENST00000603520	NA	--	0.30568	-0.493443	0.0147961	0.0376174	--
WDR83	Q9BRX9	WD repeat domain 83	ENST00000548381	84292	n.s.	0.145366	0.951166	0.106387	0.184544	Q9BRX9
ZCCHC6	Q5VYS8	Terminal uridylyltransferase 7	ENST00000469004	79670	n.s.	0.0774934	4.28006	0.205705	0.308229	Q5VYS8
WDR81	Q562E7	WD repeat domain 81	ENST00000631436	124997	n.s.	0.0719413	1.33468	0.52528	0.631525	Q562E7
ZCCHC2	Q9BRD4	zinc finger CCHC-type containing 2	ENST00000269499	54877	--	0.20641	3.23339	0.0159382	0.0399762	Q9C0B9
WDR76	A0A0C4DFX7	WD repeat domain 76	ENST00000452115	79968	n.s.	0.123101	1.79263	0.0947698	0.167814	Q9H967
WDR75	Q8IWA0	WD repeat domain 75	ENST00000475596	84128	n.s.	0.101028	2.16517	0.296721	0.409237	Q8IWA0
WDR74	Q6RFH5	WD repeat domain 74	ENST00000538098	54663	n.s.	0.0848186	2.06536	0.271988	0.38259	Q6RFH5
WDR73	Q5RKY8	WD repeat domain 73	ENST00000559126	84942	n.s.	0.063919	2.92233	0.234785	0.341665	Q6P4I2
RP5-1198O20.5	--	--	ENST00000436802	NA	--	0.204421	0.0540623	0.0034416	0.0113639	--
WDR70	Q9NW82	WD repeat domain 70	ENST00000265107	55100	n.s.	0.132346	2.21834	0.109385	0.188664	Q9NW82
ZCCHC17	A0A087WXF8	zinc finger CCHC-type containing 17	ENST00000615916	51538	n.s.	0.00036563	6.68401	0.991448	0.99425	Q9NP64
RP5-859M6.1	--	--	ENST00000433493	NA	--	0.170999	0.374601	0.0141903	0.0363095	--
RP5-961K14.2	--	--	ENST00000340681	NA	--	0.228043	0.494113	0.000947978	0.00394629	--
WDR6	Q9H9M3	WD repeat domain 6	ENST00000415265	11180	n.s.	-0.11344	2.85182	0.200647	0.302457	Q9NNW5
WDR5B	Q86VZ2	WD repeat domain 5B	ENST00000330689	54554	n.s.	0.162217	1.2762	0.0517126	0.103329	Q86VZ2
RP5-999L4.2	--	--	ENST00000616029	NA	--	0.24948	2.33912	8.13634e-05	0.000500182	--
ZCCHC11	Q5TAX3	Terminal uridylyltransferase 4	ENST00000470626	23318	n.s.	-0.0579849	4.83846	0.235347	0.342334	Q5TAX3
WDR54	Q9H977	WD repeat domain 54	ENST00000482605	84058	n.s.	-0.0364674	0.95253	0.682867	0.765142	Q9H977
WDR53	Q7Z5U6	WD repeat domain 53	ENST00000456677	348793	n.s.	-0.150429	-0.0455627	0.175578	0.272026	Q7Z5U6
WDR5	P61964	WD repeat domain 5	ENST00000608937	11091	n.s.	-0.167236	0.494453	0.159698	0.253057	P61964
WDR49	Q8IV35	WD repeat domain 49 ;Cilia- and flagella-associated protein 337	ENST00000308378	151790	n.s.	0.185645	0.159278	0.0835367	0.151256	Q8IV35
WDR48	Q8TAF3	WD repeat domain 48	ENST00000466405	57599	n.s.	0.0676854	2.67874	0.492535	0.601101	Q8TAF3
TMEM110-MUSTN1	--	--	ENST00000504329	100526772	--	0.564847	1.43442	3.34645e-05	0.000236512	--
WDR46	A0A1U9X8W1	WD repeat domain 46	ENST00000476583	102466754	n.s.	-0.0192372	1.88739	0.846973	0.892698	O15213
ZCCHC10	B4DU89	zinc finger CCHC-type containing 10	ENST00000509437	54819	--	-0.254972	3.34177	7.99794e-05	0.000493231	Q8TBK6
ZC3HAV1L	Q96H79	zinc finger CCCH-type containing antiviral 1 like	ENST00000275766	92092	n.s.	0.0211374	3.50622	0.649502	0.737062	Q96H79
TNRC6C-AS1	--	--	ENST00000592939	100131096	--	0.331542	1.40683	0.00103509	0.00422845	--
WDR43	Q15061	WD repeat domain 43	ENST00000466067	23160	n.s.	-0.215919	2.73502	0.0274135	0.0618473	Q15061
ZC3HAV1	Q7Z2W4	zinc finger CCCH-type containing antiviral 1	ENST00000464606	56829	n.s.	0.0785022	5.30603	0.0404581	0.0848174	Q7Z2W4
WDR4	P57081	WD repeat domain 4	ENST00000463902	10785	n.s.	-0.200779	-0.345385	0.03929	0.0827863	P57081
WDR37	Q9Y2I8	WD repeat domain 37	ENST00000358220	22884	n.s.	0.194006	0.21257	0.142474	0.232006	Q9Y2I8
WDR36	Q8NI36	WD repeat domain 36	ENST00000504122	134430	n.s.	0.0171685	2.87975	0.843575	0.889889	Q8NI36
WDR35	Q9P2L0	WD repeat domain 35	ENST00000414212	57539	n.s.	0.215499	0.989622	0.0288964	0.0644925	Q9P2L0
ZC3H8	Q8N5P1	zinc finger CCCH-type containing 8	ENST00000272570	84524	n.s.	0.103253	4.31313	0.100816	0.17659	Q8N5P1
ZC3H7A	Q8IWR0	zinc finger CCCH-type containing 7A	ENST00000572781	29066	n.s.	-0.0389038	5.53342	0.303771	0.417101	Q8IWR0
ZC3H6	P61129	zinc finger CCCH-type containing 6	ENST00000409871	376940	down	-0.643078	7.29508	1.76797e-30	1.22553e-27	P61129
WDR27	A2RRH5	WD repeat domain 27	ENST00000479310	253769	n.s.	-0.0934101	-0.224035	0.360144	0.475065	A2RRH5
ZC3H15	Q8WU90	zinc finger CCCH-type containing 15	ENST00000496289	55854	--	-0.22977	3.69929	5.77966e-05	0.000376636	Q8WU90
WDR25	Q64LD2	WD repeat domain 25	ENST00000557710	79446	n.s.	0.00522965	0.598188	0.962874	0.974464	Q64LD2
WDR20	Q8TBZ3	WD repeat domain 20	ENST00000556511	91833	n.s.	-0.0646889	2.3694	0.35164	0.466321	Q8TBZ3
ZC3H14	Q6PJT7	zinc finger CCCH-type containing 14	ENST00000555755	79882	n.s.	-0.0727657	5.29838	0.249787	0.359078	Q6PJT7
WDR18	Q9BV38	WD repeat domain 18	ENST00000587001	57418	n.s.	-0.138688	0.573758	0.205344	0.307902	Q9BV38
ZC3H13	A0PJJ2	zinc finger CCCH-type containing 13	ENST00000282007	23091	--	-0.300145	5.03333	5.62888e-06	5.19231e-05	Q5T200
ZC3H12B	Q5HYM0	zinc finger CCCH-type containing 12B	ENST00000617377	340554	n.s.	-0.100075	3.43593	0.138358	0.226623	Q5HYM0
ZC3H11A	O75152	zinc finger CCCH-type containing 11A	ENST00000367212	9877	n.s.	-0.0186645	4.4406	0.835634	0.883627	O75152
ZBTB8OS	Q8IWT0	zinc finger and BTB domain containing 8 opposite strand	ENST00000341885	339487	n.s.	-0.00569839	4.18137	0.866599	0.907464	Q8IWT0
ZBTB8B	Q8NAP8	zinc finger and BTB domain containing 8B	ENST00000609129	728116	--	0.203113	3.35422	5.99418e-05	0.000388526	Q8NAP8
ZBTB8A	Q96BR9	zinc finger and BTB domain containing 8A	ENST00000316459	653121	--	0.239519	3.1172	4.29135e-06	4.14185e-05	Q96BR9
ZBTB7B	O15156	zinc finger and BTB domain containing 7B	ENST00000461530	51043	--	0.421817	3.31881	1.02798e-09	2.35835e-08	O15156
ZBTB7A	O95365	zinc finger and BTB domain containing 7A	ENST00000322357	51341	n.s.	-0.042817	4.2626	0.472072	0.582185	O95365
WRAP73	Q9P2S5	WD repeat containing antisense to TP73	ENST00000465916	49856	n.s.	-0.109039	2.14406	0.275114	0.386024	Q9P2S5
ZBTB44	H7BY22	zinc finger and BTB domain containing 44	ENST00000357899	29068	n.s.	0.0272854	4.39145	0.604474	0.698914	Q8NCP5
ZBTB43	O43298	zinc finger and BTB domain containing 43	ENST00000497064	23099	n.s.	0.0661251	3.22637	0.350335	0.465263	O43298
WDHD1	O75717	WD repeat and HMG-box DNA binding protein 1	ENST00000420358	11169	n.s.	0.166726	0.996649	0.141017	0.230124	O75717
ZBTB4	Q9P1Z0	zinc finger and BTB domain containing 4	ENST00000380599	57659	--	0.135168	3.20277	0.0146886	0.0374096	Q9P1Z0
ZBTB38	Q8NAP3	zinc finger and BTB domain containing 38	ENST00000514251	253461	n.s.	0.0924598	5.29577	0.0248044	0.0571668	Q8NAP3
ZBTB37	B7Z7Z4	zinc finger and BTB domain containing 37	ENST00000367702	84614	--	0.150276	3.89118	0.00646134	0.0189553	Q5TC79
WDCP	Q9H6R7	WD repeat and coiled coil containing	ENST00000443232	80304	n.s.	0.040532	1.00162	0.73591	0.807469	Q9H6R7
WDSUB1	D3DPA6	WD repeat sterile alpha motif and U-box domain containing 1	ENST00000409124	151525	n.s.	-0.174243	1.59148	0.0901791	0.161018	Q8N9V3
ZBTB34	Q8NCN2	zinc finger and BTB domain containing 34	ENST00000373452	403341	n.s.	0.0708601	4.41664	0.541418	0.646175	Q8NCN2
ZBTB25	P24278	zinc finger and BTB domain containing 25	ENST00000555424	7597	n.s.	-0.0152414	3.92098	0.800721	0.855793	P24278
WASL	O00401	WASP like actin nucleation promoting factor	ENST00000223023	8976	n.s.	0.157875	1.40279	0.130311	0.216013	O00401
ZBTB20	Q9HC78	zinc finger and BTB domain containing 20	ENST00000468769	26137	n.s.	0.112468	6.14772	0.0285043	0.0638526	Q9HC78
ZBTB16	A0A024R3C6	zinc finger and BTB domain containing 16	ENST00000535379	7704	n.s.	-0.000167953	3.2271	0.99849	0.998903	Q05516
MAPK7	A0A024QZ20	mitogen-activated protein kinase 7	ENST00000603493	5598	--	-0.466907	-0.0338503	0.000353009	0.00171953	Q13164
PRAF2	A0A024QZ22	PRA1 domain family member 2	ENST00000618882	11230	--	0.178106	1.557	0.0130627	0.0339039	O60831
WASH7P	--	WASP family homolog 7 pseudogene	ENST00000574122	100288778	n.s.	-0.0603177	1.66682	0.433121	0.546095	--
WASH6P	Q9NQA3	WASP family homolog 6 pseudogene	ENST00000479401	NA	n.s.	-0.0337852	2.27076	0.783054	0.84242	Q9NQA3
WASH2P	Q6VEQ5	WASP family homolog 2 pseudogene	ENST00000538033	NA	n.s.	0.0622748	0.453307	0.600393	0.695697	Q6VEQ5
WAS	A0A024QYX8	WASP actin nucleation promoting factor	ENST00000474174	7454	n.s.	0.267248	0.616391	0.0255924	0.0586114	P42768
WASH1	A8K0Z3	WASH complex subunit 1	ENST00000442898	100287171	n.s.	0.146299	2.10004	0.073255	0.136287	A8K0Z3
ZBTB14	O43829	zinc finger and BTB domain containing 14	ENST00000357006	7541	--	-0.293224	3.90886	0.0038046	0.012311	O43829
ZBED5	Q49AG3	zinc finger BED-type containing 5	ENST00000525350	58486	n.s.	-0.0824138	4.24322	0.0508641	0.10194	Q49AG3
ZBED4	O75132	zinc finger BED-type containing 4	ENST00000216268	9889	--	0.213009	3.25179	0.0126587	0.033032	O75132
ZADH2	Q8N4Q0	Prostaglandin reductase 3	ENST00000581620	284273	n.s.	0.00523914	4.47797	0.915169	0.941581	Q8N4Q0
WFDC8	A0A140VK68	WAP four-disulfide core domain 8	ENST00000357199	90199	n.s.	0.126838	-0.492226	0.116864	0.198388	Q8IUA0
YY1AP1	Q9H869	YY1 associated protein 1	ENST00000359205	55249	n.s.	0.0873635	3.55833	0.292024	0.404331	Q9H869
ALDOC	A0A024QZ64	aldolase fructose-bisphosphate C	ENST00000395321	230	--	0.428263	0.809999	0.000709383	0.0030846	P09972
YY1	P25490	YY1 transcription factor	ENST00000554579	102466730	n.s.	0.0777209	5.98231	0.0430292	0.0891693	P25490
YWHAZ	D0PNI1	tyrosine 3-monooxygenase/tryptophan 5-monooxygenase activation protein zeta	ENST00000480304	7534	--	-0.239326	11.0204	4.83824e-20	5.13666e-18	P63104
AGMAT	A0A024QZ78	agmatinase	ENST00000375826	79814	--	0.166871	1.90117	0.00385057	0.0124238	Q9BSE5
YWHAQ	P27348	tyrosine 3-monooxygenase/tryptophan 5-monooxygenase activation protein theta	ENST00000460093	10971	n.s.	-0.0640363	7.65441	0.026544	0.0602972	P27348
YWHAH	A0A024R1K7	tyrosine 3-monooxygenase/tryptophan 5-monooxygenase activation protein eta	ENST00000397492	7533	--	0.132739	9.88792	0.000101773	0.000604695	Q04917
YWHAG	P61981	tyrosine 3-monooxygenase/tryptophan 5-monooxygenase activation protein gamma	ENST00000307630	7532	n.s.	0.0775282	3.31915	0.153124	0.244774	P61981
YWHAE	P62258	tyrosine 3-monooxygenase/tryptophan 5-monooxygenase activation protein epsilon	ENST00000486241	7531	--	-0.164792	8.76439	2.68313e-08	4.55913e-07	P62258
ZNF785	A0A024QZC7	zinc finger protein 785	ENST00000395216	146540	--	0.160145	2.62004	0.0103406	0.0279977	A8K8V0
VPS52	B4DS44	VPS52 subunit of GARP complex	ENST00000461168	6293	n.s.	0.157496	2.13295	0.104928	0.182535	Q8N1B4
VPS51	Q9UID3	VPS51 subunit of GARP complex	ENST00000534591	738	n.s.	0.0111142	2.93148	0.872978	0.911519	Q9UID3
VPS50	Q96JG6	VPS50 subunit of EARP/GARPII complex	ENST00000438395	55610	n.s.	-0.0116354	2.33651	0.885966	0.921113	Q96JG6
ZNF768	A0A024QZC8	zinc finger protein 768	ENST00000380412	79724	--	0.300617	0.71305	0.00899163	0.0248921	Q9H5H4
YWHAB	P31946	tyrosine 3-monooxygenase/tryptophan 5-monooxygenase activation protein beta	ENST00000353703	7529	--	-0.129907	6.95406	0.00149615	0.00573426	P31946
VPS37C	A5D8V6	VPS37C subunit of ESCRT-I	ENST00000301765	55048	n.s.	0.201419	0.973151	0.0609323	0.117807	A5D8V6
YTHDF3	A0A087WY31	YTH N6-methyladenosine RNA binding protein F3	ENST00000539294	253943	--	-0.291682	3.83532	1.60552e-05	0.000127399	Q7Z739
YTHDF2	Q9Y5A9	YTH N6-methyladenosine RNA binding protein F2	ENST00000541996	51441	--	-0.126817	5.01052	0.00199668	0.00724053	Q9Y5A9
YTHDC2	Q9H6S0	YTH N6-methyladenosine RNA binding protein C2	ENST00000507567	64848	n.s.	0.084463	4.15768	0.166991	0.261817	Q9H6S0
VPS33B	B7Z1N4	VPS33B late endosome and lysosome associated	ENST00000333371	26276	n.s.	0.0271355	1.3661	0.75351	0.819914	Q9H267
VIPAS39	Q6IA61	VPS33B interacting protein apical-basolateral polarity regulator spe-39 homolog	ENST00000448935	63894	n.s.	0.0872632	1.80214	0.389643	0.504348	Q9H9C1
VPS33A	Q96AX1	VPS33A core subunit of CORVET and HOPS complexes	ENST00000451053	65082	n.s.	0.0123449	2.65747	0.85025	0.895179	Q96AX1
FCGRT	A0A024QZI2	Fc gamma receptor and transporter	ENST00000598491	2217	--	-0.270908	2.79769	0.00175621	0.00652134	P55899
VPS28	Q548N1	VPS28 subunit of ESCRT-I	ENST00000530836	51160	n.s.	-0.230777	0.804625	0.116288	0.197733	Q9UK41
CPT1C	A0A024QZI3	carnitine palmitoyltransferase 1C	ENST00000595568	126129	--	0.235006	1.94887	0.00210751	0.00757366	Q8TCG5
YTHDC1	Q96MU7	YTH N6-methyladenosine RNA binding protein C1	ENST00000625493	91746	--	-0.169219	4.03968	0.01268	0.0330758	Q96MU7
VPS18	A0A024R9R3	VPS18 core subunit of CORVET and HOPS complexes	ENST00000558474	57617	n.s.	0.0581781	2.01351	0.479599	0.588783	Q9P253
VPS16	Q9H269	VPS16 core subunit of CORVET and HOPS complexes	ENST00000380443	64601	n.s.	0.0963884	1.3504	0.351302	0.466137	Q9H269
YPEL5	P62699	yippee like 5	ENST00000495673	51646	--	-0.477593	9.27456	2.45277e-23	4.10064e-21	P62699
YPEL3	A0A024R624	yippee like 3	ENST00000566595	83719	n.s.	0.0254841	5.69233	0.483854	0.592745	P61236
A1CF	A0A024QZJ5	APOBEC1 complementation factor	ENST00000395495	29974	--	0.397389	1.33415	4.01274e-05	0.000275438	Q9NQ94
YPEL2	Q96QA6	yippee like 2	ENST00000312655	388403	n.s.	0.0788984	5.82211	0.0842788	0.152278	Q96QA6
VWCE	Q96DN2	von Willebrand factor C and EGF domains	ENST00000613271	220001	n.s.	0.144763	0.306144	0.0992141	0.174136	Q96DN2
YOD1	Q5VVQ6	YOD1 deubiquitinase	ENST00000367084	55432	--	0.351645	3.37989	0.00109059	0.00441486	Q5VVQ6
VWA7	A0A1U9X8T7	von Willebrand factor A domain containing 7	ENST00000474347	80737	n.s.	0.0626358	-0.112141	0.547837	0.651909	Q9Y334
YME1L1	Q96TA2	YME1 like 1 ATPase	ENST00000376016	10730	n.s.	-0.068859	5.49945	0.0865395	0.155762	Q96TA2
YLPM1	P49750	YLP motif containing 1	ENST00000549293	56252	--	0.171249	3.73509	0.0102835	0.0278847	P49750
YIPF6	Q96EC8	Yip1 domain family member 6	ENST00000462683	286451	n.s.	0.0478348	5.97716	0.219304	0.323836	Q96EC8
ZCCHC24	A0A024QZP0	zinc finger CCHC-type containing 24	ENST00000372333	219654	--	-0.421513	0.529141	0.00281882	0.00962208	Q8N2G6
GAPT	A0A024QZS2	GRB2 binding adaptor protein transmembrane	ENST00000513924	202309	--	-0.319934	2.20983	0.000676663	0.00296269	Q8N292
YIPF5	Q969M3	Yip1 domain family member 5	ENST00000513112	81555	n.s.	-0.0995471	3.2953	0.170671	0.265925	Q969M3
VHL	A0A024R2F2	von Hippel-Lindau tumor suppressor	ENST00000345392	7428	n.s.	-0.168883	2.67127	0.330906	0.445569	P40337
YIPF4	Q9BSR8	Yip1 domain family member 4	ENST00000437765	84272	n.s.	0.125676	6.10638	0.0394268	0.0830505	Q9BSR8
YIPF3	Q9GZM5	Yip1 domain family member 3	ENST00000490447	25844	n.s.	0.0147858	5.02259	0.680826	0.763501	Q9GZM5
YIF1B	Q9H5F7	Yip1 interacting factor homolog B membrane trafficking protein	ENST00000329420	90522	--	0.30918	6.68357	4.18694e-18	3.36458e-16	Q5BJH7
VN1R10P	--	vomeronasal 1 receptor 10 pseudogene	ENST00000447106	NA	n.s.	0.18937	-0.591479	0.0917158	0.163241	--
VN1R1	Q9GZP7	vomeronasal 1 receptor 1	ENST00000321039	57191	n.s.	-0.0622836	0.618431	0.586601	0.68422	Q9GZP7
BPHL	A0A024QZY0	biphenyl hydrolase like	ENST00000423798	670	--	0.162949	1.94274	0.0188997	0.0460309	Q86WA6
YES1	P07947	YES proto-oncogene 1 Src family tyrosine kinase	ENST00000581960	7525	--	0.20847	3.09737	0.00577966	0.0173237	P07947
YEATS2	Q9ULM3	YEATS domain containing 2	ENST00000481343	55689	n.s.	0.152681	3.74466	0.0306313	0.0675625	Q9ULM3
ABT1	A0A024R029	activator of basal transcription 1	ENST00000274849	29777	down	-0.603728	0.379409	0.0014631	0.00563281	Q9ULW3
VKORC1L1	Q8N0U8	vitamin K epoxide reductase complex subunit 1 like 1	ENST00000434382	154807	n.s.	0.0846512	0.0235787	0.655826	0.741642	Q8N0U8
YBX3	A0A024RAV4	Y-box binding protein 3	ENST00000536107	8531	n.s.	0.0278514	7.22898	0.480072	0.589303	P16989
YBX1	P67809	Y-box binding protein 1	ENST00000436427	4904	--	0.242646	6.26051	5.17377e-09	1.04084e-07	P67809
YARS	P54577	Tyrosine--tRNA ligase, cytoplasmic	LRG_273t1	8565	n.s.	0.0230299	5.04671	0.437902	0.550478	P54577
YAF2	Q8IY57	YY1 associated factor 2	ENST00000552109	10138	n.s.	0.0268421	4.7515	0.594513	0.69073	Q8IY57
VMAC	Q2NL98	vimentin type intermediate filament associated coiled-coil protein	ENST00000339485	400673	n.s.	-0.00672587	0.543181	0.919973	0.9451	Q2NL98
XYLT2	B4DT06	xylosyltransferase 2	ENST00000376550	64132	--	0.375342	3.46321	1.16676e-07	1.70045e-06	Q9H1B5
PEX10	A0A024R068	peroxisomal biogenesis factor 10	ENST00000288774	5192	--	0.444689	0.99644	0.000116434	0.00067959	O60683
UGT3A1	A0A024R085	UDP glycosyltransferase family 3 member A1	ENST00000515801	133688	--	0.40642	1.15065	6.49904e-06	5.88479e-05	Q6NUS8
XRN2	B4DZC3	5'-3' exoribonuclease 2	ENST00000377191	22803	--	-0.24812	3.92867	2.4723e-05	0.000183655	Q9H0D6
XRN1	Q8IZH2	5'-3' exoribonuclease 1	ENST00000472625	54464	n.s.	-0.109251	5.44785	0.048906	0.0987558	Q8IZH2
TAF13	A0A024R089	TATA-box binding protein associated factor 13	ENST00000461096	6884	--	0.190668	2.30108	0.00203713	0.0073542	Q15543
XRCC6	A0A024R1N4	X-ray repair cross complementing 6	ENST00000464116	2547	n.s.	-0.0511209	5.14726	0.123269	0.206727	P12956
TMEM267	A0A024R0B8	transmembrane protein 267	ENST00000397080	64417	--	-0.430137	1.29601	0.000194529	0.0010406	Q0VDI3
XRCC5	P13010	X-ray repair cross complementing 5	ENST00000429133	7520	--	-0.14815	5.40492	0.00153136	0.00584302	P13010
CTTNBP2NL	A0A024R0C7	CTTNBP2 N-terminal like	ENST00000441739	55917	--	0.264946	2.32711	0.00327445	0.0109061	Q9P2B4
XRCC2	O43543	X-ray repair cross complementing 2	ENST00000495707	7516	--	0.229477	3.98818	0.000150454	0.000840058	O43543
XPR1	Q9UBH6	xenotropic and polytropic retrovirus receptor 1	ENST00000367589	9213	n.s.	0.117607	4.30545	0.101417	0.177361	Q9UBH6
XPOT	O43592	exportin for tRNA	ENST00000541842	11260	n.s.	-0.067989	4.03716	0.34325	0.45774	O43592
SYCP1	A0A024R0I2	synaptonemal complex protein 1	ENST00000493377	6847	--	0.304043	1.6581	6.35819e-06	5.77638e-05	Q15431
XPO7	Q9UIA9	exportin 7	ENST00000522015	23039	--	0.110604	5.9484	0.0028287	0.0096513	Q9UIA9
XPO6	Q96QU8	exportin 6	ENST00000564905	23214	n.s.	0.0200346	4.05826	0.705371	0.782878	Q96QU8
VAMP1	F5GZV7	vesicle associated membrane protein 1	ENST00000361716	6843	n.s.	-0.134078	0.737521	0.298339	0.411195	P23763
XPO1	B3KWD0	exportin 1	ENST00000449444	7514	n.s.	0.0973927	4.25531	0.187327	0.286205	O14980
VAT1	A0A024R1Z6	vesicle amine transport 1	ENST00000420567	10493	n.s.	0.107168	2.42925	0.271396	0.382024	P54219
XPNPEP3	A0A087X0Z2	X-prolyl aminopeptidase 3	ENST00000482652	63929	n.s.	0.044097	3.8833	0.543763	0.648548	Q9NQH7
XPNPEP1	Q9NQW7	X-prolyl aminopeptidase 1	ENST00000502595	7511	n.s.	-0.0765905	7.09059	0.0311518	0.0684549	Q9NQW7
XK	P51811	X-linked Kx blood group antigen Kell and VPS13A binding protein	ENST00000378616	7504	n.s.	0.073679	6.53031	0.144442	0.234293	P51811
VENTXP4	--	VENT homeobox pseudogene 4	ENST00000449029	NA	n.s.	0.0635684	-0.106523	0.350457	0.465323	--
ZNF571	A0A024R0L0	zinc finger protein 571	ENST00000328550	51276	--	0.177294	2.60939	0.00546693	0.0165659	Q7Z3V5
XIAP	P98170	X-linked inhibitor of apoptosis	ENST00000434753	331	n.s.	0.0779941	4.21199	0.180087	0.277521	P98170
VAV2	P52735	vav guanine nucleotide exchange factor 2	ENST00000486113	7410	n.s.	-0.143352	0.721892	0.249863	0.359152	P52735
XBP1	P17861	X-box binding protein 1	ENST00000484256	7494	--	-0.365412	3.1078	1.76413e-06	1.92797e-05	P17861
XAF1	Q6GPH4	XIAP associated factor 1	ENST00000361842	54739	--	0.0946332	6.46098	0.0105885	0.0285732	Q6GPH4
VASH1	Q7L8A9	vasohibin 1	ENST00000553518	22846	n.s.	0.0845354	2.88149	0.353292	0.467851	Q7L8A9
WWP2	B4DHF6	WW domain containing E3 ubiquitin protein ligase 2	ENST00000569658	11060	n.s.	0.0600203	4.07314	0.224824	0.330309	O00308
VIPR2	P41587	vasoactive intestinal peptide receptor 2	ENST00000421760	7434	n.s.	-0.152216	1.4107	0.14411	0.233886	P41587
SERTAD3	A0A024R0N2	SERTA domain containing 3	ENST00000322354	29946	--	-0.347564	0.61694	0.0021825	0.00779388	Q9UJW9
WWP1	Q9H0M0	WW domain containing E3 ubiquitin protein ligase 1	ENST00000518683	11059	n.s.	-0.0721777	5.84265	0.0682441	0.128827	Q9H0M0
ZNF234	A0A024R0N3	zinc finger protein 234	ENST00000592437	10780	--	0.252106	2.78954	0.000561205	0.00252873	Q14588
VEGFB	P49765	vascular endothelial growth factor B	ENST00000541681	7423	n.s.	0.0319842	1.98716	0.720828	0.795364	P49765
WWOX	Q9NZC7	WW domain containing oxidoreductase	ENST00000566103	51741	n.s.	-0.0921193	4.26889	0.0268269	0.0607689	Q9NZC7
WWC3	Q9ULE0	WWC family member 3	ENST00000380861	55841	--	0.302884	5.59805	4.23519e-07	5.35659e-06	Q9ULE0
WWC1	Q8IX03	WW and C2 domain containing 1	ENST00000393895	23286	n.s.	0.0875426	3.47229	0.222785	0.32791	Q8IX03
WTIP	A6NIX2	WT1 interacting protein	ENST00000590071	126374	--	0.343921	5.12002	1.61037e-10	4.24326e-09	A6NIX2
WTAP	Q15007	WT1 associated protein	ENST00000337387	9589	n.s.	-0.0225153	4.9202	0.577728	0.676738	Q15007
VARS2	B4E0K6	valyl-tRNA synthetase 2 mitochondrial	ENST00000434089	57176	n.s.	0.152301	1.5071	0.0342446	0.0740651	P26640
FKRP	A0A024R0R7	fukutin related protein	ENST00000602250	79147	--	0.232303	2.35797	0.00042092	0.00199618	Q9H9S5
WSB2	Q9NYS7	WD repeat and SOCS box containing 2	ENST00000315436	55884	n.s.	0.0758725	5.5406	0.0546277	0.107722	Q9NYS7
WSB1	Q8NC76	WD repeat and SOCS box containing 1	ENST00000581185	26118	n.s.	-0.0678086	4.81316	0.23246	0.338994	Q9Y6I7
WRNIP1	Q96S55	WRN helicase interacting protein 1	ENST00000380773	56897	--	-0.168406	6.89527	1.26685e-07	1.8262e-06	Q96S55
WRB	O00258	Guided entry of tail-anchored proteins factor 1	ENST00000476914	7485	--	-0.381531	5.93655	3.75355e-06	3.69387e-05	O00258
VPS72	Q15906	vacuolar protein sorting 72 homolog	ENST00000368892	6944	n.s.	-0.0748374	2.18289	0.378863	0.493425	Q15906
VPS45	B7Z5D4	vacuolar protein sorting 45 homolog	ENST00000535106	11311	n.s.	0.130093	1.44902	0.286767	0.398569	Q9NRW7
WNK1	Q9H4A3	WNK lysine deficient protein kinase 1	ENST00000534872	65125	--	0.435503	5.23032	7.00472e-09	1.37125e-07	Q9H4A3
MEIS3	A0A024R0S2	Meis homeobox 3	ENST00000559338	56917	--	0.505549	1.75686	6.36404e-11	1.83297e-09	Q99687
WIPI2	Q9Y4P8	WD repeat domain phosphoinositide interacting 2	ENST00000484262	26100	n.s.	0.019223	4.85913	0.617295	0.710385	Q9Y4P8
WIPI1	B4DX63	WD repeat domain phosphoinositide interacting 1	ENST00000262139	55062	n.s.	0.0724345	5.97718	0.0320809	0.0701573	Q5MNZ9
KLC3	A0A024R0V3	kinesin light chain 3	ENST00000589837	147700	--	0.228503	1.40928	0.000552068	0.00249606	Q6P597
WIPF2	Q8TF74	WAS/WASL interacting protein family member 2	ENST00000582781	147179	up	0.925338	7.30611	8.0357e-21	9.73994e-19	Q8TF74
SLC25A18	A0A024R0W0	solute carrier family 25 member 18	ENST00000496051	83733	--	0.321247	0.668849	0.00219583	0.00783379	Q9H1K4
WIPF1	A0A140VJZ9	WAS/WASL interacting protein family member 1	ENST00000467149	7456	n.s.	0.0707382	7.68653	0.12668	0.211134	O43516
SLC38A4	A0A024R0X7	solute carrier family 38 member 4	ENST00000550670	55089	--	0.403238	0.0658563	0.000523334	0.00239368	Q969I6
VAC14	Q08AM6	VAC14 component of PIKFYVE complex	ENST00000561879	55697	n.s.	-0.119952	2.23271	0.212115	0.31559	Q08AM6
WHSC1L1	Q9BZ95	Histone-lysine N-methyltransferase NSD3	ENST00000529223	54904	--	-0.0942256	5.72637	0.0114377	0.0304245	Q9BZ95
VTCN1	Q7Z7D3	V-set domain containing T cell activation inhibitor 1	ENST00000463461	79679	n.s.	0.159871	-0.224724	0.0738617	0.137258	Q7Z7D3
WHSC1	O96028	Histone-lysine N-methyltransferase NSD2	ENST00000507094	7468	--	0.133906	3.81269	0.0124751	0.0326349	O96028
VSTM1	D2DJS6	V-set and transmembrane domain containing 1	ENST00000610804	284415	n.s.	-0.0336391	-0.0772814	0.749568	0.816848	Q6UX27
WHAMMP3	Q1A5X7	WHAMM pseudogene 3	ENST00000611636	NA	n.s.	-0.0854657	3.99398	0.0362705	0.0775533	Q1A5X7
VSIG10L	Q86VR7	V-set and immunoglobulin domain containing 10 like	ENST00000335624	147645	n.s.	0.201564	0.0591814	0.135534	0.223002	Q86VR7
DNAJC22	A0A024R0Z2	DnaJ heat shock protein family (Hsp40) member C22	ENST00000551153	79962	--	0.295075	1.59931	0.00265848	0.00918251	Q8N4W6
VSIG1	Q86XK7	V-set and immunoglobulin domain containing 1	ENST00000458383	340547	n.s.	0.00550724	1.00856	0.945315	0.962925	Q86XK7
WHAMMP2	--	WHAMM pseudogene 2	ENST00000633839	NA	--	-0.344298	3.95157	1.72328e-06	1.89313e-05	--
WHAMM	Q8TF30	WASP homolog associated with actin golgi membranes and microtubules	ENST00000560964	123720	n.s.	-0.0554805	3.65783	0.422853	0.536263	Q8TF30
WFDC1	Q9HC57	WAP four-disulfide core domain 1	ENST00000568638	58189	up	0.638271	3.69634	2.89812e-08	4.85635e-07	Q9HC57
WEE1	P30291	WEE1 G2 checkpoint kinase	ENST00000530712	7465	n.s.	0.0148303	4.29636	0.804341	0.858968	P30291
WDR83OS	Q9Y284	WD repeat domain 83 opposite strand	ENST00000598732	51398	--	0.179843	4.54699	8.81682e-06	7.5882e-05	Q9Y284
WDR82	A0A024R333	WD repeat domain 82	ENST00000469000	80335	n.s.	0.0385733	4.45054	0.423612	0.536851	Q6UXN9
UTP3	Q9NQZ2	UTP3 small subunit processome component	ENST00000254803	57050	n.s.	-0.133277	0.419409	0.228462	0.334422	Q9NQZ2
WDR7	Q9Y4E6	WD repeat domain 7	ENST00000585754	23335	n.s.	0.0936552	3.12764	0.291421	0.4037	Q9Y4E6
RACGAP1	A0A024R136	Rac GTPase activating protein 1	ENST00000546723	29127	--	0.320746	1.33561	0.00317142	0.0106091	Q9H0H5
GNG10	A0A024R156	G protein subunit gamma 10	ENST00000374293	2790	--	-0.227736	2.84813	0.0144495	0.0368716	P50151
UTP15	Q8TED0	UTP15 small subunit processome component	ENST00000296792	84135	n.s.	-0.051585	2.25823	0.573532	0.673178	Q8TED0
UTP14A	Q9BVJ6	UTP14A small subunit processome component	ENST00000498179	10813	n.s.	-0.105969	1.24038	0.20623	0.308761	Q9BVJ6
WDR66	Q8TBY9	Cilia- and flagella-associated protein 251	ENST00000288912	144406	--	0.151153	5.2513	1.24447e-06	1.41061e-05	Q8TBY9
WDR60	Q8WVS4	Cytoplasmic dynein 2 intermediate chain 1	ENST00000397143	55112	n.s.	-0.10752	4.28835	0.125982	0.210346	Q8WVS4
WDR59	Q6PJI9	WD repeat domain 59	ENST00000561717	79726	--	0.187831	3.29906	0.000558249	0.00251931	Q6PJI9
WDR55	Q9H6Y2	WD repeat domain 55	ENST00000511232	54853	n.s.	0.0980205	3.20409	0.105162	0.182834	Q9H6Y2
WDR45B	A0A024R8U4	WD repeat domain 45B	ENST00000571817	56270	n.s.	-0.0560359	4.52775	0.272827	0.383556	Q5MNZ6
ALG2	A0A024R184	ALG2 alpha-1 3/1 6-mannosyltransferase	ENST00000238477	85365	--	-0.394106	0.739843	0.00229776	0.00813953	O75340
WDR45	A0A024QYX1	WD repeat domain 45	ENST00000433252	11152	n.s.	-0.0261838	3.44646	0.503942	0.611593	Q9Y484
UTS2	O95399	urotensin 2	ENST00000361696	10911	n.s.	-0.0580442	0.0371174	0.614178	0.707414	O95399
UROS	A0A0S2Z4T8	uroporphyrinogen III synthase	ENST00000462490	7390	n.s.	0.00674999	2.94831	0.931236	0.953158	P10746
WDR44	Q5JSH3	WD repeat domain 44	ENST00000254029	54521	--	-0.362789	5.63928	1.1242e-12	4.30301e-11	Q5JSH3
UPK3BL	B0FP48	Uroplakin-3b-like protein 1	ENST00000340457	107983993	n.s.	-0.144383	1.40202	0.3061	0.419547	--
UPK1B	O75841	uroplakin 1B	ENST00000460625	7348	n.s.	0.153325	-0.0344223	0.0473599	0.0962754	O75841
ELK1	A0A024R1A7	ETS transcription factor ELK1	ENST00000376983	2002	--	0.26995	1.02665	0.0153354	0.0387919	P19419
UST	Q9Y2C2	uronyl 2-sulfotransferase	ENST00000367463	10090	n.s.	0.21934	2.06316	0.0773707	0.142472	Q9Y2C2
UMOD	P07911	uromodulin	ENST00000396138	7369	n.s.	0.238217	-0.451659	0.0391707	0.0825706	P07911
PPIL2	A0A024R1C1	peptidylprolyl isomerase like 2	ENST00000335025	23759	--	0.267179	0.697011	0.0039071	0.0125783	Q13356
UCKL1	Q53HM1	uridine-cytidine kinase 1 like 1	ENST00000369908	100302137	n.s.	-0.214288	0.629092	0.0536759	0.106365	Q9NWZ5
UCK1	A0A024R8E7	uridine-cytidine kinase 1	ENST00000459858	83549	n.s.	-0.194147	2.63745	0.0276821	0.0623275	Q9HA47
UPP2	O95045	uridine phosphorylase 2	ENST00000460456	151531	n.s.	0.181084	0.00365613	0.0287344	0.0642691	O95045
ASPHD2	A0A024R1D0	aspartate beta-hydroxylase domain containing 2	ENST00000215906	57168	--	-0.373571	-0.378095	0.00375915	0.0121911	Q6ICH7
UMPS	A8K5J1	uridine monophosphate synthetase	ENST00000498715	7372	n.s.	0.0757584	2.82409	0.315019	0.428942	P11172
WDR41	A0A0S2Z5E0	WD repeat domain 41	ENST00000507654	55255	n.s.	0.0519828	4.68215	0.305796	0.419209	Q9HAD4
URB2	Q14146	URB2 ribosome biogenesis homolog	ENST00000434387	9816	n.s.	0.132081	0.533755	0.284879	0.396438	Q14146
CABIN1	A0A024R1E5	calcineurin binding protein 1	ENST00000617531	23523	--	0.431809	2.57697	1.37769e-06	1.54261e-05	Q9Y6J0
UNGP1	--	uracil-DNA glycosylase pseudogene 1	ENST00000565839	NA	n.s.	0.0855553	-0.330515	0.247221	0.356129	--
UPB1	A0A024R1H3	beta-ureidopropionase 1	ENST00000326010	51733	--	0.232302	1.69219	0.00356763	0.0117006	Q9UBR1
WDR33	Q9C0J8	WD repeat domain 33	ENST00000408998	55339	n.s.	0.0444379	3.96282	0.569014	0.66993	Q9C0J8
WDR3	Q5TDG3	WD repeat domain 3	ENST00000349139	10885	n.s.	0.104804	3.62919	0.138201	0.226417	Q9UNX4
USF1	A0A0S2Z4U5	upstream transcription factor 1	ENST00000368021	7391	n.s.	-0.0527396	2.56284	0.434947	0.547921	P22415
WDR26	Q9H7D7	WD repeat domain 26	ENST00000414423	80232	n.s.	0.0242119	3.38169	0.706686	0.78374	Q9H7D7
WDR19	B4DGR6	WD repeat domain 19	ENST00000506869	57728	--	0.198268	3.08228	0.0013859	0.0054057	Q8NEZ3
URGCP	Q8TCY9	upregulator of cell proliferation	ENST00000402306	55665	n.s.	0.170339	2.03289	0.057597	0.11254	Q8TCY9
UPF3B	Q9BZI7	UPF3B regulator of nonsense mediated mRNA decay	ENST00000619445	65109	n.s.	-0.0976276	2.76409	0.201027	0.302874	Q9BZI7
WDR13	Q9H1Z4	WD repeat domain 13	ENST00000470124	64743	--	0.237032	6.11338	8.2607e-09	1.58512e-07	Q9H1Z4
WDR12	Q53T99	WD repeat domain 12	ENST00000477727	55759	n.s.	0.191745	3.65433	0.0764094	0.141037	Q9GZL7
WDR11	Q9BZH6	WD repeat domain 11	ENST00000605202	55717	--	-0.243924	5.32063	7.00102e-10	1.6504e-08	Q8WWQ0
PDXP	A0A024R1I3	pyridoxal phosphatase	ENST00000403251	57026	--	-0.49959	-0.0186426	8.14765e-05	0.000500666	Q96GD0
UNKL	Q9H9P5	unk like zinc finger	ENST00000561783	64718	n.s.	0.140006	1.80603	0.16106	0.254511	Q9H9P5
WDR1	O75083	WD repeat domain 1	ENST00000508949	9948	n.s.	-0.0660236	8.4881	0.113365	0.194011	O75083
USE1	Q9NZ43	unconventional SNARE in the ER 1	ENST00000601592	55850	n.s.	-0.123676	2.06714	0.0779015	0.143193	Q9NZ43
TFIP11	A0A024R1I7	tuftelin interacting protein 11	ENST00000481357	24144	--	0.165988	2.83826	0.00190754	0.0069729	Q9UBB9
RP11-766F14.2	D6RIA3	Uncharacterized protein C4orf54	ENST00000511828	285556	n.s.	0.021786	0.31229	0.866839	0.907534	--
WDPCP	O95876	WD repeat containing planar cell polarity effector	ENST00000409199	51057	--	0.246336	6.26427	1.11437e-06	1.28334e-05	O95876
LINC00959	A0A1B0GUT2	Uncharacterized protein C10orf143	ENST00000637128	NA	n.s.	-0.0652782	1.94461	0.504653	0.612164	--
WDFY3	A0A024RDI0	WD repeat and FYVE domain containing 3	ENST00000504839	23001	--	0.223194	3.34682	0.00857108	0.0239008	Q8IZQ1
WDFY2	Q96P53	WD repeat and FYVE domain containing 2	ENST00000298125	115825	n.s.	0.100122	3.73742	0.210012	0.313103	Q96P53
DUSP18	A0A024R1L2	dual specificity phosphatase 18	ENST00000412865	150290	--	0.251658	2.40708	9.44132e-05	0.00056722	Q8NEJ0
ULK4	Q96C45	unc-51 like kinase 4	ENST00000484323	54986	n.s.	0.0114415	2.45685	0.883085	0.918972	Q96C45
ULK3	B4DDG2	unc-51 like kinase 3	ENST00000631115	25989	n.s.	-0.0666072	2.77873	0.490595	0.599437	Q6PHR2
WDFY1	A0A024R488	WD repeat and FYVE domain containing 1	ENST00000491453	57590	n.s.	0.0198654	4.94232	0.641315	0.730915	Q8IWB7
WBP4	O75554	WW domain binding protein 4	ENST00000379487	11193	n.s.	-0.000158626	3.11922	0.997873	0.99856	O75554
UNC50	J3KQ47	unc-50 inner nuclear membrane RNA binding protein	ENST00000423713	25972	n.s.	-0.184261	1.23586	0.0482612	0.0977416	Q53HI1
WBP2	Q969T9	WW domain binding protein 2	ENST00000433525	23558	--	0.0610191	8.61847	0.0155401	0.0392091	Q969T9
WBP1L	Q9NX94	WW domain binding protein 1 like	ENST00000369889	54838	--	0.169164	5.18695	0.000391039	0.00187032	Q9NX94
WBP11	A0A024RAW9	WW domain binding protein 11	ENST00000261167	51729	--	-0.310443	4.79094	9.49616e-09	1.79146e-07	Q9Y2W2
WBP1	Q96G27	WW domain binding protein 1	ENST00000470536	23559	n.s.	0.105279	4.44836	0.0296997	0.0658409	Q96G27
WASF3	Q9UPY6	WASP family member 3	ENST00000335327	10810	n.s.	0.0219128	5.3158	0.696043	0.776138	Q9UPY6
WASF2	Q9Y6W5	WASP family member 2	ENST00000618852	10163	--	0.346118	6.2396	2.69596e-12	9.87728e-11	Q9Y6W5
WASF1	Q92558	WASP family member 1	ENST00000368938	8936	up	0.704195	3.53235	4.89558e-12	1.70758e-10	Q92558
WARS	P23381	Tryptophan--tRNA ligase, cytoplasmic	ENST00000555813	7453	--	-0.253376	4.77755	0.00191415	0.00698827	P23381
UNC119B	A6NIH7	unc-119 lipid binding chaperone B	ENST00000344651	100616329	n.s.	-0.0227127	1.40828	0.852688	0.896707	A6NIH7
WAPL	A8K273	WAPL cohesin release factor	ENST00000618527	23063	n.s.	0.0119304	4.78251	0.837622	0.88528	Q7Z5K2
VPS25	A0A024R1X3	vacuolar protein sorting 25 homolog	ENST00000253794	84313	--	-0.206993	2.00864	0.0128005	0.0333362	Q9BRG1
WAC	Q9BTA9	WW domain containing adaptor with coiled-coil	ENST00000354911	51322	n.s.	0.027657	5.20923	0.532832	0.638652	Q9BTA9
UFSP2	B3KRI4	UFM1 specific peptidase 2	ENST00000264689	55325	n.s.	0.0124045	1.25876	0.911886	0.939666	Q9NUQ7
UFL1	O94874	UFM1 specific ligase 1	ENST00000461673	23376	n.s.	-0.141161	2.54573	0.114147	0.194981	O94874
VWF	P04275	von Willebrand factor	ENST00000321023	7450	--	0.508584	5.67653	9.3841e-14	4.27874e-12	P04275
VWA8	A3KMH1	von Willebrand factor A domain containing 8	ENST00000583027	100847026	--	-0.53595	5.47881	3.03446e-14	1.51671e-12	A3KMH1
UAP1	A0A140VKC0	UDP-N-acetylglucosamine pyrophosphorylase 1	ENST00000474728	6675	n.s.	-0.067121	1.64074	0.512357	0.619748	Q16222
VWA5A	A0A024R3H3	von Willebrand factor A domain containing 5A	ENST00000361352	4013	n.s.	-0.192265	4.1273	0.0425143	0.0883015	O00534
VTI1B	Q9UEU0	vesicle transport through interaction with t-SNAREs 1B	ENST00000216456	10490	--	-0.160838	6.69344	1.18362e-07	1.72157e-06	Q9UEU0
VTI1A	Q96AJ9	vesicle transport through interaction with t-SNAREs 1A	ENST00000472892	143187	n.s.	0.0408611	3.30002	0.411313	0.525199	Q96AJ9
VTA1	A0A087WY55	vesicle trafficking 1	ENST00000367630	51534	--	-0.27915	4.03492	7.87906e-05	0.000487456	Q9NP79
UGCG	A0A024R157	UDP-glucose ceramide glucosyltransferase	ENST00000490110	7357	n.s.	0.114036	2.33298	0.197733	0.298994	Q16739
UGDH	O60701	UDP-glucose 6-dehydrogenase	ENST00000506179	7358	n.s.	-0.109973	2.20248	0.197887	0.299165	O60701
B3GNTL1	A0A024R8X6	UDP-GlcNAc:betaGal beta-1 3-N-acetylglucosaminyltransferase like 1	ENST00000632413	146712	n.s.	0.159886	1.01775	0.109145	0.188428	Q67FW5
RNF126	A0A024R206	ring finger protein 126	ENST00000590885	55658	--	-0.269963	2.10395	0.000572583	0.00256964	Q9BV68
B3GNT6	A8K9Q8	UDP-GlcNAc:betaGal beta-1 3-N-acetylglucosaminyltransferase 6	ENST00000528622	192134	n.s.	0.180769	-0.143763	0.0519462	0.103642	O43505
B3GNT5	Q9BYG0	UDP-GlcNAc:betaGal beta-1 3-N-acetylglucosaminyltransferase 5	ENST00000488301	84002	n.s.	0.164456	2.25545	0.0349251	0.0752237	Q9BYG0
B3GNT4	Q9C0J1	UDP-GlcNAc:betaGal beta-1 3-N-acetylglucosaminyltransferase 4	ENST00000546192	79369	n.s.	0.174688	0.730088	0.0476459	0.0967351	Q9C0J1
B3GNT2	Q9NY97	UDP-GlcNAc:betaGal beta-1 3-N-acetylglucosaminyltransferase 2	ENST00000405767	10678	n.s.	-0.160633	2.02275	0.189791	0.289081	Q9NY97
GALE	Q14376	UDP-galactose-4-epimerase	ENST00000617979	2582	n.s.	0.123741	1.19603	0.0937842	0.166251	Q14376
VSIG2	Q96IQ7	V-set and immunoglobulin domain containing 2	ENST00000403470	23584	--	0.374717	5.26846	1.9105e-13	8.44629e-12	Q96IQ7
NFIL3	A0A024R241	nuclear factor interleukin 3 regulated	ENST00000297689	4783	--	-0.356286	1.17138	0.0107258	0.0288848	Q16649
VRK3	Q8IV63	VRK serine/threonine kinase 3	ENST00000596121	51231	n.s.	0.0155689	4.7049	0.681891	0.764401	Q8IV63
UGT2B4	P06133	UDP glucuronosyltransferase family 2 member B4	ENST00000506580	7363	n.s.	0.0229909	-0.445133	0.821663	0.872852	P06133
UGT2B28	Q9BY64	UDP glucuronosyltransferase family 2 member B28	ENST00000511240	54490	n.s.	-0.192814	1.22383	0.0755917	0.139848	Q9BY64
UGT2B15	P54855	UDP glucuronosyltransferase family 2 member B15	ENST00000338206	7366	n.s.	0.155547	0.850261	0.0470378	0.0957678	P54855
UGT2B11	O75310	UDP glucuronosyltransferase family 2 member B11	ENST00000513315	10720	n.s.	-0.0514911	0.586407	0.67234	0.756026	O75310
VRK2	Q86Y07	VRK serine/threonine kinase 2	ENST00000340157	7444	--	-0.280123	3.76582	6.93254e-08	1.06141e-06	Q86Y07
VRK1	Q99986	VRK serine/threonine kinase 1	ENST00000216639	7443	n.s.	0.173723	3.27687	0.161506	0.25506	Q99986
VPS8	B3KPR6	VPS8 subunit of CORVET complex	ENST00000424721	23355	--	0.255242	5.50265	2.75667e-08	4.65766e-07	Q8N3P4
VPS54	Q9P1Q0	VPS54 subunit of GARP complex	ENST00000272322	51542	n.s.	0.0861354	4.21458	0.11759	0.199503	Q9P1Q0
KDSR	A0A024R292	3-ketodihydrosphingosine reductase	ENST00000588089	2531	--	0.210113	1.63694	0.020905	0.0499036	Q06136
VPS4B	A0A024R2C5	vacuolar protein sorting 4 homolog B	ENST00000591475	9525	--	-0.196911	4.74128	4.29042e-05	0.0002912	O75351
SKA1	A0A024R294	spindle and kinetochore associated complex subunit 1	ENST00000417656	220134	--	0.165391	2.55367	0.00676816	0.0196988	Q96BD8
VPS4A	A0A024R705	vacuolar protein sorting 4 homolog A	ENST00000254950	27183	--	0.267018	3.68124	3.79539e-06	3.71994e-05	Q9UN37
VPS41	P49754	VPS41 subunit of HOPS complex	ENST00000482217	27072	--	0.113822	5.66471	0.0106134	0.0286351	P49754
VPS39	Q96JC1	VPS39 subunit of HOPS complex	ENST00000568755	23339	n.s.	0.0992766	4.93496	0.0403718	0.0846853	Q96JC1
VPS37B	A0A024RBU0	VPS37B subunit of ESCRT-I	ENST00000543590	79720	n.s.	0.0683429	5.6406	0.0760976	0.140587	Q9H9H4
UBXN10	Q96LJ8	UBX domain protein 10	ENST00000375099	127733	n.s.	0.0902281	-0.771607	0.509119	0.616838	Q96LJ8
VPS37A	Q8NEZ2	VPS37A subunit of ESCRT-I	ENST00000425020	137492	--	0.17582	4.2109	0.00468559	0.0146312	Q8NEZ2
UBTFL11	--	UBTF like 11 (pseudogene)	ENST00000428234	NA	n.s.	0.126464	-0.18248	0.115787	0.197091	--
UTY	F4MH35	ubiquitously transcribed tetratricopeptide repeat containing Y-linked	ENST00000474365	7404	n.s.	0.163822	1.33529	0.449524	0.561278	O14607
VPS36	Q86VN1	vacuolar protein sorting 36 homolog	ENST00000497149	51028	--	-0.166179	3.61241	0.0137773	0.0354926	Q86VN1
VPS35	Q96QK1	VPS35 retromer complex component	ENST00000563984	55737	--	-0.244126	5.26096	1.22374e-05	0.00010096	Q96QK1
VPS29	F8VXU5	VPS29 retromer complex component	ENST00000551655	51699	--	-0.27256	4.89439	3.86616e-11	1.15945e-09	Q9UBQ0
CNTN6	A0A024R2C7	contactin 6	ENST00000394261	27255	--	0.238476	0.182201	0.0158796	0.0398841	Q9UQ52
UBE2L5P	A0A1B0GUS4	Ubiquitin-conjugating enzyme E2 L5	ENST00000635918	NA	n.s.	0.137132	0.384961	0.116387	0.197855	--
USPL1	A8K1B1	ubiquitin specific peptidase like 1	ENST00000614860	10208	n.s.	-0.019897	1.64227	0.844169	0.890322	Q5W0Q7
USP9Y	O00507	ubiquitin specific peptidase 9 Y-linked	ENST00000471409	8287	n.s.	0.200151	0.979729	0.0987042	0.173453	O00507
IL5RA	A0A024R2C8	interleukin 5 receptor subunit alpha	ENST00000427088	3568	--	0.217119	1.57763	0.0123362	0.0323589	Q01344
VPS26B	A0A024R3L9	VPS26 retromer complex component B	ENST00000525095	112936	--	-0.14115	5.29901	0.0001207	0.00069777	Q4G0F5
VPS26A	O75436	VPS26 retromer complex component A	ENST00000467852	9559	n.s.	0.0090219	4.95014	0.892598	0.926617	O75436
TMEM43	A0A024R2F9	transmembrane protein 43	ENST00000432444	79188	--	-0.34627	1.32558	0.00408916	0.0130632	Q9BTV4
USP54	B7Z7X1	ubiquitin specific peptidase 54	ENST00000492357	159195	n.s.	0.126516	2.45339	0.0895644	0.160137	Q70EL1
FANCD2	A0A024R2G2	FA complementation group D2	ENST00000470757	2177	--	0.17457	2.82705	0.0057806	0.0173237	Q9BXW9
USP5	A0A140VJZ1	ubiquitin specific peptidase 5	ENST00000542371	8078	n.s.	-0.0699878	1.75748	0.464551	0.575594	P45974
VPS13D	Q5THJ4	vacuolar protein sorting 13 homolog D	ENST00000460333	55187	--	0.187507	4.05145	0.0136233	0.0351395	Q5THJ4
VPS13C	Q709C8	vacuolar protein sorting 13 homolog C	ENST00000395898	54832	n.s.	0.0195801	5.13366	0.752609	0.819364	Q709C8
VPS13B	Q7Z7G8	vacuolar protein sorting 13 homolog B	ENST00000521037	157680	--	0.231996	4.73617	4.47818e-08	7.16558e-07	Q7Z7G8
TSEN2	A0A024R2H2	tRNA splicing endonuclease subunit 2	ENST00000490981	80746	--	0.304012	2.73584	1.96227e-07	2.71542e-06	Q8NCE0
USP45	Q70EL2	ubiquitin specific peptidase 45	ENST00000513344	85015	n.s.	0.0379998	2.24414	0.621279	0.713953	Q70EL2
USP44	A0A024RBD7	ubiquitin specific peptidase 44	ENST00000393091	84101	n.s.	0.156116	0.903286	0.14846	0.239011	Q9H0E7
USP43	Q70EL4	ubiquitin specific peptidase 43	ENST00000573955	124739	n.s.	0.169508	0.932599	0.0985881	0.17331	Q70EL4
USP42	Q9H9J4	ubiquitin specific peptidase 42	ENST00000306177	84132	n.s.	0.0834122	2.19426	0.266477	0.376851	Q9H9J4
VIPR1	A0A024R2N2	vasoactive intestinal peptide receptor 1	ENST00000433647	7433	--	-0.419088	-0.275821	0.000167437	0.000919009	P32241
VPS13A	Q96RL7	vacuolar protein sorting 13 homolog A	ENST00000423463	23230	n.s.	0.099961	5.1324	0.040987	0.085679	Q96RL7
VPS11	B7Z879	VPS11 core subunit of CORVET and HOPS complexes	ENST00000530809	55823	n.s.	0.0322904	3.08454	0.64988	0.737202	Q9H270
USP38	Q8NB14	ubiquitin specific peptidase 38	ENST00000510377	84640	n.s.	0.238974	1.79939	0.0336492	0.0729944	Q8NB14
VOPP1	Q96AW1	VOPP1 WW domain binding protein	ENST00000428097	81552	n.s.	0.0776817	5.67496	0.0475219	0.0965506	Q96AW1
USP36	A0A024R8V6	ubiquitin specific peptidase 36	ENST00000592275	57602	n.s.	0.116925	1.31978	0.257979	0.367982	Q9P275
VNN1	O95497	vanin 1	ENST00000367928	8876	--	0.414333	3.86728	1.32843e-07	1.90178e-06	O95497
CSRNP1	A0A024R2N7	cysteine and serine rich nuclear protein 1	ENST00000273153	64651	--	-0.431448	1.23414	0.00224356	0.00798255	Q96S65
USP32P1	--	ubiquitin specific peptidase 32 pseudogene 1	ENST00000417524	NA	n.s.	0.0984461	-0.743147	0.402399	0.517086	--
VMP1	Q96GC9	vacuole membrane protein 1	ENST00000592619	406991	n.s.	0.0363277	4.68259	0.547403	0.65166	Q96GC9
VMA21	Q3ZAQ7	vacuolar ATPase assembly factor VMA21	ENST00000370361	203547	--	-0.228903	4.74873	6.26059e-07	7.67793e-06	Q3ZAQ7
USP30	B3KUS5	ubiquitin specific peptidase 30	ENST00000257548	84749	n.s.	0.0043247	1.67348	0.962632	0.974398	Q70CQ3
VKORC1	Q9BQB6	vitamin K epoxide reductase complex subunit 1	ENST00000394975	79001	--	0.427388	5.07754	1.75823e-22	2.55734e-20	Q9BQB6
USP29	Q9HBJ7	ubiquitin specific peptidase 29	ENST00000600020	57663	n.s.	0.166345	0.515462	0.0960797	0.169576	Q9HBJ7
SS18L2	A0A024R2Q8	SS18 like 2	ENST00000474941	51188	--	-0.308044	2.89756	2.05057e-05	0.000155909	Q9UHA2
LRRC2	A0A024R2R5	leucine rich repeat containing 2	ENST00000296144	79442	--	0.273173	2.45656	0.000590238	0.0026383	Q9BYS8
VIM	P08670	vimentin	ENST00000478746	7431	--	-0.162334	6.46475	0.000121414	0.000701339	P08670
VIL1	P09327	villin 1	ENST00000392114	7429	--	-0.195226	6.34264	4.86816e-05	0.000326001	P09327
ALS2CL	A0A024R2U1	ALS2 C-terminal like	ENST00000486301	259173	--	0.433649	0.86653	1.24378e-05	0.000102323	Q60I27
USP21	Q9UK80	ubiquitin specific peptidase 21	ENST00000289865	27005	n.s.	-0.00761813	0.871953	0.953389	0.968234	Q9UHP3
VGLL4	G5E9M7	vestigial like family member 4	ENST00000480288	9686	--	0.138718	6.0015	0.00148474	0.00570104	Q14135
USP19	O94966	ubiquitin specific peptidase 19	ENST00000398892	10869	n.s.	-0.0540081	1.52	0.687906	0.768892	O94966
VGLL3	A8MV65	vestigial like family member 3	ENST00000637106	389136	--	0.373588	3.63023	1.23458e-08	2.27591e-07	A8MV65
VEZT	Q9HBM0	vezatin adherens junctions transmembrane protein	ENST00000546365	55591	n.s.	0.0963292	4.62836	0.0280206	0.062954	Q9HBM0
VEZF1	J3QSH4	vascular endothelial zinc finger 1	ENST00000583932	7716	n.s.	-0.0885884	4.57365	0.0711237	0.133225	Q14119
VEPH1	Q14D04	ventricular zone expressed PH domain containing 1	ENST00000461299	79674	n.s.	-0.00689661	6.4758	0.885555	0.920914	Q14D04
VDR	F1D8P8	vitamin D receptor	ENST00000395324	7421	n.s.	0.00151747	4.60714	0.978464	0.984897	P11473
VDAC3	Q9Y277	voltage dependent anion channel 3	ENST00000520115	7419	--	-0.250013	7.87056	4.62712e-11	1.36792e-09	Q9Y277
VDAC2	P45880	voltage dependent anion channel 2	ENST00000470745	7417	n.s.	0.020022	5.4078	0.603095	0.697965	P45880
VDAC1	A0A1L1UHR1	voltage dependent anion channel 1	ENST00000425992	7416	n.s.	-0.116153	3.83854	0.0282656	0.0633765	P21796
URM1	Q9BTM9	ubiquitin related modifier 1	ENST00000372853	81605	n.s.	0.0397145	2.38198	0.629135	0.720075	Q9BTM9
UBE3D	Q4G0J6	ubiquitin protein ligase E3D	ENST00000369747	90025	n.s.	0.127194	1.97577	0.120351	0.203098	Q7Z6J8
VCPIP1	Q96JH7	valosin containing protein interacting protein 1	ENST00000310421	80124	n.s.	0.020057	4.31527	0.732293	0.804653	Q96JH7
TMEM115	A0A024R2Y2	transmembrane protein 115	ENST00000266025	11070	--	0.428924	1.95516	4.52501e-06	4.33573e-05	Q12893
UBE3AP2	--	ubiquitin protein ligase E3A pseudogene 2	ENST00000429033	NA	n.s.	0.037534	-0.647899	0.752561	0.819364	--
VCP	P55072	valosin containing protein	LRG_657t1	7415	n.s.	0.0738653	5.12159	0.128381	0.213445	P55072
UBR7	Q8N806	ubiquitin protein ligase E3 component n-recognin 7	ENST00000556871	55148	n.s.	-0.108585	2.8347	0.243493	0.351733	Q8N806
VCL	A0A024QZN4	vinculin	ENST00000436396	7414	--	-0.0832465	11.0799	0.00745347	0.0213071	P18206
HYAL3	A0A024R2Y7	hyaluronidase 3	ENST00000359051	8372	up	0.610562	1.89855	7.79439e-09	1.50757e-07	O43820
VCAN	P13611	versican	ENST00000515397	1462	n.s.	0.0755208	4.81048	0.42028	0.533734	P13611
GNAT1	A0A024R2Z1	G protein subunit alpha transducin 1	ENST00000440836	2779	--	0.267992	0.65317	8.87982e-05	0.000539513	P11488
VBP1	D3DWY7	VHL binding protein 1	ENST00000535916	7411	n.s.	-0.135559	3.62116	0.0330046	0.0718103	P61758
VAV3	Q9UKW4	vav guanine nucleotide exchange factor 3	ENST00000479977	10451	n.s.	0.0851742	4.14436	0.133934	0.22072	Q9UKW4
VAV1	A0A0A0MR07	vav guanine nucleotide exchange factor 1	ENST00000599806	7409	n.s.	0.0370614	3.1169	0.517719	0.624604	P15498
VASP	A0A024R0V4	vasodilator stimulated phosphoprotein	ENST00000588463	7408	n.s.	0.0459678	4.8423	0.309926	0.423633	P50552
VAPB	O95292	VAMP associated protein B and C	ENST00000520497	9217	--	-0.0891435	6.14084	0.00596363	0.0177493	O95292
UBA5	Q9GZZ9	ubiquitin like modifier activating enzyme 5	ENST00000469158	79876	n.s.	-0.100029	1.51414	0.449433	0.56126	Q9GZZ9
WNT5A	A0A024R316	Wnt family member 5A	ENST00000264634	7474	--	0.472075	0.630138	0.000154366	0.00085828	P41221
LAMB2	A0A024R319	laminin subunit beta 2	ENST00000477225	3913	up	0.850007	1.97384	9.49262e-12	3.1595e-10	P11047
ABHD6	A0A024R323	abhydrolase domain containing 6 acylglycerol lipase	ENST00000485900	57406	--	0.219204	0.758459	0.0160711	0.0402608	Q9BV23
VAPA	Q9P0L0	VAMP associated protein A	ENST00000578314	9218	n.s.	-0.0220928	8.00183	0.51917	0.625784	Q9P0L0
UBL7	Q96S82	ubiquitin like 7	ENST00000565335	84993	n.s.	-0.15502	1.01158	0.0573006	0.112066	Q96S82
VANGL1	Q8TAA9	VANGL planar cell polarity protein 1	ENST00000369509	81839	n.s.	-0.00478401	3.17715	0.953659	0.96841	Q8TAA9
VAMP8	Q9BV40	vesicle associated membrane protein 8	ENST00000263864	8673	n.s.	-0.0264043	5.21793	0.500022	0.608044	Q9BV40
ERI1	A0A024R355	exoribonuclease 1	ENST00000520332	90459	--	0.226237	1.87318	0.00964049	0.026418	Q8IV48
VAMP7	P51809	vesicle associated membrane protein 7	ENST00000460621	6845	--	-0.149305	6.21832	0.000165797	0.000911384	P51809
VAMP5	O95183	vesicle associated membrane protein 5	ENST00000306384	10791	--	0.16378	3.01841	0.00420939	0.0133797	O95183
UBFD1	O14562	ubiquitin family domain containing 1	ENST00000395878	56061	n.s.	0.108426	2.20375	0.226514	0.332122	O14562
UBTD2	B3KMW8	ubiquitin domain containing 2	ENST00000393792	92181	n.s.	-0.120671	0.0305778	0.262263	0.372506	Q8WUN7
CBLN2	A0A024R380	cerebellin 2 precursor	ENST00000581425	147381	--	0.270508	-0.381358	0.0111562	0.0297901	Q8IUK8
VAMP4	O75379	vesicle associated membrane protein 4	ENST00000474047	8674	--	0.25107	4.84788	6.95193e-05	0.000440208	O75379
VAMP3	Q15836	vesicle associated membrane protein 3	ENST00000054666	9341	n.s.	-0.0620575	4.26727	0.338426	0.453052	Q15836
VAMP2	F8WCA0	vesicle associated membrane protein 2	ENST00000316509	6844	n.s.	-0.0884867	3.47028	0.11527	0.196369	P63027
UBE2S	Q16763	ubiquitin conjugating enzyme E2 S	ENST00000587845	27338	n.s.	0.0148142	2.07674	0.878101	0.915619	Q16763
ANKRD49	A0A024R398	ankyrin repeat domain 49	ENST00000544253	54851	--	-0.441351	1.34932	2.36474e-05	0.000176566	Q8WVL7
UXT	Q9UBK9	ubiquitously expressed prefoldin like chaperone	ENST00000333119	8409	n.s.	0.0528639	3.50911	0.215591	0.319585	Q9UBK9
UXS1	Q8NBZ7	UDP-glucuronate decarboxylase 1	ENST00000283148	80146	n.s.	0.0280276	6.73393	0.437922	0.550478	Q8NBZ7
IL18	A0A024R3E0	interleukin 18	ENST00000524595	3606	--	0.269837	1.29884	0.00534933	0.0162828	Q14116
SIK2	A0A024R3G7	salt inducible kinase 2	ENST00000304987	23235	--	0.345304	2.34122	2.71499e-05	0.000198042	Q9H0K1
UVSSA	Q2YD98	UV stimulated scaffold protein A	ENST00000505716	57654	--	0.224785	3.4292	6.50142e-05	0.000414933	Q2YD98
UVRAG	Q9P2Y5	UV radiation resistance associated	ENST00000533454	7405	n.s.	0.0672893	3.70506	0.234619	0.341527	Q9P2Y5
SCN3B	A0A024R3H7	sodium voltage-gated channel beta subunit 3	ENST00000528267	55800	--	0.250136	1.16812	0.0023843	0.0083828	Q9NY72
UTS2R	Q9UKP6	urotensin 2 receptor	ENST00000313135	2837	--	0.167245	3.82301	9.51535e-05	0.000570254	Q9UKP6
UTRN	P46939	utrophin	ENST00000367545	7402	--	-0.246032	6.37494	1.6684e-05	0.000131457	P46939
UTP6	Q9NYH9	UTP6 small subunit processome component	ENST00000579878	55813	n.s.	-0.0595147	3.53966	0.359939	0.474858	Q9NYH9
UTP4	Q969X6	UTP4 small subunit processome component	ENST00000632079	84916	n.s.	-0.0971011	3.01816	0.168522	0.263537	Q969X6
UTP18	Q9Y5J1	UTP18 small subunit processome component	ENST00000579261	51096	--	-0.183944	3.14087	0.00940057	0.025852	Q9Y5J1
UTP11	Q9Y3A2	UTP11 small subunit processome component	ENST00000373014	51118	n.s.	-0.0899872	3.13436	0.165899	0.260442	Q9Y3A2
MCAM	A0A024R3I5	melanoma cell adhesion molecule	ENST00000530706	102465453	--	0.214181	1.4717	0.00771233	0.021929	P43121
USP8	A0A024R5S4	ubiquitin specific peptidase 8	ENST00000560527	9101	--	-0.131125	7.35671	0.00540135	0.016398	P40818
USP7	B7ZAX6	ubiquitin specific peptidase 7	ENST00000562615	7874	n.s.	0.111718	3.95618	0.126072	0.210458	Q93009
UBE2E2	A0A024R2Q2	ubiquitin conjugating enzyme E2 E2	ENST00000335798	7325	n.s.	-0.150075	1.84565	0.139394	0.227911	Q96LR5
UBE2E1	P51965	ubiquitin conjugating enzyme E2 E1	ENST00000306627	7324	n.s.	0.142646	1.7631	0.124592	0.208358	P51965
USP6NL	Q92738	USP6 N-terminal like	ENST00000606752	9712	n.s.	-0.0873614	4.65639	0.0985467	0.173279	Q92738
DEGS1	A0A024R3P1	delta 4-desaturase sphingolipid 1	ENST00000323699	8560	--	-0.185093	2.93455	0.0119406	0.0315029	O15121
USP48	Q86UV5	ubiquitin specific peptidase 48	ENST00000374730	84196	n.s.	-0.0401474	5.25118	0.389939	0.504671	Q86UV5
UBE2D1	A0A087WW00	ubiquitin conjugating enzyme E2 D1	ENST00000606483	7321	n.s.	-0.220809	2.91137	0.029273	0.0651233	P51668
USP47	Q68D97	ubiquitin specific peptidase 47	ENST00000399455	55031	n.s.	0.0326226	6.10982	0.450788	0.562388	Q96K76
USP46	P62068	ubiquitin specific peptidase 46	ENST00000512656	64854	--	0.279668	3.34896	0.000124086	0.000714217	P62068
USP4	Q13107	ubiquitin specific peptidase 4	ENST00000431357	7375	n.s.	-0.00378673	5.42874	0.917343	0.943084	Q13107
FAM188A	Q9H8M7	Ubiquitin carboxyl-terminal hydrolase MINDY-3	ENST00000277632	80013	n.s.	-0.00881831	2.70862	0.919419	0.944873	Q9H8M7
USP39	Q53GS9	ubiquitin specific peptidase 39	ENST00000455732	10713	n.s.	-0.0532575	5.4515	0.130615	0.216278	Q53GS9
USP37	A0A024R416	ubiquitin specific peptidase 37	ENST00000484018	57695	n.s.	0.0872821	4.37122	0.067355	0.127629	Q86T82
USP34	Q70CQ2	ubiquitin specific peptidase 34	ENST00000492882	9736	n.s.	0.0516424	6.20502	0.150387	0.241433	Q70CQ2
USP33	Q8TEY7	ubiquitin specific peptidase 33	ENST00000527390	23032	--	0.146391	6.93295	1.48698e-07	2.11213e-06	Q8TEY7
USP32	Q8NFA0	ubiquitin specific peptidase 32	ENST00000586238	84669	--	0.174726	4.58265	0.00190524	0.00696798	Q8NFA0
USP31	Q70CQ4	ubiquitin specific peptidase 31	ENST00000567975	57478	n.s.	0.065405	5.35649	0.139273	0.227737	Q70CQ4
UBAP1L	F5GYI3	ubiquitin associated protein 1 like	ENST00000502113	390595	n.s.	0.0410208	0.883966	0.68336	0.76549	F5GYI3
USP3	Q9Y6I4	ubiquitin specific peptidase 3	ENST00000558925	9960	n.s.	-0.0564802	4.33233	0.286261	0.398093	Q9Y6I4
USP25	Q9UHP3	ubiquitin specific peptidase 25	ENST00000547201	29761	n.s.	-0.0184018	4.50696	0.716577	0.791991	Q9UHP3
UBASH3A	P57075	ubiquitin associated and SH3 domain containing A	ENST00000634718	53347	n.s.	-0.134136	1.10262	0.147504	0.237828	P57075
USP24	Q9UPU5	ubiquitin specific peptidase 24	ENST00000634589	23358	--	0.23304	3.71745	0.00920618	0.0254087	Q9UPU5
SATB2	A0A024R3U6	SATB homeobox 2	ENST00000614512	23314	--	0.28666	1.68821	0.00176554	0.00655096	Q9UPW6
USP22	Q9UPT9	ubiquitin specific peptidase 22	ENST00000476111	23326	--	0.241296	5.56252	6.56588e-10	1.56047e-08	Q9UPT9
USP20	Q9Y2K6	ubiquitin specific peptidase 20	ENST00000491053	10868	--	0.223683	4.84091	0.000692213	0.00302259	Q9Y2K6
UQCRC1	P31930	ubiquinol-cytochrome c reductase core protein 1	ENST00000460105	7384	n.s.	-0.126072	2.87814	0.152004	0.24333	P31930
USP16	Q9Y5T5	ubiquitin specific peptidase 16	ENST00000399973	10600	n.s.	-0.00649492	3.00524	0.898624	0.930714	Q9Y5T5
UQCC3	Q6UW78	ubiquinol-cytochrome c reductase complex assembly factor 3	ENST00000377953	790955	n.s.	-0.00459912	1.79068	0.9467	0.96368	Q6UW78
UQCC2	Q9BRT2	ubiquinol-cytochrome c reductase complex assembly factor 2	ENST00000374214	84300	n.s.	0.0155949	1.75362	0.872062	0.911021	Q9BRT2
ICA1L	A0A024R3W3	islet cell autoantigen 1 like	ENST00000476602	130026	--	0.277205	2.67361	0.000255199	0.00130667	Q8NDH6
SLC39A10	A0A024R3W5	solute carrier family 39 member 10	ENST00000412905	57181	--	0.321315	2.9394	0.00102805	0.00420735	Q9ULF5
USP15	Q9Y4E8	ubiquitin specific peptidase 15	ENST00000551206	102465133	n.s.	-0.00502392	6.56446	0.921411	0.945996	Q9Y4E8
ADAM23	A0A024R3W8	ADAM metallopeptidase domain 23	ENST00000264377	8745	--	0.247273	-0.545418	0.0137664	0.0354831	O75077
USP14	P54578	ubiquitin specific peptidase 14	ENST00000580410	9097	n.s.	-0.0480884	4.27578	0.383003	0.497658	P54578
USP12	O75317	ubiquitin specific peptidase 12	ENST00000620323	219333	n.s.	-0.0760319	6.28858	0.0356869	0.0766036	O75317
USP11	P51784	ubiquitin specific peptidase 11	ENST00000497179	8237	n.s.	-0.057962	3.87496	0.36185	0.476585	P51784
USP10	Q14694	ubiquitin specific peptidase 10	ENST00000566378	9100	n.s.	-0.0777553	5.97799	0.142991	0.232559	Q14694
USP1	O94782	ubiquitin specific peptidase 1	ENST00000442679	7398	--	-0.132295	4.51731	0.0151922	0.0385167	O94782
USO1	O60763	USO1 vesicle transport factor	ENST00000508454	8615	n.s.	0.106572	3.83825	0.154904	0.246913	O60763
UBIAD1	Q9Y5Z9	UbiA prenyltransferase domain containing 1	ENST00000483738	29914	n.s.	-0.0510725	2.29279	0.479158	0.58843	Q9Y5Z9
UBE2Q2P1	--	UBE2Q2 pseudogene 1	ENST00000339094	388165	n.s.	0.165174	0.554673	0.040634	0.0851126	--
UBE2F-SCLY	--	UBE2F-SCLY readthrough (NMD candidate)	ENST00000449891	NA	n.s.	0.0741558	2.06794	0.239974	0.347583	--
UMAD1	A4D104	UBAP1-MVB12-associated (UMA) domain containing 1	ENST00000493246	729852	n.s.	-0.0732633	0.845565	0.535872	0.641344	C9J7I0
TMEM169	A0A024R430	transmembrane protein 169	ENST00000433112	92691	--	0.311324	0.854961	0.00508023	0.015622	Q96HH4
USMG5	Q96IX5	ATP synthase membrane subunit K, mitochondrial	ENST00000369825	100302174	n.s.	0.0753766	3.22787	0.129643	0.215159	Q96IX5
USF3	Q68DE3	upstream transcription factor family member 3	ENST00000491165	205717	n.s.	0.044908	5.33597	0.412322	0.526165	Q68DE3
USB1	Q9BQ65	U6 snRNA biogenesis phosphodiesterase 1	ENST00000565662	79650	n.s.	0.114015	2.38852	0.363252	0.478015	Q9BQ65
USF2	Q15853	upstream transcription factor 2 c-fos interacting	ENST00000599625	7392	n.s.	0.0568116	5.9034	0.22372	0.32902	Q15853
STK16	A0A024R440	serine/threonine kinase 16	ENST00000496443	8576	--	0.196976	2.61405	0.00574574	0.017254	O75716
U2AF2	P26368	U2 small nuclear RNA auxiliary factor 2	LRG_623t1	11338	n.s.	0.0397519	1.51167	0.537639	0.64293	P26368
UROD	P06132	uroporphyrinogen decarboxylase	ENST00000491773	7389	n.s.	-0.185739	3.50065	0.0235751	0.0548727	P06132
URI1	O94763	URI1 prefoldin like chaperone	ENST00000574233	8725	n.s.	-0.0186438	3.04139	0.773734	0.835298	O94763
UQCRQ	O14949	ubiquinol-cytochrome c reductase complex III subunit VII	ENST00000480372	27089	--	-0.164617	3.57135	0.000756671	0.00326	O14949
UQCRHL	A0A096LP55	ubiquinol-cytochrome c reductase hinge protein like	ENST00000483273	440567	--	0.175136	3.58509	0.00158991	0.00601281	A0A096LP55
TPST1	A0A024RDK9	tyrosylprotein sulfotransferase 1	ENST00000442120	8460	n.s.	0.248793	-0.24529	0.0999601	0.175361	O60507
YARS2	Q9Y2Z4	tyrosyl-tRNA synthetase 2	ENST00000548490	51067	n.s.	-0.115673	0.941689	0.270643	0.381185	Q9Y2Z4
UQCRH	Q567R0	ubiquinol-cytochrome c reductase hinge protein	ENST00000311672	7388	n.s.	0.022701	6.88096	0.482566	0.591614	P07919
TDP1	A0A024R6L5	tyrosyl-DNA phosphodiesterase 1	ENST00000555880	55775	n.s.	-0.101657	2.74044	0.0948542	0.167895	Q9NUW8
BCS1L	A0A024R467	BCS1 homolog ubiquinol-cytochrome c reductase complex chaperone	ENST00000436603	617	--	-0.295416	-0.060915	0.0134265	0.0346811	Q9Y276
TYK2	A0A024R7E4	tyrosine kinase 2	ENST00000524462	7297	n.s.	0.187345	2.42476	0.0428073	0.0887827	P29597
UQCRFS1	P47985	ubiquinol-cytochrome c reductase Rieske iron-sulfur polypeptide 1	ENST00000304863	7386	--	-0.292738	4.21457	8.16466e-11	2.31041e-09	P47985
MRPL44	A0A024R473	mitochondrial ribosomal protein L44	ENST00000258383	65080	--	-0.206656	1.81388	0.0135559	0.034984	Q9H9J2
UQCRC2	P22695	ubiquinol-cytochrome c reductase core protein 2	ENST00000561553	7385	--	-0.158266	4.10535	0.000210989	0.00111554	P22695
UQCRB	P14927	ubiquinol-cytochrome c reductase binding protein	ENST00000523920	7381	--	-0.139228	5.44582	6.04563e-05	0.000391338	P14927
UQCR11	O14957	ubiquinol-cytochrome c reductase complex III subunit XI	ENST00000593029	10975	--	0.1882	7.21458	1.1071e-06	1.27598e-05	O14957
UQCR10	Q9UDW1	ubiquinol-cytochrome c reductase complex III subunit X	ENST00000401406	29796	--	-0.123588	5.16441	0.00236853	0.00834349	Q9UDW1
UQCC1	Q9NVA1	ubiquinol-cytochrome c reductase complex assembly factor 1	ENST00000397554	55245	--	0.285952	3.26402	3.26687e-08	5.38738e-07	Q9NVA1
UPP1	B4DND0	uridine phosphorylase 1	ENST00000432131	7378	--	0.287054	4.0628	1.70832e-05	0.000134238	Q16831
UPF3A	Q9H1J1	UPF3A regulator of nonsense mediated mRNA decay	ENST00000480362	65110	n.s.	0.0762118	5.68547	0.042167	0.0877173	Q9H1J1
UPF2	Q9HAU5	UPF2 regulator of nonsense mediated mRNA decay	ENST00000460569	26019	n.s.	0.0693655	4.73841	0.162482	0.256212	Q9HAU5
UPF1	A0A024R7L8	UPF1 RNA helicase and ATPase	ENST00000599848	5976	n.s.	0.0441342	3.73413	0.521046	0.627516	Q92900
UNK	A0A024R8N4	unk zinc finger	ENST00000586217	85451	--	-0.43289	3.48466	1.38837e-10	3.69973e-09	Q9C0B0
MLPH	A0A024R4D3	melanophilin	ENST00000464123	79083	--	0.214858	1.48175	0.0117498	0.0310786	Q9BV36
UNC80	Q8N2C7	unc-80 homolog NALCN channel complex subunit	ENST00000272845	285175	--	0.339361	5.20953	1.03548e-10	2.87973e-09	Q8N2C7
UNC45A	Q9H3U1	unc-45 myosin chaperone A	ENST00000461266	55898	--	0.365609	5.38574	3.52533e-24	6.49063e-22	Q9H3U1
TWF2	Q6IBS0	twinfilin actin binding protein 2	ENST00000499914	11344	n.s.	0.121056	2.44705	0.464235	0.57554	Q6IBS0
TWF1	Q12792	twinfilin actin binding protein 1	ENST00000546506	5756	n.s.	0.0773258	1.89947	0.482023	0.591049	Q12792
UNC13D	Q70J99	unc-13 homolog D	ENST00000587105	201294	--	0.203644	6.57632	4.36642e-07	5.5082e-06	Q70J99
TTYH2	B4DKD1	tweety family member 2	ENST00000528152	94015	n.s.	0.0845945	-0.199271	0.443058	0.555446	Q9BSA4
FBXO44	A0A024R4F9	F-box protein 44	ENST00000251547	93611	--	0.258649	2.24109	2.95051e-05	0.000212978	Q9H4M3
ULK2	Q8IYT8	unc-51 like autophagy activating kinase 2	ENST00000361658	9706	n.s.	0.0885919	3.41954	0.132816	0.219324	Q8IYT8
JOSD2	A0A024R4G2	Josephin domain containing 2	ENST00000598418	126119	--	0.327203	0.711296	9.38832e-05	0.000565232	Q8TAC2
ULBP3	Q9BZM4	UL16 binding protein 3	ENST00000367339	79465	--	0.214303	3.52067	6.62797e-06	5.97297e-05	Q9BZM4
TSSC4	Q9Y5U2	tumor suppressing subtransferable candidate 4	ENST00000467308	10078	n.s.	0.0543735	1.94127	0.556629	0.659464	Q9Y5U2
UIMC1	A0A024R7R0	ubiquitin interaction motif containing 1	ENST00000377227	51720	n.s.	0.0337647	6.10183	0.341203	0.455762	Q96RL1
SPSB1	A0A024R4G8	splA/ryanodine receptor domain and SOCS box containing 1	ENST00000450402	80176	--	0.212072	2.77767	0.0045342	0.0142379	Q96BD6
UHRF2	Q96PU4	ubiquitin like with PHD and ring finger domains 2	ENST00000381373	115426	n.s.	0.0436335	4.88505	0.377432	0.492266	Q96PU4
TP53I3	Q53FA7	tumor protein p53 inducible protein 3	ENST00000413037	9540	n.s.	0.312531	0.974203	0.0213944	0.0507969	Q53FA7
TP53I13	A0A024QZ67	tumor protein p53 inducible protein 13	ENST00000584522	90313	n.s.	-0.196548	0.826276	0.05677	0.111118	Q8NBR0
UHRF1BP1L	A0JNW5	Bridge-like lipid transfer protein family member 3B	ENST00000550544	23074	--	0.303309	3.45065	0.000119544	0.000691907	A0JNW5
UHRF1BP1	Q6BDS2	Bridge-like lipid transfer protein family member 3A	ENST00000452449	54887	--	0.347711	4.61259	4.84056e-08	7.66114e-07	Q6BDS2
UHMK1	Q8TAS1	U2AF homology motif kinase 1	ENST00000489294	127933	n.s.	0.0642389	5.63423	0.169887	0.265073	Q8TAS1
UGP2	A0A140VKE1	UDP-glucose pyrophosphorylase 2	ENST00000483108	7360	--	-0.159613	6.12647	0.000117737	0.000684994	Q16851
TP53BP1	Q12888	tumor protein p53 binding protein 1	ENST00000572085	7158	n.s.	0.119095	2.96545	0.201383	0.303284	Q12888
TP53	K7PPA8	tumor protein p53	LRG_321t7-2	7157	n.s.	0.0740354	2.48306	0.206038	0.308632	P04637
UGGT2	Q05D90	UDP-glucose glycoprotein glucosyltransferase 2	ENST00000461329	55757	n.s.	0.0366571	5.16233	0.476627	0.586113	Q9NYU1
UGGT1	Q9NYU2	UDP-glucose glycoprotein glucosyltransferase 1	ENST00000438277	56886	--	0.25588	5.00477	0.00014932	0.000835163	Q9NYU2
UG0898H09	--	--	ENST00000623646	643763	--	0.346767	7.23889	2.44742e-09	5.23496e-08	--
TUFT1	Q9NNX1	tuftelin 1	ENST00000353024	7286	n.s.	0.100968	0.330915	0.268754	0.379113	Q9NNX1
TDRD9	Q86WA0	tudor domain containing 9	ENST00000462273	122402	n.s.	0.216872	1.66964	0.0493998	0.0995593	Q8NDG6
TDRD7	Q8NHU6	tudor domain containing 7	ENST00000492428	23424	n.s.	0.0492697	1.62965	0.639463	0.729203	Q8NHU6
TDRD6	O60522	tudor domain containing 6	ENST00000544460	221400	n.s.	0.0638318	-0.205502	0.682627	0.764991	O60522
TDRD5	Q8NAT2	tudor domain containing 5	ENST00000444136	163589	n.s.	0.186711	-0.109047	0.0538792	0.106637	Q8NAT2
TDRD3	Q9H7E2	tudor domain containing 3	ENST00000621840	81550	n.s.	0.0677572	2.71295	0.269959	0.380471	Q9H7E2
UFM1	P61960	ubiquitin fold modifier 1	ENST00000379649	51569	--	-0.255665	4.30714	1.0056e-05	8.47415e-05	P61960
TDRKH	Q9Y2W6	tudor and KH domain containing	ENST00000368825	11022	n.s.	0.0695114	1.88512	0.559178	0.661455	Q9Y2W6
TINAGL1	Q9GZM7	tubulointerstitial nephritis antigen like 1	ENST00000480586	64129	n.s.	0.137213	0.6896	0.0706566	0.132538	Q9GZM7
TINAG	Q6NSC1	tubulointerstitial nephritis antigen	ENST00000370864	27283	n.s.	0.182547	-0.619286	0.0801477	0.146396	Q9UJW2
TTLL9	Q3SXZ7	tubulin tyrosine ligase like 9	ENST00000375921	164395	n.s.	0.113803	0.296948	0.216227	0.320252	Q3SXZ7
UFD1L	Q92890	Ubiquitin recognition factor in ER-associated degradation protein 1	ENST00000474226	7353	n.s.	-0.0187915	6.19058	0.612429	0.705903	Q92890
UFC1	Q9Y3C8	ubiquitin-fold modifier conjugating enzyme 1	ENST00000467540	51506	--	-0.142377	4.0441	0.000350725	0.00171127	Q9Y3C8
UEVLD	Q8IX04	UEV and lactate/malate dehyrogenase domains	ENST00000541984	55293	n.s.	0.0695629	3.81051	0.188103	0.287059	Q8IX04
TTLL4	A0A024R424	tubulin tyrosine ligase like 4	ENST00000417196	9654	n.s.	0.108822	1.61507	0.306373	0.419783	Q14679
UCP2	A0A024R5N5	uncoupling protein 2	ENST00000543714	7351	n.s.	-0.120088	4.02462	0.382652	0.497334	P55851
TTLL12	A0A024R4U3	tubulin tyrosine ligase like 12	ENST00000484118	23170	n.s.	0.0806284	1.31606	0.453877	0.565359	Q14166
TTLL11	Q6ZUZ3	tubulin tyrosine ligase like 11	ENST00000373778	158135	n.s.	-0.118264	-0.77665	0.403066	0.517578	Q8NHH1
UCHL5	Q9Y5K5	ubiquitin C-terminal hydrolase L5	ENST00000483156	51377	--	-0.263819	3.64566	0.000213882	0.0011294	Q9Y5K5
UBXN7	O94888	UBX domain protein 7	ENST00000429160	26043	n.s.	0.00868375	4.79069	0.88	0.917074	O94888
UBXN6	Q9BZV1	UBX domain protein 6	ENST00000587324	80700	--	0.369106	4.75212	2.42559e-12	8.93169e-11	Q9BZV1
TUBGCP6	Q96RT7	tubulin gamma complex component 6	ENST00000473946	85378	n.s.	0.0837234	2.16345	0.232243	0.338754	Q96RT7
UBXN4	Q92575	UBX domain protein 4	ENST00000415164	23190	--	-0.125021	5.81339	0.000821112	0.00349505	Q92575
UBXN2B	Q14CS0	UBX domain protein 2B	ENST00000520732	137886	n.s.	-0.15231	4.02182	0.0268255	0.0607689	Q14CS0
UBXN2A	P68543	UBX domain protein 2A	ENST00000479859	165324	--	0.10021	6.35622	0.0162197	0.0406051	P68543
TUBGCP2	Q9BSJ2	tubulin gamma complex component 2	ENST00000482278	10844	n.s.	0.125897	2.88908	0.030304	0.0669922	Q9BSJ2
UBXN11	Q5T124	UBX domain protein 11	ENST00000472155	91544	--	0.398521	9.47845	4.71184e-14	2.31533e-12	Q5T124
UBXN1	A0A024R598	UBX domain protein 1	ENST00000531056	51035	--	-0.109423	4.12604	0.0102316	0.0277697	Q04323
UBTF	P17480	upstream binding transcription factor	ENST00000531368	7343	n.s.	0.0332634	3.5016	0.551985	0.65588	P17480
TBCD	Q9BTW9	tubulin folding cofactor D	ENST00000631397	6904	n.s.	0.222492	2.59468	0.0308554	0.0679369	Q9BTW9
UBR5	O95071	ubiquitin protein ligase E3 component n-recognin 5	ENST00000521767	51366	n.s.	0.0718398	4.76182	0.171157	0.266397	O95071
RNASEH2C	A0A024R5B3	ribonuclease H2 subunit C	ENST00000528220	84153	--	0.446623	2.59284	2.86282e-07	3.78109e-06	Q8TDP1
RCE1	A0A024R5B6	Ras converting CAAX endopeptidase 1	ENST00000309657	9986	--	-0.479204	-0.471802	0.000240348	0.00124364	Q9Y256
TUBE1	Q9UJT0	tubulin epsilon 1	ENST00000603651	51175	n.s.	0.188423	2.62825	0.0228957	0.0536607	Q9UJT0
TUBD1	Q9UJT1	tubulin delta 1	ENST00000591548	51174	n.s.	0.043312	1.71863	0.564726	0.666451	Q9UJT1
UBR4	Q5T4S7	ubiquitin protein ligase E3 component n-recognin 4	ENST00000459947	23352	--	0.321416	5.34794	2.23672e-10	5.73775e-09	Q5T4S7
UBR3	Q6ZT12	ubiquitin protein ligase E3 component n-recognin 3	ENST00000418381	130507	n.s.	0.0725675	3.29203	0.388281	0.502898	Q6ZT12
UBR2	Q8IWV8	ubiquitin protein ligase E3 component n-recognin 2	ENST00000372899	23304	--	0.128354	4.39058	0.00682974	0.0198399	Q8IWV8
UBR1	Q8IWV7	ubiquitin protein ligase E3 component n-recognin 1	ENST00000568782	197131	n.s.	0.0276742	4.0415	0.667169	0.751722	Q8IWV7
UBQLN2	Q9UHD9	ubiquilin 2	ENST00000338222	29978	n.s.	-0.0867698	3.61987	0.255409	0.365031	Q9UHD9
UBQLN1	Q9UMX0	ubiquilin 1	ENST00000376395	29979	n.s.	0.0160172	4.15244	0.794107	0.850734	Q9UMX0
TUBA3FP	--	tubulin alpha 3f pseudogene	ENST00000292748	113691	n.s.	0.10554	0.510881	0.218129	0.322493	--
UBP1	A0A024R2J0	upstream binding protein 1	ENST00000466441	7342	n.s.	0.0834662	4.09852	0.169557	0.264699	Q9NZI7
CABP4	A0A024R5K4	calcium binding protein 4	ENST00000325656	57010	--	0.188535	2.91568	0.00583295	0.0174533	P57796
UBOX5	O94941	U-box domain containing 5	ENST00000217173	22888	--	0.170493	3.0468	0.0140179	0.0359723	O94941
UBN2	Q6ZU65	ubinuclein 2	ENST00000473989	254048	--	0.204781	3.74952	0.00590793	0.0176305	Q6ZU65
TULP3	O75386	TUB like protein 3	ENST00000538354	7289	n.s.	0.12056	0.618709	0.249012	0.358353	O75386
UBN1	Q9NPG3	ubinuclein 1	ENST00000585857	29855	--	0.160807	5.51723	0.000300214	0.00149813	Q9NPG3
TTLL1	A0A024R4U6	TTL family tubulin polyglutamylase complex subunit L1	ENST00000331018	25809	n.s.	0.0179431	0.0128687	0.865547	0.906886	O95922
TTK	P33981	TTK protein kinase	ENST00000509894	7272	n.s.	0.161166	1.18819	0.11773	0.199694	P33981
UBL5	A0A024R7B0	ubiquitin like 5	ENST00000588595	59286	--	0.0948532	5.00272	0.00614759	0.0182148	Q9BZL1
TSR3	Q9UJK0	TSR3 ribosome maturation factor	ENST00000007390	115939	n.s.	-0.117095	2.75383	0.052563	0.104615	Q9UJK0
UBL4A	P11441	ubiquitin like 4A	ENST00000369653	8266	--	-0.0795189	7.49091	0.00357433	0.0117171	P11441
TSR1	Q2NL82	TSR1 ribosome maturation factor	ENST00000575049	55720	n.s.	-0.0640228	2.32955	0.473672	0.583751	Q2NL82
TSPYL5	Q86VY4	TSPY like 5	ENST00000322128	85453	n.s.	-0.273936	-0.402337	0.0272794	0.0615925	Q86VY4
TSPYL4	Q9UJ04	TSPY like 4	ENST00000420283	23270	n.s.	-0.143597	0.329284	0.279605	0.390818	Q9UJ04
RELT	A0A024R5N3	RELT TNF receptor	ENST00000545886	84957	--	-0.317241	0.991079	0.00432731	0.0136858	Q969Z4
UBL3	A0A024RDP0	ubiquitin like 3	ENST00000380680	5412	--	-0.247533	3.84364	6.02434e-05	0.000390134	O95164
TSPOAP1	A7E2C5	TSPO associated protein 1	ENST00000581692	9256	n.s.	0.192419	1.52008	0.0526082	0.104691	O95153
UBE4B	O95155	ubiquitination factor E4B	ENST00000475795	10277	n.s.	0.115778	3.50093	0.0775962	0.142757	O95155
NEU3	A0A024R5N6	neuraminidase 3	ENST00000529024	10825	--	0.309091	2.37384	8.80307e-05	0.000535735	Q9UQ49
TSC22D2	B4DN36	TSC22 domain family member 2	ENST00000361875	9819	n.s.	0.222244	2.00864	0.0777292	0.142929	O75157
UBE4A	Q14139	ubiquitination factor E4A	ENST00000252108	9354	n.s.	-0.162401	3.34583	0.0270389	0.0611444	Q14139
KRCC1	A0A024R5P4	lysine rich coiled-coil 1	ENST00000347055	51315	down	-0.824951	1.88299	2.01686e-08	3.55148e-07	Q9NPI7
DESI2	A0A024R5P9	desumoylating isopeptidase 2	ENST00000484738	51029	--	-0.238675	2.62918	0.00547235	0.0165755	Q9BSY9
TSFM	P43897	Ts translation elongation factor mitochondrial	ENST00000454289	10102	n.s.	-0.0605281	0.447797	0.5111	0.618671	P43897
WARS2	Q9UGM6	tryptophanyl tRNA synthetase 2 mitochondrial	ENST00000497402	10352	n.s.	0.152203	0.852096	0.154022	0.245849	Q9UGM6
UBE3C	Q15386	ubiquitin protein ligase E3C	ENST00000474153	9690	n.s.	0.054986	4.03579	0.325733	0.440111	Q15386
TPH1	P17752	tryptophan hydroxylase 1	ENST00000250018	7166	n.s.	0.255272	-0.512508	0.228956	0.334993	P17752
TYSND1	Q2T9J0	trypsin like peroxisomal matrix peptidase 1	ENST00000494143	219743	n.s.	0.110368	1.67712	0.169992	0.265178	Q2T9J0
GCNT3	A0A024R5T9	glucosaminyl (N-acetyl) transferase 3 mucin type	ENST00000560111	9245	--	0.213351	2.60359	0.00446206	0.0140326	O95395
TRUB1	Q8WWH5	TruB pseudouridine synthase family member 1	ENST00000485065	142940	n.s.	-0.227585	0.621591	0.0528991	0.105054	Q8WWH5
TCAF2	A6NFQ2	TRPM8 channel associated factor 2	ENST00000357344	285966	n.s.	0.122965	1.86532	0.537686	0.642933	A6NFQ2
TCAF1	Q9Y4C2	TRPM8 channel associated factor 1	ENST00000460532	9747	n.s.	0.0467449	2.10567	0.555008	0.658504	Q9Y4C2
TNNT2	P45379	troponin T2 cardiac type	ENST00000458432	7139	n.s.	0.128988	1.28059	0.11645	0.197916	P45379
TNNT1	P13805	troponin T1 slow skeletal type	ENST00000585321	7138	n.s.	0.190742	1.37949	0.0825209	0.149771	P13805
UBE3B	Q7Z3V4	ubiquitin protein ligase E3B	ENST00000540230	89910	--	0.204407	5.7298	1.54265e-08	2.78731e-07	Q7Z3V4
UBE3A	Q05086	ubiquitin protein ligase E3A	ENST00000638155	7337	n.s.	0.0908507	3.89812	0.189846	0.289081	Q05086
UBE2Z	Q9H832	ubiquitin conjugating enzyme E2 Z	ENST00000506498	65264	--	0.128439	4.80068	0.0103395	0.0279977	Q9H832
IQCH	A0A024R5X4	IQ motif containing H	ENST00000629425	64799	--	0.441723	1.30846	3.23164e-06	3.22831e-05	Q86VS3
ZNF107	A0A024R5Y9	zinc finger protein 107	ENST00000423627	51427	--	-0.284088	1.34125	0.00743584	0.0212693	Q9UII5
UBE2W	Q96B02	ubiquitin conjugating enzyme E2 W	ENST00000419880	55284	--	0.406253	6.56422	4.06817e-10	9.96153e-09	Q96B02
TMOD4	Q9NZQ9	tropomodulin 4	ENST00000463543	29765	n.s.	0.0178761	-0.600215	0.860726	0.9034	Q9NZQ9
UBE2V2	A0M8W4	ubiquitin conjugating enzyme E2 V2	ENST00000523432	7336	--	-0.332966	4.8629	5.61877e-13	2.27646e-11	Q15819
UBE2V1	Q13404	ubiquitin conjugating enzyme E2 V1	ENST00000415862	7335	--	0.137924	6.71162	2.12361e-05	0.000160675	Q13404
UBE2R2	Q712K3	ubiquitin conjugating enzyme E2 R2	ENST00000263228	54926	--	0.302472	5.33366	3.26545e-14	1.62657e-12	Q712K3
CLN6	A0A024R601	CLN6 transmembrane ER protein	ENST00000538696	54982	--	0.273412	2.72896	4.62111e-06	4.42197e-05	Q9NWW5
UBE2Q2	Q8WVN8	ubiquitin conjugating enzyme E2 Q2	ENST00000562635	92912	--	-0.386572	6.10005	2.12321e-11	6.65563e-10	Q8WVN8
PAQR5	A0A024R607	progestin and adipoQ receptor family member 5	ENST00000561250	54852	--	0.248413	1.82051	0.00123055	0.00488758	Q9NXK6
UBE2Q1	Q7Z7E8	ubiquitin conjugating enzyme E2 Q1	ENST00000292211	55585	--	0.13425	5.35047	0.00405018	0.0129586	Q7Z7E8
TYW1	Q9NV66	tRNA-yW synthesizing protein 1 homolog	ENST00000442959	55253	n.s.	0.0424394	1.54039	0.652655	0.738983	Q9NV66
THG1L	B4E366	tRNA-histidine guanylyltransferase 1 like	ENST00000231198	54974	n.s.	-0.000531105	1.969	0.994743	0.996799	Q9NWX6
TSEN54	Q7Z6J9	tRNA splicing endonuclease subunit 54	ENST00000579449	283989	n.s.	-0.294381	0.932553	0.028941	0.0645724	Q7Z6J9
TSEN34	A0A024R4N9	tRNA splicing endonuclease subunit 34	ENST00000613589	79042	n.s.	0.00955165	2.23376	0.946241	0.963396	Q9BSV6
SPN	A0A024R629	sialophorin	ENST00000563039	105369247	--	-0.299784	2.05286	0.0167257	0.0416711	O75398
UBE2O	Q9C0C9	ubiquitin conjugating enzyme E2 O	ENST00000319380	63893	--	0.136633	5.11767	0.00775248	0.0220148	Q9C0C9
UBE2N	P61088	ubiquitin conjugating enzyme E2 N	ENST00000549490	7334	--	-0.418575	4.91618	3.06765e-12	1.1017e-10	P61088
UBE2M	A0A024R4T4	ubiquitin conjugating enzyme E2 M	ENST00000253023	9040	--	0.137683	3.27472	0.0163128	0.0408031	P61081
UBE2L6	O14933	ubiquitin conjugating enzyme E2 L6	ENST00000527022	9246	n.s.	0.0332873	4.99926	0.60383	0.698592	O14933
WDR89	A0A024R667	WD repeat domain 89	ENST00000620954	112840	--	0.187235	2.7935	0.00572159	0.0172085	Q96FK6
TRMO	Q5T114	tRNA methyltransferase O	ENST00000375119	51531	n.s.	-0.0288685	0.589791	0.803009	0.857734	Q9BU70
UBE2L3	P68036	ubiquitin conjugating enzyme E2 L3	ENST00000458578	7332	--	0.196126	6.10977	3.97514e-08	6.45294e-07	P68036
RHOJ	A0A024R692	ras homolog family member J	ENST00000557133	57381	--	0.303499	1.30921	0.000145355	0.000815975	Q9H4E5
TMEM229B	A0A024R699	transmembrane protein 229B	ENST00000557779	161145	--	0.208586	1.72193	0.00365872	0.0119292	Q8NBD8
TRMT5	Q32P41	tRNA methyltransferase 5	ENST00000553903	57570	n.s.	0.164543	2.36794	0.0321271	0.0702267	Q32P41
UBE2K	P61086	ubiquitin conjugating enzyme E2 K	ENST00000438068	3093	n.s.	-0.0125479	6.21286	0.741783	0.811953	P61086
UBE2J2	A0A024R075	ubiquitin conjugating enzyme E2 J2	ENST00000473215	118424	n.s.	-0.0611197	3.41515	0.304705	0.418068	Q8N2K1
TRMT2A	Q8IZ69	tRNA methyltransferase 2 homolog A	ENST00000480460	27037	n.s.	-0.224498	0.818079	0.0506843	0.101682	Q8IZ69
TRMT13	Q9NUP7	tRNA methyltransferase 13 homolog	ENST00000370139	54482	n.s.	0.0523533	1.66083	0.623084	0.715349	Q9NUP7
TRMT11	Q7Z4G4	tRNA methyltransferase 11 homolog	ENST00000334379	60487	n.s.	-0.103499	0.712044	0.346782	0.461646	Q7Z4G4
TTC9	A0A024R6B1	tetratricopeptide repeat domain 9	ENST00000256367	23508	down	-0.711946	0.965052	1.17863e-10	3.21637e-09	Q92623
TRMT10B	Q6PF06	tRNA methyltransferase 10B	ENST00000537911	158234	n.s.	0.0198788	2.61663	0.695024	0.775358	Q6PF06
TRMT10A	Q8TBZ6	tRNA methyltransferase 10A	ENST00000394876	93587	n.s.	0.0021219	0.709413	0.985176	0.989627	Q8TBZ6
TRMT1L	B4DXX1	tRNA methyltransferase 1 like	ENST00000487028	81627	n.s.	0.0497981	2.41597	0.648185	0.736547	Q7Z2T5
TRMT1	A0A024R7I5	tRNA methyltransferase 1	ENST00000592729	55621	n.s.	-0.107261	2.50848	0.106984	0.185335	O75648
TRIT1	Q53F11	tRNA isopentenyltransferase 1	ENST00000462243	54802	n.s.	-0.135147	0.835711	0.267486	0.377946	Q9H3H1
UBE2J1	Q9Y385	ubiquitin conjugating enzyme E2 J1	ENST00000435041	51465	n.s.	0.00314259	7.48027	0.932628	0.954021	Q9Y385
UBE2I	A8K503	ubiquitin conjugating enzyme E2 I	ENST00000325437	7329	n.s.	0.0523017	3.75717	0.474277	0.584136	P63279
HSPA2	A0A024R6B5	heat shock protein family A (Hsp70) member 2	ENST00000554883	3306	--	0.358245	2.30633	0.000670925	0.00294278	P54652
UBE2H	P62256	ubiquitin conjugating enzyme E2 H	ENST00000480245	7328	n.s.	-0.0981718	7.25595	0.0296764	0.0658237	P62256
JDP2	A0A024R6D7	Jun dimerization protein 2	ENST00000267569	122953	--	-0.369782	1.24439	0.0106709	0.0287635	Q8WYK2
TRIM9	Q9C026	tripartite motif containing 9	ENST00000557456	114088	n.s.	0.255294	0.848651	0.0465329	0.0948992	Q9C026
UBE2G2	P60604	ubiquitin conjugating enzyme E2 G2	ENST00000477954	7327	n.s.	-0.117993	4.12473	0.0397485	0.0835465	P60604
UBE2G1	P62253	ubiquitin conjugating enzyme E2 G1	ENST00000571953	7326	--	-0.247202	5.29241	8.62504e-08	1.28668e-06	P62253
UBE2F	Q969M7	ubiquitin conjugating enzyme E2 F (putative)	ENST00000454786	140739	--	-0.146932	7.44555	1.37675e-05	0.000111548	Q969M7
TRIM7	Q9C029	tripartite motif containing 7	ENST00000393319	81786	n.s.	0.0508919	1.25611	0.607594	0.70172	Q9C029
UBE2E3	Q969T4	ubiquitin conjugating enzyme E2 E3	ENST00000392415	10477	--	-0.309516	6.95621	1.15433e-27	3.99757e-25	Q969T4
TCL1A	A0A024R6G5	TCL1 family AKT coactivator A	ENST00000555202	8115	--	-0.548437	2.59297	4.92867e-07	6.13238e-06	P56279
UBE2D4	A0A024RA90	ubiquitin conjugating enzyme E2 D4 (putative)	ENST00000450743	51619	--	0.229919	3.767	0.00029818	0.00148885	Q9Y2X8
TRIM65	Q6PJ69	tripartite motif containing 65	ENST00000591668	201292	n.s.	0.0149142	2.29424	0.841074	0.88796	Q6PJ69
TRIM64B	A6NI03	tripartite motif containing 64B	ENST00000329862	642446	n.s.	0.163075	-0.371708	0.128259	0.213308	A6NI03
TRIM63	Q969Q1	tripartite motif containing 63	ENST00000374272	84676	n.s.	0.106666	-0.325115	0.269384	0.379965	Q969Q1
TRIM62	Q9BVG3	tripartite motif containing 62	ENST00000543586	55223	n.s.	0.0449813	0.148806	0.699583	0.778593	Q9BVG3
SERPINA10	A0A024R6I6	serpin family A member 10	ENST00000554723	51156	--	0.282247	2.72035	9.53829e-07	1.11883e-05	Q9UK55
TRIM6	Q9C030	tripartite motif containing 6	ENST00000380107	117854	n.s.	0.125484	-0.253043	0.136926	0.224886	Q9C030
CCNK	A0A024R6K1	cyclin K	ENST00000557165	8812	--	0.319368	2.13195	0.000992477	0.00408708	O75909
UBE2D3	D6RAH7	ubiquitin conjugating enzyme E2 D3	ENST00000508474	7323	--	-0.236584	7.1137	1.64972e-10	4.33909e-09	P61077
UBE2D2	P62837	ubiquitin conjugating enzyme E2 D2	ENST00000511725	7322	--	-0.302512	4.44398	2.16622e-09	4.66781e-08	P62837
TRIM53BP	--	tripartite motif containing 53B pseudogene	ENST00000532912	NA	n.s.	0.186929	-0.486332	0.053283	0.105692	--
UBE2B	P63146	ubiquitin conjugating enzyme E2 B	ENST00000510021	7320	n.s.	0.0724105	5.88924	0.0753533	0.139477	P63146
TRIM5	Q9C035	tripartite motif containing 5	ENST00000419850	85363	n.s.	0.0258813	2.8413	0.713133	0.789325	Q9C035
UBE2A	A0A0D9SG71	ubiquitin conjugating enzyme E2 A	ENST00000371569	7319	n.s.	0.0253625	4.22357	0.5987	0.694481	P49459
TRIM49C	P0CI26	tripartite motif containing 49C	ENST00000448984	642612	n.s.	-0.0372665	-0.725778	0.77982	0.840046	P0CI26
TRIM49B	A6NDI0	tripartite motif containing 49B	ENST00000622138	283116	n.s.	0.217945	-0.470023	0.0406968	0.0851747	A6NDI0
TRIM49	P0CI25	tripartite motif containing 49	ENST00000532501	642612	n.s.	0.158252	-0.305005	0.190528	0.289969	P0CI25
UBC	P0CG48	ubiquitin C	ENST00000536769	7316	n.s.	-0.0329991	8.97372	0.368017	0.48267	P0CG48
UBB	P0CG47	ubiquitin B	ENST00000578649	7314	n.s.	0.0193811	8.29934	0.619096	0.712176	P0CG47
UBASH3B	Q8TF42	ubiquitin associated and SH3 domain containing B	ENST00000530578	84959	n.s.	0.06668	5.42695	0.1358	0.22339	Q8TF42
CDCA4	A0A024R6P3	cell division cycle associated 4	ENST00000336219	55038	--	-0.334915	0.882536	0.0066471	0.0194414	Q9BXL8
UBAP2L	Q14157	ubiquitin associated protein 2 like	ENST00000613315	9898	n.s.	-0.0183197	3.7003	0.75504	0.821027	Q14157
TRIM39	A0A024RCP5	tripartite motif containing 39	ENST00000426443	202658	n.s.	-0.0144798	1.48856	0.895808	0.928823	Q9HCM9
UBAP2	Q5T6F2	ubiquitin associated protein 2	ENST00000379238	55833	n.s.	0.00994897	4.19253	0.857825	0.901132	Q5T6F2
TRIM37	O94972	tripartite motif containing 37	ENST00000584889	4591	n.s.	0.0298023	2.68306	0.748289	0.81595	O94972
TRIM36	Q9NQ86	tripartite motif containing 36	ENST00000513485	55521	n.s.	0.0847548	0.779157	0.42017	0.533698	Q9NQ86
ABCC11	A0A024R6Q6	ATP binding cassette subfamily C member 11	ENST00000353782	85320	--	0.394331	1.15708	5.75492e-05	0.000375431	Q96J66
TRIM34	Q9BYJ4	tripartite motif containing 34	ENST00000495668	53840	n.s.	-0.159781	1.77195	0.127605	0.212407	Q9BYJ4
UBAP1	Q9NZ09	ubiquitin associated protein 1	ENST00000625521	51271	n.s.	-0.0743384	5.10457	0.0667723	0.126739	Q9NZ09
TRIM32	A0A024R843	tripartite motif containing 32	ENST00000373983	22954	n.s.	-0.233193	-0.232217	0.0893131	0.159825	Q13049
TRIM31	Q2L6J1	tripartite motif containing 31	ENST00000473446	11074	n.s.	0.125261	-0.321471	0.243691	0.35195	Q9BZY9
TRIM3	O75382	tripartite motif containing 3	ENST00000532542	10612	n.s.	-0.0915191	-0.225032	0.475954	0.585582	O75382
UBAC2	A0A024RE02	UBA domain containing 2	ENST00000474510	337867	--	-0.215155	6.81467	4.88215e-14	2.39094e-12	Q8NBM4
UBAC1	A0A140VK64	UBA domain containing 1	ENST00000478485	10422	n.s.	0.0519919	3.76155	0.353244	0.467851	Q9BSL1
TRIM26	A0A024RCP3	tripartite motif containing 26	ENST00000444979	7726	n.s.	-0.0257347	1.81269	0.792708	0.849664	Q12899
SHCBP1	A0A024R6R1	SHC binding and spindle associated 1	ENST00000303383	79801	--	0.239385	2.55284	0.00397602	0.0127606	Q8NEM2
UBA7	P41226	ubiquitin like modifier activating enzyme 7	ENST00000483751	100847079	n.s.	-0.00801954	5.84795	0.822192	0.873159	P41226
TRIM23	P36406	tripartite motif containing 23	ENST00000506400	373	n.s.	-0.0356343	2.42127	0.711978	0.788466	P36406
AKTIP	A0A024R6T5	AKT interacting protein	ENST00000561799	64400	--	-0.275629	2.99175	2.58272e-06	2.68135e-05	Q9H8T0
TRIM21	P19474	tripartite motif containing 21	ENST00000533692	6737	n.s.	0.00321705	1.89984	0.975353	0.982961	P19474
ARL2BP	A0A024R6U9	ADP ribosylation factor like GTPase 2 binding protein	ENST00000219204	23568	down	-0.580853	2.57717	1.42431e-06	1.59114e-05	Q9Y2Y0
TRIM16	O95361	tripartite motif containing 16	ENST00000473368	10626	n.s.	0.145585	2.58304	0.0292291	0.0650454	O95361
TRIM14	A0A024R165	tripartite motif containing 14	ENST00000375098	9830	n.s.	-0.0295278	2.89565	0.683468	0.76552	Q14142
CBFB	A0A024R6X2	core-binding factor subunit beta	ENST00000565389	865	--	-0.270304	2.52377	0.00261382	0.00904977	Q13951
TRIM11	Q96F44	tripartite motif containing 11	ENST00000493030	102465444	n.s.	0.0270819	1.95808	0.734508	0.806237	Q96F44
UBA6	A0A024RDB0	ubiquitin like modifier activating enzyme 6	ENST00000322244	55236	n.s.	0.0598202	3.61117	0.463727	0.575111	A0AVT1
UBA52	P62987	ubiquitin A-52 residue ribosomal protein fusion product 1	ENST00000598780	7311	n.s.	-0.067359	6.85499	0.029311	0.0651878	P62987
UBA3	Q8TBC4	ubiquitin like modifier activating enzyme 3	ENST00000466763	9039	--	-0.236308	4.49194	5.28266e-06	4.93416e-05	Q8TBC4
UBA2	Q9UBT2	ubiquitin like modifier activating enzyme 2	ENST00000592672	10054	--	-0.211511	4.28164	0.000193807	0.0010379	Q9UBT2
UBA1	A0A024R1A3	ubiquitin like modifier activating enzyme 1	ENST00000412206	7317	--	0.162089	5.27786	1.26628e-05	0.000103822	P22314
UACA	Q9BZF9	uveal autoantigen with coiled-coil domains and ankyrin repeats	ENST00000560167	55075	--	0.138836	4.98382	0.00303259	0.0102294	Q9BZF9
U2SURP	O15042	U2 snRNP associated SURP domain containing	ENST00000485374	23350	--	-0.161388	4.09311	0.0109805	0.0294129	O15042
U2AF1L4	Q8WU68	U2 small nuclear RNA auxiliary factor 1 like 4	ENST00000601236	199746	n.s.	-0.00451461	3.6561	0.931294	0.953158	Q8WU68
CFTR	A0A024R730	CF transmembrane conductance regulator	ENST00000610149	1080	--	0.423431	-0.586261	7.57393e-05	0.000472396	P13569
TMLHE	Q9NVH6	trimethyllysine hydroxylase epsilon	ENST00000449645	55217	n.s.	0.00579458	1.81796	0.96132	0.973502	Q9NVH6
U2AF1	Q01081	U2 small nuclear RNA auxiliary factor 1	ENST00000398137	102724594	n.s.	-0.0921416	4.24921	0.057487	0.112401	Q01081
TYW5	A2RUC4	tRNA-yW synthesizing protein 5	ENST00000452512	129450	n.s.	0.117965	3.93141	0.0360436	0.0771642	A2RUC4
MET	A0A024R759	MET proto-oncogene receptor tyrosine kinase	ENST00000422097	4233	--	0.423916	1.34799	2.50989e-05	0.000186162	P08581
TSGA13	A0A024R769	testis specific 13	ENST00000356588	114960	--	0.230177	0.247288	0.00935272	0.0257692	Q96PP4
NRF1	A0A024R770	nuclear respiratory factor 1	ENST00000477428	4899	--	-0.287636	2.04163	0.00289892	0.0098608	Q14494
TCHP	A0A024RBM9	trichoplein keratin filament binding	ENST00000537880	84260	n.s.	0.0481691	2.25709	0.549109	0.653156	Q9BT92
TRIB2	Q92519	tribbles pseudokinase 2	ENST00000405331	28951	n.s.	-0.0845445	1.77251	0.403721	0.518098	Q92519
TYROBP	O43914	transmembrane immune signaling adaptor TYROBP	ENST00000588439	7305	--	-0.257328	3.80915	4.91985e-05	0.000328705	O43914
TYRO3	H0YNK6	TYRO3 protein tyrosine kinase	ENST00000559851	7301	--	0.27799	3.21956	0.000111197	0.000653745	Q06418
TYMP	B2RBL3	thymidine phosphorylase	ENST00000395680	1890	--	0.328524	5.12986	2.98711e-07	3.92603e-06	P19971
TXNRD1	Q16881	thioredoxin reductase 1	ENST00000527335	7296	n.s.	0.0231896	5.26229	0.599508	0.695196	Q16881
TNPO3	B3KMX1	transportin 3	ENST00000265388	23534	n.s.	0.130057	2.70648	0.139674	0.22824	Q9Y5L0
TNPO2	A0A024R7F7	transportin 2	ENST00000586775	30000	n.s.	0.0439219	2.90202	0.615122	0.708277	O14787
TXNL4B	Q9NX01	thioredoxin like 4B	ENST00000423037	54957	--	0.274412	5.27791	3.37827e-07	4.37162e-06	Q9NX01
LDLR	A0A024R7D5	low density lipoprotein receptor	ENST00000560502	102465534	--	0.284652	2.36676	0.000181824	0.000983501	P01130
TAP1	A0A0S2Z5A6	transporter 1 ATP binding cassette subfamily B member	ENST00000383235	6890	n.s.	0.0875146	2.37369	0.286189	0.398032	Q03518
GCDH	A0A024R7F9	glutaryl-CoA dehydrogenase	ENST00000587072	2639	--	0.338707	1.10835	4.90701e-05	0.000328294	Q92947
TXNL4A	P83876	thioredoxin like 4A	ENST00000586295	10907	n.s.	-0.0530627	5.41247	0.0774265	0.142517	P83876
TMPRSS7	Q7RTY8	transmembrane serine protease 7	ENST00000419127	344805	n.s.	0.209763	0.0695825	0.0297868	0.066024	Q7RTY8
TXNL1	O43396	thioredoxin like 1	ENST00000586262	9352	n.s.	0.0826475	5.58385	0.0455762	0.0933014	O43396
TMPRSS3	P57727	transmembrane serine protease 3	ENST00000398397	64699	n.s.	0.262399	-0.220997	0.0288936	0.0644925	P57727
TXNIP	Q9H3M7	thioredoxin interacting protein	ENST00000582401	10628	--	-0.264815	7.67138	4.08911e-08	6.60112e-07	Q9H3M7
TXNDC5	A0A024QZV0	thioredoxin domain containing 5	ENST00000469459	81567	n.s.	-0.00967765	4.99007	0.877423	0.915044	Q8NBS9
TMPRSS12	A0A140VJY1	transmembrane serine protease 12	ENST00000398458	283471	n.s.	0.157317	1.04126	0.0537979	0.106534	Q86WS5
TMPRSS11F	Q6ZWK6	transmembrane serine protease 11F	ENST00000356291	389208	n.s.	0.224534	-0.0232194	0.0209717	0.0500384	Q6ZWK6
TMPRSS11E	Q9UL52	transmembrane serine protease 11E	ENST00000625246	28983	n.s.	0.197841	-0.437209	0.0524097	0.104367	Q9UL52
CYP4F3	A0A024R7J8	cytochrome P450 family 4 subfamily F member 3	ENST00000587360	4051	--	0.257318	2.07339	0.00491087	0.0151943	Q08477
TXNDC11	Q6PKC3	thioredoxin domain containing 11	ENST00000283033	51061	n.s.	-0.031476	3.1244	0.613095	0.706446	Q6PKC3
TMPPE	Q6ZT21	transmembrane protein with metallophosphoesterase domain	ENST00000416695	643853	n.s.	0.245509	-0.0680515	0.0942553	0.167005	Q6ZT21
TMEFF2	Q9UIK5	transmembrane protein with EGF like and two follistatin like domains 2	ENST00000409056	23671	n.s.	0.0755209	0.0642805	0.537516	0.642835	Q9UIK5
TMEFF1	Q8IYR6	transmembrane protein with EGF like and two follistatin like domains 1	ENST00000374879	8577	n.s.	-0.301451	0.4866	0.0246014	0.0568455	Q8IYR6
TPRA1	Q86W33	transmembrane protein adipocyte associated 1	ENST00000296210	131601	n.s.	-0.0465003	1.19167	0.653519	0.739638	Q86W33
TMEM98	Q9Y2Y6	transmembrane protein 98	ENST00000583437	26022	n.s.	0.130365	0.770418	0.143464	0.233123	Q9Y2Y6
TXN2	Q99757	thioredoxin 2	ENST00000411915	25828	n.s.	0.0815715	3.1544	0.173761	0.269872	Q99757
TMEM94	B7Z9U5	transmembrane protein 94	ENST00000581519	102466911	n.s.	0.0108116	2.04451	0.919473	0.944873	Q12767
TXN	P10599	thioredoxin	ENST00000374517	7295	n.s.	-0.071581	4.94707	0.074675	0.138416	P10599
TXLNA	P40222	taxilin alpha	ENST00000373609	200081	n.s.	-0.023482	3.6468	0.67583	0.759421	P40222
TXK	P42681	TXK tyrosine kinase	ENST00000264316	7294	n.s.	-0.113835	3.23648	0.0702903	0.132021	P42681
TWSG1	Q9GZX9	twisted gastrulation BMP signaling modulator 1	ENST00000262120	57045	n.s.	-0.0844909	5.26735	0.144675	0.234541	Q9GZX9
TVP23C	Q96ET8	trans-golgi network vesicle protein 23 homolog C	ENST00000419890	201158	n.s.	0.125183	3.25439	0.0618657	0.11929	Q96ET8
TVP23B	J3QL63	trans-golgi network vesicle protein 23 homolog B	ENST00000574294	51030	--	-0.122775	5.72527	0.00588622	0.0175765	Q9NYZ1
TMEM86B	Q8N661	transmembrane protein 86B	ENST00000585416	255043	n.s.	0.286622	-0.145446	0.0306788	0.0676507	Q8N661
HK3	A0A024R7R1	hexokinase 3	ENST00000504910	3101	--	0.357724	2.60883	0.00131704	0.00518301	P52790
TMEM74	A0A024R9D4	transmembrane protein 74	ENST00000518838	157753	n.s.	0.252064	0.0696061	0.0305675	0.0674562	Q96NL1
TMEM71	Q6P5X7	transmembrane protein 71	ENST00000377901	137835	n.s.	0.038654	2.42281	0.648232	0.736547	Q6P5X7
TUSC2	O75896	tumor suppressor 2 mitochondrial calcium regulator	ENST00000232496	11334	n.s.	-0.0763942	3.07023	0.147998	0.238439	O75896
TMEM69	Q5SWH9	transmembrane protein 69	ENST00000496366	51249	n.s.	0.00545033	2.63861	0.916908	0.94277	Q5SWH9
TMEM68	Q96MH6	transmembrane protein 68	ENST00000524121	137695	n.s.	0.0647748	2.44031	0.379153	0.493625	Q96MH6
TULP4	Q9NRJ4	TUB like protein 4	ENST00000620026	56995	n.s.	0.0695016	3.40209	0.471572	0.581667	Q9NRJ4
TUFM	P49411	Tu translation elongation factor mitochondrial	ENST00000565012	100616256	n.s.	-0.0773343	3.32233	0.262101	0.372403	P49411
ZNF32	A0A024R7T7	zinc finger protein 32	ENST00000485351	7580	--	-0.36905	1.26598	0.00100245	0.0041223	P17041
TUBGCP5	Q96RT8	tubulin gamma complex component 5	ENST00000625753	114791	n.s.	0.0672808	3.2288	0.330112	0.444737	Q96RT8
TUBGCP4	Q9UGJ1	tubulin gamma complex component 4	ENST00000565548	27229	n.s.	-0.00575527	5.57964	0.90673	0.936343	Q9UGJ1
TMEM62	Q0P6H9	transmembrane protein 62	ENST00000260403	80021	n.s.	0.144878	1.59697	0.0545618	0.107636	Q0P6H9
TUBGCP3	B4DYP7	tubulin gamma complex component 3	ENST00000261965	10426	n.s.	-0.158656	3.09659	0.0681623	0.128739	Q96CW5
SULF1	A0A024R809	sulfatase 1	ENST00000526654	23213	--	0.388925	0.801883	0.000117648	0.000684749	Q8IWU6
TUBB4B	P68371	tubulin beta 4B class IVb	ENST00000604929	10383	--	0.2708	6.62067	5.84171e-17	4.07122e-15	P68371
TMEM52B	Q4KMG9	transmembrane protein 52B	ENST00000545924	120939	n.s.	0.257345	0.999946	0.0245518	0.0567555	Q4KMG9
TMEM51	A0A024QZ97	transmembrane protein 51	ENST00000428417	55092	n.s.	0.0942052	-0.20946	0.422484	0.536084	Q9NW97
TUBB1	Q9H4B7	tubulin beta 1 class VI	ENST00000217133	81027	--	-0.321481	12.0747	4.97199e-22	6.8874e-20	Q9H4B7
TUBB	B4DY90	tubulin beta class I	ENST00000419792	203068	--	-0.129601	5.92043	0.0162377	0.0406433	P07437
TMEM47	A0A024RBY7	transmembrane protein 47	ENST00000275954	83604	n.s.	0.044997	0.115174	0.745373	0.813862	Q9BQJ4
TMEM45B	Q96B21	transmembrane protein 45B	ENST00000281441	120224	n.s.	0.165161	0.456026	0.0805076	0.146924	Q96B21
NUDT1	A0A024R819	nudix hydrolase 1	ENST00000356714	4521	--	0.213581	1.89916	0.00600484	0.0178537	P36639
TMEM44	Q2T9K0	transmembrane protein 44	ENST00000432352	93109	n.s.	0.146539	1.16292	0.121497	0.204462	Q2T9K0
TUBA8	Q9NY65	tubulin alpha 8	ENST00000426208	51807	--	-0.156055	7.68035	4.26725e-06	4.12133e-05	Q9NY65
TUBA4A	P68366	tubulin alpha 4a	ENST00000398989	7277	--	-0.133451	9.84175	8.55875e-06	7.40113e-05	P68366
TUBA1C	B7Z1K5	tubulin alpha 1c	ENST00000549554	84790	n.s.	0.0108243	7.23495	0.795584	0.85168	Q9BQE3
TUBA1B	P68363	tubulin alpha 1b	ENST00000550367	10376	--	0.13251	7.91478	0.000687377	0.00300352	P68363
CDC26	A0A024R832	cell division cycle 26	ENST00000490408	246184	--	-0.195592	2.3698	0.00438268	0.0138158	Q8NHZ8
RNF183	A0A024R834	ring finger protein 183	ENST00000297894	138065	--	0.287035	-0.487489	0.0165293	0.0412595	Q96D59
TMEM39A	Q9NV64	transmembrane protein 39A	ENST00000486159	55254	n.s.	0.102058	1.27592	0.30135	0.41452	Q9NV64
TMEM38B	Q9NVV0	transmembrane protein 38B	ENST00000434214	55151	n.s.	0.126001	1.97129	0.154129	0.245974	Q9NVV0
TMEM38A	Q9H6F2	transmembrane protein 38A	ENST00000595452	79041	n.s.	0.142447	0.821531	0.101045	0.176881	Q9H6F2
TMEM35B	Q8NCS4	transmembrane protein 35B	ENST00000373337	100506144	n.s.	-0.132532	2.39737	0.102523	0.179101	Q8NCS4
TTYH3	A0A024R816	tweety family member 3	ENST00000400376	80727	--	0.501617	4.6546	1.79892e-12	6.72631e-11	Q9C0H2
TMEM30A	Q9NV96	transmembrane protein 30A	ENST00000475111	55754	n.s.	-0.275281	2.69793	0.0274374	0.0618724	Q9NV96
TMEM268	Q5VZI3	transmembrane protein 268	ENST00000471206	203197	n.s.	-0.0516705	1.84979	0.572937	0.672969	Q5VZI3
CARD11	A0A024R854	caspase recruitment domain family member 11	ENST00000396946	84433	--	-0.320881	1.24294	0.00891	0.0246991	Q9BXL7
TTTY15	--	--	ENST00000457658	64595	--	0.266197	3.17433	6.3085e-06	5.73841e-05	--
TTPAL	B2RA57	alpha tocopherol transfer protein like	ENST00000372904	79183	--	-0.199696	3.73031	0.00193029	0.00704013	Q9BTX7
TTN	Q8WZ42	titin	ENST00000425332	7273	--	0.22999	4.84802	0.00277854	0.00951809	Q8WZ42
TTLL7	Q6ZT98	tubulin tyrosine ligase like 7	ENST00000472688	79739	--	0.392842	4.98596	3.50249e-10	8.67866e-09	Q6ZT98
GOLGA1	A0A024R869	golgin A1	ENST00000373555	2800	--	0.287339	1.80057	0.00944054	0.0259374	Q92805
ARPC5L	A0A024R897	actin related protein 2/3 complex subunit 5 like	ENST00000465124	81873	--	-0.272697	2.86627	0.00014342	0.000806979	Q9BPX5
TTLL5	Q6EMB2	tubulin tyrosine ligase like 5	ENST00000554935	23093	--	0.212425	3.40019	0.00230888	0.00817096	Q6EMB2
TTLL3	J3KQB2	tubulin tyrosine ligase like 3	ENST00000492440	26140	--	0.197144	3.02649	0.000985563	0.00406321	Q9Y4R7
TMEM25	Q86YD3	transmembrane protein 25	ENST00000526973	84866	n.s.	-0.013384	0.295326	0.871892	0.911021	Q86YD3
TTL	Q8NG68	tubulin tyrosine ligase	ENST00000233336	150465	--	0.261603	4.95598	6.65922e-07	8.1257e-06	Q8NG68
TTF2	A0A024R0F1	transcription termination factor 2	ENST00000470935	8458	n.s.	0.206812	3.24224	0.0255633	0.0585633	O00358
SLC27A4	A0A024R8D2	solute carrier family 27 member 4	ENST00000300456	10999	--	0.426087	2.89169	4.8912e-07	6.10665e-06	Q6P1M0
TTC7B	Q6PIF1	tetratricopeptide repeat domain 7B	ENST00000555239	145567	n.s.	0.0766669	8.10824	0.0233099	0.0544128	Q86TV6
TMEM241	B4DH40	transmembrane protein 241	ENST00000460322	85019	n.s.	0.0441514	2.87473	0.431207	0.544247	Q24JQ0
TMEM239	Q8WW34	transmembrane protein 239	ENST00000361033	100288797	n.s.	-0.030154	-0.39743	0.697673	0.777339	Q8WW34
TMEM237	Q96Q45	transmembrane protein 237	ENST00000444047	65062	n.s.	0.0433463	1.60437	0.670645	0.754562	Q96Q45
TTC39C	Q8N584	tetratricopeptide repeat domain 39C	ENST00000577185	125488	n.s.	-0.0228645	3.78347	0.701729	0.780174	Q8N584
TMEM234	B4DHR3	transmembrane protein 234	ENST00000373593	56063	n.s.	0.160935	2.06031	0.078542	0.144132	Q8WY98
TTC39B	Q5VTQ0	tetratricopeptide repeat domain 39B	ENST00000380853	158219	--	-0.191484	6.22017	5.80218e-05	0.000377596	Q5VTQ0
TTC37	Q6PGP7	Superkiller complex protein 3	LRG_173t1	9652	n.s.	-0.0736701	3.31922	0.419054	0.532491	Q6PGP7
TMEM231	Q9H6L2	transmembrane protein 231	ENST00000564576	79583	n.s.	0.115431	2.06004	0.155133	0.247143	Q9H6L2
TTC34	A8MYJ7	tetratricopeptide repeat domain 34	ENST00000401095	100287898	--	0.272298	3.26383	2.60753e-07	3.48269e-06	A8MYJ7
TTC33	Q6PID6	tetratricopeptide repeat domain 33	ENST00000511730	23548	--	-0.127341	6.27743	0.000639395	0.00282418	Q6PID6
TMEM223	A0PJW6	transmembrane protein 223	ENST00000528367	79064	n.s.	-0.0138333	1.38684	0.853605	0.897412	A0PJW6
TTC3	P53804	tetratricopeptide repeat domain 3	ENST00000438055	7267	n.s.	0.0147444	5.73393	0.769971	0.832604	P53804
TMEM221	A6NGB7	transmembrane protein 221	ENST00000341130	100130519	n.s.	0.152203	-0.597846	0.0908818	0.162054	A6NGB7
TMEM220	Q6QAJ8	transmembrane protein 220	ENST00000341871	388335	n.s.	0.203374	1.25662	0.0229548	0.0537708	Q6QAJ8
SLC16A6	A0A024R8J3	solute carrier family 16 member 6	ENST00000582867	9120	--	0.247235	1.20788	0.00939005	0.0258376	O15403
TMEM218	A2RU14	transmembrane protein 218	ENST00000527257	219854	n.s.	-0.104928	2.29291	0.324162	0.438273	A2RU14
TMEM217	Q8N7C4	transmembrane protein 217	ENST00000357219	221468	n.s.	0.188514	-0.499138	0.0768236	0.141676	Q8N7C4
TTC28	Q96AY4	tetratricopeptide repeat domain 28	ENST00000490475	23331	up	1.02129	6.83756	1.30929e-22	1.94322e-20	Q96AY4
TMEM214	Q6NUQ4	transmembrane protein 214	ENST00000469445	54867	n.s.	0.144986	2.29149	0.15065	0.241695	Q6NUQ4
TTC19	Q6DKK2	tetratricopeptide repeat domain 19	ENST00000475723	54902	n.s.	0.0692694	4.33308	0.24514	0.353727	Q6DKK2
TTC17	Q6MZP1	tetratricopeptide repeat domain 17	ENST00000530483	55761	n.s.	-0.0537766	4.07203	0.291672	0.403958	Q96AE7
TMEM209	Q96SK2	transmembrane protein 209	ENST00000471077	84928	n.s.	0.0337018	2.55904	0.596672	0.692681	Q96SK2
TMEM208	J3KRY7	transmembrane protein 208	ENST00000304800	29100	n.s.	-0.0106992	0.0583793	0.911381	0.939411	Q9BTX3
TMEM205	A0A024R7D3	transmembrane protein 205	ENST00000593256	374882	n.s.	-0.104277	0.664111	0.28685	0.398646	Q6UW68
TTBK2	Q6IQ55	tau tubulin kinase 2	ENST00000564431	146057	n.s.	0.0525659	3.71914	0.478459	0.587819	Q6IQ55
GPRC5C	A0A024R8N9	G protein-coupled receptor class C group 5 member C	ENST00000582873	55890	--	0.294441	-0.279261	0.000471248	0.00219619	Q9NQ84
TST	Q16762	thiosulfate sulfurtransferase	ENST00000622841	7263	n.s.	0.0470936	4.59074	0.347588	0.462549	Q16762
CDR2L	A0A024R8R6	cerebellar degeneration related protein 2 like	ENST00000337231	30850	up	0.586329	1.16923	5.66839e-10	1.36276e-08	Q86X02
TMEM199	Q8N511	transmembrane protein 199	ENST00000581386	100616388	n.s.	-0.0713339	2.96583	0.309469	0.423246	Q8N511
TMEM196	Q5HYL7	transmembrane protein 196	ENST00000493519	256130	n.s.	0.102215	-0.566477	0.376077	0.490895	Q5HYL7
TSR2	A0A024R9U9	TSR2 ribosome maturation factor	ENST00000375151	90121	n.s.	-0.0507293	3.85603	0.303277	0.416579	Q969E8
TMEM191C	A6NGB0	transmembrane protein 191C	ENST00000415764	100996401	n.s.	-0.122683	2.1382	0.0409344	0.0855938	A6NGB0
TSPYL2	Q9H2G4	TSPY like 2	ENST00000556808	64061	--	0.302507	3.69081	0.000489265	0.00226556	Q9H2G4
TMEM186	Q96B77	transmembrane protein 186	ENST00000564869	25880	n.s.	0.0408592	0.484002	0.578032	0.67704	Q96B77
TMEM185B	Q9H7F4	transmembrane protein 185B	ENST00000426077	79134	n.s.	-0.00372519	0.916751	0.963849	0.975044	Q9H7F4
TSPYL1	Q9H0U9	TSPY like 1	ENST00000368608	7259	n.s.	-0.0481357	4.33804	0.309128	0.42286	Q9H0U9
TMEM184C	Q9NVA4	transmembrane protein 184C	ENST00000296582	55751	n.s.	0.114905	2.90492	0.0884107	0.158561	Q9NVA4
TMEM184B	A0A024R1S0	transmembrane protein 184B	ENST00000361684	25829	n.s.	-0.284059	0.819028	0.0314054	0.0689364	Q9Y519
TMEM184A	Q6ZMB5	transmembrane protein 184A	ENST00000297477	202915	n.s.	0.0955828	1.98018	0.319006	0.433154	Q6ZMB5
TSPO	O76068	translocator protein	ENST00000329563	706	n.s.	0.0523053	3.79093	0.333844	0.448362	B1AH88
SLC16A3	A0A024R8U1	solute carrier family 16 member 3	ENST00000583025	102465472	--	0.346277	1.28597	0.00145297	0.0056057	O15427
TSPAN9	O75954	tetraspanin 9	ENST00000407263	10867	n.s.	0.0968848	4.78275	0.0647009	0.123517	O75954
TMEM179B	Q7Z7N9	transmembrane protein 179B	ENST00000526546	102465448	n.s.	-0.0776363	2.45947	0.284129	0.395562	Q7Z7N9
TMEM178B	H3BS89	transmembrane protein 178B	ENST00000610315	100507421	n.s.	0.266558	-0.292921	0.0231347	0.0540987	H3BS89
TMEM176B	A0A090N7V7	transmembrane protein 176B	ENST00000326442	28959	n.s.	-0.222726	0.30163	0.17041	0.265661	Q3YBM2
TMEM176A	A0A090N8H6	transmembrane protein 176A	ENST00000468689	55365	n.s.	-0.13905	0.421369	0.218154	0.322497	Q96HP8
TMEM175	D3DVN5	transmembrane protein 175	ENST00000514453	84286	n.s.	-0.109966	2.39005	0.203157	0.30545	Q9BSA9
TMEM170B	Q5T4T1	transmembrane protein 170B	ENST00000379426	100113407	n.s.	-0.199391	2.86231	0.0424164	0.0881478	Q5T4T1
TSPAN5	P62079	tetraspanin 5	ENST00000509168	10098	n.s.	0.0435782	4.23177	0.474314	0.584136	P62079
TSPAN33	Q86UF1	tetraspanin 33	ENST00000496963	340348	--	-0.175339	9.39204	2.32272e-09	4.98288e-08	Q86UF1
TSPAN32	Q96QS1	tetraspanin 32	ENST00000339046	10077	n.s.	0.0607339	4.29549	0.253272	0.362761	Q96QS1
TMEM168	A0A024R716	transmembrane protein 168	ENST00000454074	64418	n.s.	0.119225	2.51745	0.188455	0.287415	Q9H0V1
TSPAN31	F8VWE0	tetraspanin 31	ENST00000547472	6302	--	-0.239844	3.56518	0.00311664	0.010459	Q12999
TSPAN3	O60637	tetraspanin 3	ENST00000561277	10099	down	-0.731238	3.00507	7.45429e-12	2.53324e-10	O60637
TSPAN2	B1AKP1	tetraspanin 2	ENST00000369516	10100	--	0.177086	5.51639	0.0108822	0.0292115	O60636
TSPAN18	Q96SJ8	tetraspanin 18	ENST00000517621	90139	--	-0.170439	6.32337	7.55586e-05	0.000471674	Q96SJ8
TSPAN14	Q8NG11	tetraspanin 14	ENST00000616406	81619	--	0.160035	5.41275	0.00197375	0.00717527	Q8NG11
TMEM161B	B7Z6T3	transmembrane protein 161B	ENST00000507872	153396	n.s.	0.116453	2.75588	0.114913	0.195968	Q8NDZ6
TMEM161A	Q9NX61	transmembrane protein 161A	ENST00000450333	54929	n.s.	-0.000578555	0.207645	0.995473	0.997166	Q9NX61
TMEM160	Q9NX00	transmembrane protein 160	ENST00000253047	54958	n.s.	-0.101614	2.38142	0.0503203	0.101064	Q9NX00
TSPAN13	O95857	tetraspanin 13	ENST00000262067	27075	--	0.529978	4.22568	1.04133e-09	2.38523e-08	O95857
TMEM156	Q8N614	transmembrane protein 156	ENST00000344606	80008	n.s.	-0.0823757	1.8598	0.255115	0.364755	Q8N614
TSNAX	A0A024R3V8	translin associated factor X	ENST00000475168	7257	--	-0.192653	4.88956	0.000116825	0.000681502	Q99598
TMEM150C	B9EJG8	transmembrane protein 150C	ENST00000508701	441027	n.s.	0.0830135	2.82814	0.369388	0.484135	B9EJG8
TMEM14C	A0A024R001	transmembrane protein 14C	ENST00000541412	51522	n.s.	-0.127823	1.7131	0.0559541	0.109906	Q9P0S9
METTL18	A0A024R8Y7	methyltransferase 18 RPL3 N3(tau)-histidine	ENST00000310392	92342	--	-0.277414	1.03911	0.0162724	0.0407091	O95568
TMEM14A	Q9Y6G1	transmembrane protein 14A	ENST00000211314	28978	n.s.	-0.221701	1.38082	0.0593352	0.115409	Q9Y6G1
TSN	B3KRM8	translin	ENST00000467324	7247	--	-0.310806	3.65599	5.33583e-06	4.97816e-05	Q15631
TMEM145	Q8NBT3	transmembrane protein 145	ENST00000595775	284339	n.s.	0.21421	0.756363	0.0344503	0.0743772	Q8NBT3
TSKU	A0A024R5J8	tsukushi small leucine rich proteoglycan	ENST00000533752	25987	--	0.363327	3.32835	6.58406e-11	1.89259e-09	Q8WUA8
TMEM143	B4DMT0	transmembrane protein 143	ENST00000601332	55260	n.s.	-0.0201326	0.412022	0.823718	0.874228	Q96AN5
TMEM141	Q96I45	transmembrane protein 141	ENST00000484854	85014	n.s.	0.10617	1.19783	0.183529	0.281645	Q96I45
TSG101	Q99816	tumor susceptibility 101	ENST00000540555	7251	n.s.	0.052609	4.41038	0.229106	0.335145	Q99816
TMEM138	J3QSZ6	transmembrane protein 138	ENST00000543833	51524	n.s.	0.0819982	2.87581	0.0951909	0.168377	Q9NPI0
TSC22D4	B4DKI8	TSC22 domain family member 4	ENST00000493217	81628	n.s.	0.120959	3.78039	0.0526352	0.104711	Q9Y3Q8
TSC22D3	Q5JRJ2	TSC22 domain family member 3	ENST00000502961	1831	--	-0.285649	8.81667	7.71645e-10	1.80734e-08	Q99576
FMO3	A0A024R8Z4	flavin containing dimethylaniline monoxygenase 3	ENST00000479749	2328	--	0.225544	0.901109	0.00420934	0.0133797	P31513
DDR2	A0A024R906	discoidin domain receptor tyrosine kinase 2	ENST00000446985	4921	--	0.291299	1.65342	0.0180568	0.0442969	Q16832
TMEM131	Q92545	transmembrane protein 131	ENST00000465767	23505	n.s.	0.0128088	1.7282	0.882711	0.918911	Q92545
UCK2	A0A024R912	uridine-cytidine kinase 2	ENST00000636291	100500832	--	0.282805	1.82543	0.00703863	0.0203411	Q9BZX2
TMEM129	A0AVI4	transmembrane protein 129 E3 ubiquitin ligase	ENST00000303277	92305	n.s.	0.120793	2.93705	0.113953	0.194833	A0AVI4
TMEM128	B7Z3K1	transmembrane protein 128	ENST00000382753	85013	n.s.	-0.138556	2.48623	0.0638572	0.122275	Q5BJH2
TSC22D1	A0A087X0H8	TSC22 domain family member 1	ENST00000486464	8848	n.s.	-0.0491743	10.033	0.259341	0.369417	Q15714
TRUB2	O95900	TruB pseudouridine synthase family member 2	ENST00000461180	26995	--	0.216236	4.95679	1.05025e-05	8.79443e-05	O95900
TRPM4	Q8TD43	transient receptor potential cation channel subfamily M member 4	ENST00000595882	54795	n.s.	0.106165	3.51329	0.0769796	0.14191	Q8TD43
CFH	A0A024R962	complement factor H	LRG_47t1	3075	--	0.30858	2.00517	0.000217673	0.00114505	P08603
TRPC6	Q9Y210	transient receptor potential cation channel subfamily C member 6	ENST00000532133	7225	n.s.	0.0250467	3.66374	0.739399	0.810014	Q9Y210
TMEM120A	A0A087X266	transmembrane protein 120A	ENST00000465494	83862	n.s.	0.0178878	1.24107	0.868801	0.908709	Q9BXJ8
TRPC3	Q13507	transient receptor potential cation channel subfamily C member 3	ENST00000379645	7222	n.s.	-0.0621677	3.36211	0.36039	0.475237	Q13507
TMEM117	F8VS00	transmembrane protein 117	ENST00000546387	84216	n.s.	0.065568	-0.125097	0.497282	0.605472	Q9H0C3
TROVE2	P10155	RNA-binding protein RO60	ENST00000367445	6738	n.s.	-0.043726	7.15194	0.277858	0.388974	P10155
ELF3	A0A024R974	E74 like ETS transcription factor 3	ENST00000475698	1999	--	0.253165	2.16689	0.00490003	0.0151769	P78545
TMEM11	P17152	transmembrane protein 11	ENST00000584732	8834	n.s.	0.0932731	2.95854	0.165786	0.260349	P17152
TRNT1	Q96Q11	tRNA nucleotidyl transferase 1	ENST00000413000	51095	--	0.164339	7.94052	4.9487e-05	0.000330027	Q96Q11
TMEM108	Q6UXF1	transmembrane protein 108	ENST00000508711	66000	n.s.	0.123818	2.15881	0.219056	0.323502	Q6UXF1
RGS13	A0A024R989	regulator of G protein signaling 13	ENST00000462955	6003	--	0.312982	1.69135	0.000167632	0.000919732	O14921
ATP6V0D2	A0A024R991	ATPase H+ transporting V0 subunit d2	ENST00000285393	245972	--	0.319231	1.42403	0.00012253	0.000706103	Q8N8Y2
TRNAU1AP	Q9NX07	tRNA selenocysteine 1 associated protein 1	ENST00000411406	54952	n.s.	0.0017627	3.18172	0.976575	0.983701	Q9NX07
TMEM106A	Q96A25	transmembrane protein 106A	ENST00000592649	113277	n.s.	0.0125523	2.475	0.820869	0.872136	Q96A25
TRMT2B	A0A024RCF5	tRNA methyltransferase 2 homolog B	ENST00000372936	79979	n.s.	-0.089022	3.01352	0.214358	0.318016	Q96GJ1
TMEM101	B4DFS4	transmembrane protein 101	ENST00000590905	84336	n.s.	0.107976	0.945517	0.212552	0.316079	Q96IK0
TPTE2	Q6XPS3	transmembrane phosphoinositide 3-phosphatase and tensin homolog 2	ENST00000400103	93492	n.s.	0.111344	-0.345976	0.203233	0.305469	Q6XPS3
TPTE	P56180	transmembrane phosphatase with tensin homology	ENST00000612957	7179	n.s.	0.112268	1.3609	0.112359	0.192696	P56180
TRMT112	Q9UI30	tRNA methyltransferase activator subunit 11-2	ENST00000537918	51504	--	-0.161855	3.38244	3.72246e-05	0.000258811	Q9UI30
TRIQK	A0A024R9A0	triple QxxK/R motif containing	ENST00000521617	286144	n.s.	0.0526955	5.08226	0.168261	0.263242	Q629K1
TRIP4	Q15650	thyroid hormone receptor interactor 4	ENST00000560567	9325	n.s.	-0.0133137	3.09628	0.839067	0.886356	Q15650
TRIP12	Q14669	thyroid hormone receptor interactor 12	ENST00000389044	9320	n.s.	0.011195	4.12675	0.885032	0.920537	Q14669
TRIP11	Q15643	thyroid hormone receptor interactor 11	ENST00000267622	9321	n.s.	-0.0454765	5.89837	0.378765	0.493354	Q15643
TRIOBP	Q9H2D6	TRIO and F-actin binding protein	ENST00000407319	11078	--	0.497287	3.57161	1.53574e-09	3.39989e-08	Q9H2D6
TRIM73	Q86UV7	tripartite motif containing 73	ENST00000447409	375593	n.s.	0.108253	3.03994	0.0445005	0.0915631	Q86UV7
TRIM72	Q6ZMU5	tripartite motif containing 72	ENST00000322122	493829	--	0.137211	3.81001	0.00138582	0.0054057	Q6ZMU5
TMED1	Q13445	transmembrane p24 trafficking protein 1	ENST00000591157	11018	n.s.	-0.106534	1.46173	0.298837	0.411766	Q13445
TMTC4	Q5T4D3	transmembrane O-mannosyltransferase targeting cadherins 4	ENST00000475272	84899	n.s.	0.0845355	1.06402	0.430937	0.544048	Q5T4D3
POLR2K	A0A024R9G0	RNA polymerase II I and III subunit K	ENST00000353107	5440	--	-0.23616	2.29169	0.00102609	0.00420172	P53803
TMTC2	B7Z639	transmembrane O-mannosyltransferase targeting cadherins 2	ENST00000546590	160335	n.s.	0.166741	0.54932	0.0908191	0.161962	Q8N394
CHRM5	A0A024R9I2	cholinergic receptor muscarinic 5	ENST00000560035	1133	--	0.480226	1.14093	1.15232e-11	3.75796e-10	P08912
TRIM69	Q86WT6	tripartite motif containing 69	ENST00000338264	140691	n.s.	0.0715933	5.2675	0.234604	0.341527	Q86WT6
TEDDM1	Q5T9Z0	transmembrane epididymal protein 1	ENST00000367565	127670	n.s.	0.0960126	0.225304	0.353052	0.467681	Q5T9Z0
TRIM58	Q8NG06	tripartite motif containing 58	ENST00000366481	25893	n.s.	0.0392877	9.71609	0.107801	0.186462	Q8NG06
TRIM56	Q9BRZ2	tripartite motif containing 56	ENST00000467847	81844	--	0.145421	5.98566	0.00024003	0.00124243	Q9BRZ2
TRIM52	L0CQ38	tripartite motif containing 52	ENST00000503005	84851	n.s.	0.0108561	3.42862	0.834568	0.882692	Q96A61
TMC5	Q6UXY8	transmembrane channel like 5	ENST00000563675	79838	n.s.	0.204492	1.18103	0.0640002	0.122436	Q6UXY8
TMC4	A0A087WT65	transmembrane channel like 4	ENST00000617036	147798	n.s.	0.199073	1.61963	0.0254396	0.058335	Q7Z404
TRIM49D1	C9J1S8	tripartite motif containing 49D1	ENST00000420869	399939	--	0.265845	3.53899	2.09554e-05	0.000158913	C9J1S8
TRIM44	Q96DX7	tripartite motif containing 44	ENST00000532066	54765	n.s.	-0.0534028	4.54351	0.462603	0.574158	Q96DX7
CNGA1	A0A024R9X3	cyclic nucleotide gated channel subunit alpha 1	ENST00000544810	1259	--	0.295911	0.863241	0.00097795	0.00404214	P29973
TRIM41	Q8WV44	tripartite motif containing 41	ENST00000515499	90933	n.s.	0.0880441	3.54543	0.0578678	0.112993	Q8WV44
GABRA2	A0A024R9X6	gamma-aminobutyric acid type A receptor subunit alpha2	ENST00000514090	2555	--	0.391459	1.39999	0.000139848	0.000789632	P47869
TRIM4	Q9C037	tripartite motif containing 4	ENST00000447480	89122	n.s.	0.0964134	3.81725	0.080603	0.147043	Q9C037
TRIM38	A0A024QZY4	tripartite motif containing 38	ENST00000357085	10475	n.s.	0.079007	4.67272	0.0461468	0.0942704	O00635
TRIM35	E5RGB3	tripartite motif containing 35	ENST00000521253	23087	--	0.228401	3.89942	0.000515908	0.00236566	Q9UPQ4
TRIM33	B3KN30	tripartite motif containing 33	ENST00000369543	51592	n.s.	0.0026507	5.15547	0.954365	0.968955	Q9UPN9
SPIN2B	A0A024R9Y9	spindlin family member 2B	ENST00000333933	474343	--	-0.246393	2.31692	0.0100979	0.027489	Q9BPZ2
TMIGD1	Q6UXZ0	transmembrane and immunoglobulin domain containing 1	ENST00000538566	388364	n.s.	0.0307731	-0.239213	0.743002	0.812465	Q6UXZ0
TMCO6	Q96DC7	transmembrane and coiled-coil domains 6	ENST00000509269	55374	n.s.	0.124736	0.770498	0.20861	0.311523	Q96DC7
TMCO4	Q5TGY1	transmembrane and coiled-coil domains 4	ENST00000375127	255104	n.s.	-0.0234983	0.391266	0.800715	0.855793	Q5TGY1
TRIM28	Q13263	tripartite motif containing 28	ENST00000597172	10155	n.s.	-0.0430978	3.84036	0.44562	0.557792	Q13263
TRIM27	A0A1U9X8R9	tripartite motif containing 27	ENST00000478121	5987	n.s.	-0.00367271	3.53983	0.9632	0.974658	P14373
TMCC3	G3V207	transmembrane and coiled-coil domain family 3	ENST00000261226	102465834	n.s.	0.173317	2.16836	0.0491658	0.0991839	Q9ULS5
TRIM24	A0A024R784	tripartite motif containing 24	ENST00000485318	8805	n.s.	0.112844	4.90246	0.0450192	0.0924735	O15164
TMCC1	O94876	transmembrane and coiled-coil domain family 1	ENST00000432054	23023	n.s.	-0.0358344	1.6275	0.76499	0.82899	O94876
TRIM22	B4DQS5	tripartite motif containing 22	ENST00000425490	10346	--	0.241101	5.38049	5.31611e-08	8.35923e-07	Q8IYM9
TRIM13	L7MTJ6	tripartite motif containing 13	ENST00000356017	10206	--	0.10355	6.71691	0.00636275	0.0187075	O60858
ANKMY2	A0A024R9Z6	ankyrin repeat and MYND domain containing 2	ENST00000628652	57037	--	-0.318509	1.80079	0.00675533	0.0196709	Q8IV38
TM9SF1	O15321	transmembrane 9 superfamily member 1	ENST00000525592	10548	n.s.	0.137082	0.952622	0.0878543	0.157797	O15321
TRHDE	Q9UKU6	thyrotropin releasing hormone degrading enzyme	ENST00000548156	29953	--	0.328756	3.95668	2.25293e-05	0.000169261	Q9UKU6
TM7SF2	O76062	transmembrane 7 superfamily member 2	ENST00000526809	7108	n.s.	-0.0407158	-0.0849206	0.765367	0.829219	O76062
TREML1	Q86YW5	triggering receptor expressed on myeloid cells like 1	ENST00000437044	340205	--	0.163475	9.16236	2.74562e-06	2.82226e-05	Q86YW5
CPVL	A0A024RA40	carboxypeptidase vitellogenic like	ENST00000458405	54504	--	-0.455756	2.64049	1.3291e-05	0.000108362	Q9H3G5
TM4SF19	B7ZW46	transmembrane 4 L six family member 19	ENST00000440822	116211	n.s.	0.0339644	-0.472596	0.698009	0.777496	Q96DZ7
BZW2	A0A024RA42	basic leucine zipper and W2 domains 2	ENST00000433922	28969	--	-0.265975	2.90144	0.00164745	0.00618538	Q9Y6E2
TRDN	Q8IVK2	triadin	ENST00000334268	10345	--	-0.120733	3.75443	0.00771657	0.0219299	Q13061
TRDMT1	B4DQZ2	tRNA aspartic acid methyltransferase 1	ENST00000451253	1787	n.s.	-0.00135959	4.0766	0.987992	0.991605	O14717
TRAM2	A0A024RD84	translocation associated membrane protein 2	ENST00000182527	9697	n.s.	-0.013553	2.37043	0.886713	0.921693	Q15035
SNX10	A0A024RA70	sorting nexin 10	ENST00000619420	29887	--	-0.287241	2.82696	0.00620607	0.018347	Q9Y5X0
TRBC2	A0A5B9	T cell receptor beta constant 2	ENST00000622053	NA	--	-0.261976	4.31669	0.000103038	0.000611213	A0A5B9
NOD1	A0A024RA73	nucleotide binding oligomerization domain containing 1	ENST00000489614	10392	--	0.318319	2.18179	0.00230869	0.00817096	Q9Y239
TRBC1	P01850	T cell receptor beta constant 1	ENST00000632136	NA	n.s.	-0.155627	3.43106	0.0296481	0.0657868	P01850
TRAPPC9	Q96Q05	trafficking protein particle complex subunit 9	ENST00000521700	83696	n.s.	-0.0584742	5.06491	0.258517	0.368563	Q96Q05
TRAPPC8	Q9Y2L5	trafficking protein particle complex subunit 8	ENST00000577426	22878	n.s.	0.104841	3.85805	0.0792566	0.145206	Q9Y2L5
TOMM40L	Q969M1	translocase of outer mitochondrial membrane 40 like	ENST00000470426	100847090	n.s.	-0.067509	0.0535971	0.625431	0.717203	Q969M1
TOMM40	O96008	translocase of outer mitochondrial membrane 40	ENST00000405636	10452	n.s.	-0.0798943	2.88882	0.222417	0.327435	O96008
TRAPPC6B	Q86SZ2	trafficking protein particle complex subunit 6B	ENST00000347691	122553	n.s.	-0.0743961	4.77195	0.13016	0.215845	Q86SZ2
TRAPPC5	Q8IUR0	trafficking protein particle complex subunit 5	ENST00000317378	126003	--	0.296659	6.33447	6.59997e-08	1.01369e-06	Q8IUR0
TRAPPC4	Q9Y296	trafficking protein particle complex subunit 4	ENST00000629713	100500840	--	-0.153736	3.7059	0.00236115	0.00832481	Q9Y296
TIMMDC1	Q9NPL8	translocase of inner mitochondrial membrane domain containing 1	ENST00000466984	51300	n.s.	-0.157083	2.89475	0.0321967	0.0703385	Q9NPL8
TIMM9	A0A024R648	translocase of inner mitochondrial membrane 9	ENST00000395159	26520	n.s.	-0.0337455	0.874241	0.731333	0.803903	Q9Y5J7
TRAPPC3L	Q5T215	trafficking protein particle complex subunit 3L	ENST00000368602	100128327	n.s.	-0.0595542	7.65751	0.0485483	0.0982243	Q5T215
TRAPPC3	A0A087WWM0	trafficking protein particle complex subunit 3	ENST00000373166	27095	--	-0.137551	3.67045	0.00628244	0.0185276	O43617
TIMM44	O43615	translocase of inner mitochondrial membrane 44	ENST00000599650	10469	n.s.	-0.0784359	1.2542	0.37479	0.489786	O43615
TRAPPC2	P0DI81	trafficking protein particle complex subunit 2	ENST00000519382	6399	--	-0.293033	6.87225	4.67726e-17	3.34706e-15	P0DI81
TIMM23	O14925	translocase of inner mitochondrial membrane 23	ENST00000580018	100287932	n.s.	-0.119246	1.79271	0.158246	0.251195	O14925
TRAPPC12	Q8WVT3	trafficking protein particle complex subunit 12	ENST00000630734	51112	n.s.	0.0271987	4.18902	0.502625	0.610546	Q8WVT3
TIMM21	A8K1K8	translocase of inner mitochondrial membrane 21	ENST00000581467	29090	n.s.	0.033945	2.26655	0.711794	0.788322	Q9BVV7
TIMM17B	O60830	translocase of inner mitochondrial membrane 17B	ENST00000464663	10245	n.s.	0.0543977	1.6263	0.389084	0.503759	O60830
TIMM17A	Q99595	translocase of inner mitochondrial membrane 17A	ENST00000484647	10440	n.s.	-0.0861023	2.7775	0.218741	0.323136	Q99595
TIMM13	Q9Y5L4	translocase of inner mitochondrial membrane 13	ENST00000591871	26517	n.s.	-0.096944	1.26896	0.273938	0.384821	Q9Y5L4
TIMM10B	B2R4A9	translocase of inner mitochondrial membrane 10B	ENST00000254616	26515	n.s.	0.0507312	2.93595	0.565775	0.667088	Q9Y5J6
TRAPPC10	P48553	trafficking protein particle complex subunit 10	ENST00000461889	7109	n.s.	-0.0268286	4.84025	0.533493	0.639076	P48553
TSNAXIP1	B4DXD0	translin associated factor X interacting protein 1	ENST00000565148	55815	n.s.	-0.0552484	0.191245	0.585536	0.683298	Q2TAA8
TRAPPC1	Q9Y5R8	trafficking protein particle complex subunit 1	ENST00000571739	58485	n.s.	0.0588569	6.76003	0.0931683	0.16535	Q9Y5R8
TRAM1	Q15629	translocation associated membrane protein 1	ENST00000520700	23471	--	-0.385147	8.696	2.84012e-24	5.43546e-22	Q15629
TACO1	Q9BSH4	translational activator of cytochrome c oxidase I	ENST00000581120	51204	n.s.	0.149765	0.439971	0.0838896	0.151744	Q9BSH4
TRAK2	O60296	trafficking kinesin protein 2	ENST00000332624	66008	n.s.	-0.0207405	5.27698	0.714699	0.790277	O60296
TRAFD1	A0A024RBK4	TRAF-type zinc finger domain containing 1	ENST00000552896	10906	n.s.	-0.0961026	4.60697	0.0825594	0.149822	O14545
TMA16	Q96EY4	translation machinery associated 16 homolog	ENST00000513134	55319	n.s.	0.137785	1.4821	0.0968497	0.17077	Q96EY4
TKTL1	B7Z7I0	transketolase like 1	ENST00000465168	8277	n.s.	-0.191249	0.27939	0.151054	0.242183	P51854
TRAF5	O00463	TNF receptor associated factor 5	ENST00000261464	7188	n.s.	-0.0968372	3.41409	0.118683	0.201007	O00463
TRAF3IP3	B1AJU2	TRAF3 interacting protein 3	ENST00000471368	80342	--	-0.248803	4.38529	3.3428e-05	0.000236369	Q9Y228
TRPV2	Q9Y5S1	transient receptor potential cation channel subfamily V member 2	ENST00000455666	51393	n.s.	0.0621654	1.75144	0.489715	0.598614	Q9Y5S1
TRPV1	Q8NER1	transient receptor potential cation channel subfamily V member 1	ENST00000310522	7442	n.s.	0.181863	0.511328	0.137336	0.225381	Q8NER1
CYP27C1	A0A024RAI7	cytochrome P450 family 27 subfamily C member 1	ENST00000335247	339761	--	0.217494	2.42412	0.000177611	0.000964299	Q4G0S4
TRPM7	H0YLN8	transient receptor potential cation channel subfamily M member 7	ENST00000560284	54822	n.s.	0.0544583	2.75364	0.424088	0.537313	Q96QT4
TRAC	P01848	T cell receptor alpha constant	ENST00000636588	NA	--	-0.237859	3.59227	0.0104075	0.0281423	P01848
TRABD2A	Q86V40	TraB domain containing 2A	ENST00000495990	105374836	n.s.	-0.133039	3.37521	0.0270273	0.0611278	Q86V40
HAPLN1	A0A024RAK9	hyaluronan and proteoglycan link protein 1	ENST00000515590	1404	--	0.343366	0.75604	0.00296577	0.0100483	P10915
TRPM2	B4DVI8	transient receptor potential cation channel subfamily M member 2	ENST00000300482	7226	n.s.	0.152939	-0.0121572	0.19689	0.297875	O94759
TRPM1	Q7Z4N2	transient receptor potential cation channel subfamily M member 1	ENST00000617515	4308	n.s.	0.118025	1.41747	0.289499	0.401599	Q7Z4N2
TRA2B	P62995	transformer 2 beta homolog	ENST00000465245	6434	n.s.	-0.0708751	5.43023	0.089626	0.160227	P62995
TRA2A	Q13595	transformer 2 alpha homolog	ENST00000474586	29896	n.s.	-0.0746752	4.15891	0.144826	0.234706	Q13595
TPT1	A0A0B4J2C3	tumor protein translationally-controlled 1	ENST00000530245	7178	n.s.	0.0277847	8.56504	0.370606	0.485236	P13693
TRPC4	Q9UBN4	transient receptor potential cation channel subfamily C member 4	ENST00000625583	7223	n.s.	0.288391	-0.596402	0.022544	0.0529559	Q9UBN4
TPST2	A0A024R1G9	tyrosylprotein sulfotransferase 2	ENST00000403880	8459	n.s.	-0.00932159	8.49145	0.745195	0.813728	O60704
TPRG1L	Q5T0D9	tumor protein p63 regulated 1 like	ENST00000344579	127262	n.s.	0.0260959	4.87609	0.51586	0.622796	Q5T0D9
TRPC1	P48995	transient receptor potential cation channel subfamily C member 1	ENST00000273482	7220	n.s.	0.170885	0.189728	0.209309	0.312406	P48995
TPR	P12270	translocated promoter region nuclear basket protein	ENST00000467810	7175	n.s.	-0.103484	5.05862	0.0773727	0.142472	P12270
TGM5	B4DPS8	transglutaminase 5	ENST00000349114	9333	n.s.	0.158675	-0.162176	0.088148	0.158207	O43548
KLRC4-KLRK1	A0A024RAP8	KLRC4-KLRK1 readthrough	ENST00000539300	NA	down	-0.671799	0.0353462	1.85863e-07	2.58696e-06	--
DDX47	A0A024RAS3	DEAD-box helicase 47	ENST00000544032	51202	--	-0.270792	2.65394	0.000468268	0.0021858	Q9H0S4
TPP2	P29144	tripeptidyl peptidase 2	ENST00000496126	7174	--	0.12137	4.86412	0.00169159	0.00632336	P29144
TAGLN	Q01995	transgelin	ENST00000532870	6876	n.s.	0.203451	1.99571	0.118298	0.200565	Q01995
TBRG4	B3KRS4	transforming growth factor beta regulator 4	ENST00000477328	9238	n.s.	0.045057	1.98986	0.642864	0.732163	Q969Z0
TPP1	O14773	tripeptidyl peptidase 1	ENST00000531754	1200	--	0.366329	7.26568	2.09194e-13	9.19251e-12	O14773
TGFBRAP1	Q8WUH2	transforming growth factor beta receptor associated protein 1	ENST00000393359	9392	n.s.	-0.08798	2.4643	0.301632	0.414869	Q8WUH2
TGFBR3L	H3BV60	transforming growth factor beta receptor 3 like	ENST00000564348	100507588	n.s.	0.158093	0.0479652	0.0531653	0.105525	H3BV60
TPM4	P67936	tropomyosin 4	ENST00000344824	7171	n.s.	0.124046	5.74639	0.143672	0.233356	P67936
EMP1	A0A024RAT0	epithelial membrane protein 1	ENST00000431267	2012	--	0.292379	1.65615	0.00128032	0.00505901	P54849
TGFBR1	B4DXN7	transforming growth factor beta receptor 1	ENST00000549021	7046	n.s.	-0.0991474	1.94275	0.315913	0.429932	P36897
TGFBI	A0A0S2Z4Q2	transforming growth factor beta induced	ENST00000506699	7045	n.s.	-0.193032	2.74624	0.0425698	0.0884034	Q15582
TGFB3	P10600	transforming growth factor beta 3	ENST00000556507	7043	n.s.	0.0364828	-0.0430902	0.748208	0.81595	P10600
SLCO1A2	A0A024RAT5	solute carrier organic anion transporter family member 1A2	ENST00000473830	6579	--	0.400317	2.56352	2.08757e-07	2.8672e-06	P46721
TPM3	A0A0S2Z4I4	tropomyosin 3	ENST00000330188	7170	--	-0.0634573	9.55686	0.0158961	0.0399049	P06753
TPM1	A0A0K0K1I0	tropomyosin 1	ENST00000560445	7168	--	0.276039	8.55125	2.94282e-11	9.01121e-10	P09493
TPK1	F5GZG6	thiamin pyrophosphokinase 1	ENST00000551062	27010	n.s.	0.125516	3.24678	0.0636202	0.121958	Q9H3S4
FAR2	A0A024RAW7	fatty acyl-CoA reductase 2	ENST00000551451	55711	--	0.220631	2.43313	0.00026849	0.00136164	Q96K12
TPI1	P60174	triosephosphate isomerase 1	ENST00000482209	7167	--	-0.132794	7.32943	8.43978e-05	0.000517251	P60174
TPH2	Q8IWU9	tryptophan hydroxylase 2	ENST00000546576	121278	--	0.137205	4.79077	4.21839e-05	0.000287652	Q8IWU9
TPGS2	Q68CL5	tubulin polyglutamylase complex subunit 2	ENST00000591823	25941	n.s.	0.0335207	6.12011	0.277102	0.388178	Q68CL5
TRRAP	Q9Y4A5	transformation/transcription domain associated protein	ENST00000456197	8295	n.s.	0.118451	0.78137	0.440669	0.553252	Q9Y4A5
TFR2	Q9UP52	transferrin receptor 2	ENST00000462107	7036	n.s.	-0.0644976	1.22396	0.400052	0.514843	Q9UP52
TPD52L2	O43399	TPD52 like 2	ENST00000358548	7165	n.s.	-0.104476	4.09326	0.0722204	0.13488	O43399
TPD52L1	Q15730	TPD52 like 1	ENST00000534199	7164	--	0.375344	3.11109	8.48781e-08	1.26881e-06	Q16890
TBL3	Q12788	transducin beta like 3	ENST00000615855	10607	n.s.	-0.184174	0.5559	0.0928635	0.16488	Q12788
TBL2	Q9Y4P3	transducin beta like 2	ENST00000479892	26608	n.s.	0.0370176	2.09375	0.612774	0.706188	Q9Y4P3
TPD52	P55327	tumor protein D52	ENST00000602950	7163	--	-0.136631	3.40463	0.0178933	0.0439401	P55327
TOB2	Q14106	transducer of ERBB2 2	ENST00000327492	10766	n.s.	0.0554507	2.53593	0.492268	0.600826	Q14106
RASSF8	A0A024RB12	Ras association domain family member 8	ENST00000615708	11228	--	0.475016	1.90272	8.15443e-09	1.56886e-07	Q8NHQ8
RPS26	A0A024RB14	ribosomal protein S26	ENST00000548590	101929876	down	-0.82388	0.782897	9.35364e-06	7.96072e-05	P62854
TPCN1	B3KSG7	two pore segment channel 1	ENST00000550785	53373	--	0.186549	3.90118	0.00696474	0.0201516	Q9ULQ1
TADA2B	Q86TJ2	transcriptional adaptor 2B	ENST00000512388	93624	n.s.	-0.190248	2.37531	0.0326041	0.0710779	Q86TJ2
TP53INP1	Q96A56	tumor protein p53 inducible nuclear protein 1	ENST00000342697	94241	n.s.	-0.0921432	3.95103	0.208111	0.311001	Q96A56
TADA1	Q96BN2	transcriptional adaptor 1	ENST00000467021	117143	n.s.	-0.0460917	1.57111	0.66158	0.746638	Q96BN2
TP53BP2	Q13625	tumor protein p53 binding protein 2	ENST00000343537	7159	n.s.	0.0328544	4.09009	0.622201	0.714787	Q13625
TTF1	A0A087WY09	transcription termination factor 1	ENST00000612514	7270	n.s.	0.170257	2.24054	0.0225889	0.0530367	P43699
TCFL5	Q86TP4	transcription factor like 5	ENST00000335351	10732	n.s.	-0.06117	0.515107	0.516794	0.623695	Q9UL49
TFEC	O14948	transcription factor EC	ENST00000474337	22797	n.s.	0.00807993	1.52047	0.94613	0.96335	O14948
TFEB	B0QYS6	transcription factor EB	ENST00000445700	7942	n.s.	-0.0943441	1.85768	0.275755	0.386737	P19484
TOX4	O94842	TOX high mobility group box family member 4	ENST00000613569	9878	n.s.	0.0693865	4.2813	0.352415	0.46705	O94842
TOR1AIP2	A0A024R957	torsin 1A interacting protein 2	ENST00000474318	163590	--	0.163402	5.55011	1.52304e-05	0.000121403	Q8NFQ8
TOR1AIP1	Q5JTV8	torsin 1A interacting protein 1	ENST00000529091	26092	--	-0.321784	3.29525	1.53913e-05	0.000122532	Q5JTV8
TFCP2	Q12800	transcription factor CP2	ENST00000548115	7024	n.s.	0.0183738	1.20584	0.866501	0.907443	Q12800
MYL6B	A0A024RB31	myosin light chain 6B	ENST00000549178	140465	--	0.236371	1.52132	0.00104992	0.00427043	P14649
TFB2M	Q9H5Q4	transcription factor B2 mitochondrial	ENST00000366514	64216	n.s.	-0.0746452	1.07937	0.464359	0.575552	Q9H5Q4
TFB1M	E5KTM5	transcription factor B1 mitochondrial	ENST00000475849	51106	n.s.	-0.144092	1.29347	0.110346	0.189961	Q8WVM0
TOR1A	B3KPA1	torsin family 1 member A	ENST00000473604	1861	n.s.	-0.069571	3.29138	0.263332	0.373568	O14656
TOPBP1	A0AV47	DNA topoisomerase II binding protein 1	ENST00000503464	11073	n.s.	0.121384	3.26109	0.125739	0.210071	Q92547
TCF7L2	Q9NQB0	transcription factor 7 like 2	ENST00000369386	6934	n.s.	0.225354	1.25611	0.0324421	0.0707876	Q9NQB0
TOP2B	Q02880	DNA topoisomerase II beta	ENST00000470132	100616477	--	-0.373018	3.82956	9.4702e-05	0.00056872	Q02880
PDE1B	A0A024RB59	phosphodiesterase 1B	ENST00000542335	5153	--	0.268795	1.0255	0.00219809	0.00783994	Q01064
TOP2A	P11388	DNA topoisomerase II alpha	ENST00000577706	7153	n.s.	0.030307	3.52395	0.72333	0.797275	P11388
TOP1	P11387	DNA topoisomerase I	ENST00000361337	7150	n.s.	0.00399239	4.54889	0.95138	0.967071	P11387
TOMM70	O94826	translocase of outer mitochondrial membrane 70	ENST00000284320	9868	--	0.189036	3.14439	0.0142697	0.0364703	O94826
TOMM7	Q75MR5	translocase of outer mitochondrial membrane 7	ENST00000496129	54543	n.s.	-0.0710147	3.47721	0.11652	0.197989	Q9P0U1
TOMM6	Q96B49	translocase of outer mitochondrial membrane 6	ENST00000398884	100188893	n.s.	0.0178038	3.05362	0.724197	0.797928	Q96B49
TCF20	Q9UGU0	transcription factor 20	ENST00000335626	6942	n.s.	0.124357	2.23208	0.226109	0.331708	Q9UGU0
TOMM5	Q8N4H5	translocase of outer mitochondrial membrane 5	ENST00000540941	401505	n.s.	-0.113407	3.70309	0.042758	0.0887309	Q8N4H5
TOMM22	Q549C5	translocase of outer mitochondrial membrane 22	ENST00000492561	56993	--	-0.264158	3.19432	0.000261354	0.00133148	Q9NS69
TCERG1L	Q5VWI1	transcription elongation regulator 1 like	ENST00000368642	256536	n.s.	0.132738	-0.264889	0.199481	0.301075	Q5VWI1
TOMM20	A0A024R3W2	translocase of outer mitochondrial membrane 20	ENST00000467767	9804	n.s.	-0.0842668	4.1442	0.163714	0.257764	Q15388
TCEA3	B4DUM4	transcription elongation factor A3	ENST00000635497	6920	n.s.	-0.129298	0.101079	0.226106	0.331708	O75764
TCEA2	Q15560	transcription elongation factor A2	ENST00000476113	6919	n.s.	-0.094337	1.86836	0.154423	0.246303	Q15560
NABP2	A0A024RB89	nucleic acid binding protein 2	ENST00000447747	79035	--	0.243264	0.877351	0.000511065	0.00234938	Q9BQ15
MBD6	A0A024RBA3	methyl-CpG binding domain protein 6	ENST00000546805	114785	--	0.275177	1.57397	0.00212752	0.00762376	Q96DN6
TOM1L2	Q6ZVM7	target of myb1 like 2 membrane trafficking protein	ENST00000542206	146691	--	0.450709	3.58922	5.47857e-10	1.32149e-08	Q6ZVM7
TOM1L1	O75674	target of myb1 like 1 membrane trafficking protein	ENST00000572360	10040	n.s.	0.105856	3.67441	0.0400407	0.0840756	O75674
TOLLIP	B3KR28	toll interacting protein	ENST00000527085	54472	n.s.	-0.0216139	5.02448	0.572674	0.672714	Q9H0E2
TCEAL4	Q96EI5	transcription elongation factor A like 4	ENST00000494801	79921	n.s.	0.00997442	2.73247	0.881122	0.917848	Q96EI5
TNXB	O95680	tenascin XB	ENST00000460385	7148	n.s.	0.123972	3.84899	0.141425	0.230711	P22105
GAS2L3	A0A024RBF4	growth arrest specific 2 like 3	ENST00000539410	283431	--	0.231647	1.72127	0.0139807	0.0359148	Q86XJ1
TEFM	Q96QE5	transcription elongation factor mitochondrial	ENST00000306049	79736	n.s.	0.00161253	1.11768	0.981989	0.987625	Q96QE5
SYCP3	A0A024RBF8	synaptonemal complex protein 3	ENST00000478139	50511	--	0.359595	1.74398	0.000525187	0.00239838	Q8IZU3
TNS1	B7Z6H8	tensin 1	ENST00000446903	7145	--	-0.143099	5.74383	0.00148998	0.00571512	Q9HBL0
L3HYPDH	Q96EM0	trans-L-3-hydroxyproline dehydratase	ENST00000527981	112849	n.s.	0.0259763	1.97363	0.723898	0.797719	Q96EM0
TNRC6B	A0A024R1N5	trinucleotide repeat containing adaptor 6B	ENST00000441751	23112	--	0.214295	5.14169	8.59048e-05	0.000525214	Q9UPQ9
TNRC6A	Q8NDV7	trinucleotide repeat containing adaptor 6A	ENST00000315183	27327	n.s.	0.0798921	4.64846	0.179321	0.276749	Q8NDV7
TNPO1	A0A024RAM0	transportin 1	ENST00000515483	3842	--	0.313639	4.42913	9.375e-09	1.77551e-07	Q92973
TNNC2	P02585	troponin C2 fast skeletal type	ENST00000372557	7125	--	-0.157664	3.70136	0.00309385	0.0103974	P02585
TNIP2	Q8NFZ5	TNFAIP3 interacting protein 2	ENST00000511352	79155	--	0.183206	3.11767	0.0176563	0.0435126	Q8NFZ5
TNIP1	A0A0A0MRZ4	TNFAIP3 interacting protein 1	ENST00000523338	10318	--	0.298672	3.99516	9.7149e-09	1.82798e-07	Q15025
TNIK	Q9UKE5	TRAF2 and NCK interacting kinase	ENST00000357327	23043	--	0.112029	5.73264	0.00527991	0.0161201	Q9UKE5
TNFSF4	P23510	TNF superfamily member 4	ENST00000367718	7292	--	-0.195942	6.72857	0.000494322	0.00228542	P23510
TNFSF13B	Q9Y275	TNF superfamily member 13b	ENST00000486502	10673	n.s.	-0.0459035	6.42207	0.298887	0.411795	Q9Y275
TRAPPC6A	B7TZ90	trafficking protein particle complex subunit 6A	ENST00000588062	79090	n.s.	-0.117649	1.75921	0.109613	0.188968	O75865
TNFSF13	Q2QBA2	TNF superfamily member 13	ENST00000380535	8741	n.s.	-0.0486176	3.21052	0.594186	0.690622	O75888
RAD9B	A0A024RBN9	RAD9 checkpoint clamp component B	ENST00000358071	144715	--	0.184464	2.56526	0.00910752	0.0251699	Q6WBX8
TNFSF10	P50591	TNF superfamily member 10	ENST00000420541	8743	n.s.	0.0749557	3.04077	0.285922	0.397737	P50591
TNFRSF9	Q07011	TNF receptor superfamily member 9	ENST00000474475	3604	n.s.	0.129013	3.22894	0.0269296	0.060973	Q07011
TNFRSF25	Q93038	TNF receptor superfamily member 25	ENST00000473343	8718	n.s.	-0.12638	3.44927	0.0233312	0.0544532	Q93038
TRAPPC2B	P0DI82	trafficking protein particle complex subunit 2B ;Trafficking protein particle complex subunit 2B	ENST00000596755	NA	n.s.	-0.0326555	1.2159	0.739173	0.809888	P0DI82
TNFRSF1B	P20333	TNF receptor superfamily member 1B	ENST00000376259	102465836	n.s.	-0.123495	4.2659	0.0597907	0.116094	P20333
C7orf43	Q8WVR3	Trafficking protein particle complex subunit 14	ENST00000316937	100616439	n.s.	0.0854978	0.442129	0.399239	0.514115	Q8WVR3
TRAPPC13	A5PLN9	trafficking protein particle complex subunit 13	ENST00000438419	80006	n.s.	-0.149477	2.89906	0.0444732	0.0915459	A5PLN9
TNFRSF14	A0A024R052	TNF receptor superfamily member 14	ENST00000466750	8764	--	0.135442	4.09955	0.00298671	0.0100983	Q92956
TRAPPC11	Q7Z392	trafficking protein particle complex subunit 11	ENST00000511409	60684	n.s.	-0.0739706	2.91366	0.332484	0.44731	Q7Z392
TNFAIP8L1	Q8WVP5	TNF alpha induced protein 8 like 1	ENST00000327473	126282	--	-0.184816	5.42424	5.04462e-06	4.76145e-05	Q8WVP5
TNFAIP8	O95379	TNF alpha induced protein 8	ENST00000274456	25816	--	-0.187365	5.56657	2.22376e-06	2.36264e-05	O95379
TNFAIP2	Q03169	TNF alpha induced protein 2	ENST00000560562	7127	n.s.	0.0132919	3.97639	0.886259	0.921287	Q03169
TRAK1	A0A024R2M0	trafficking kinesin protein 1	ENST00000484786	22906	n.s.	0.0553173	2.49681	0.528461	0.634458	Q9UPV9
TFG	Q92734	trafficking from ER to golgi regulator	ENST00000615993	10342	n.s.	0.258125	2.68349	0.0627525	0.120668	Q92734
PNPLA4	A0A024RBU8	patatin like phospholipase domain containing 4	ENST00000442940	8228	--	0.144893	2.84325	0.00542376	0.0164557	P41247
TRAF3IP2	O43734	TRAF3 interacting protein 2	ENST00000368730	10758	n.s.	0.0770174	2.6686	0.266424	0.376851	O43734
TRAF3IP1	Q8TDR0	TRAF3 interacting protein 1	ENST00000373327	26146	n.s.	0.0558578	1.43076	0.573198	0.672982	Q8TDR0
FAM9B	A0A024RBV3	family with sequence similarity 9 member B	ENST00000362066	171483	--	0.22854	1.03077	0.00395972	0.0127224	Q8IZU0
TMX4	Q9H1E5	thioredoxin related transmembrane protein 4	ENST00000246024	56255	--	-0.109973	5.70988	0.00592153	0.0176674	Q9H1E5
RP11-73K9.3	Q96CG3	TRAF-interacting protein with FHA domain-containing protein A	ENST00000610220	NA	n.s.	0.0651598	0.962287	0.478432	0.587819	--
TMX1	Q9H3N1	thioredoxin related transmembrane protein 1	ENST00000457354	81542	--	-0.345498	5.339	1.01048e-11	3.33275e-10	Q9H3N1
TMUB2	Q71RG4	transmembrane and ubiquitin like domain containing 2	ENST00000446571	79089	n.s.	0.0988267	3.25136	0.0781033	0.143436	Q71RG4
TRABD	Q9H4I3	TraB domain containing	ENST00000395829	80305	n.s.	0.0324502	2.74476	0.656229	0.741924	Q9H4I3
TPX2	Q643R0	TPX2 microtubule nucleation factor	ENST00000300403	22974	n.s.	0.201185	1.22073	0.043487	0.0898757	Q9ULW0
PIR	A0A024RBX6	pirin	ENST00000492432	8544	--	0.25917	0.60011	0.00460856	0.0144278	O00625
HCCS	A0A024RBY9	holocytochrome c synthase	ENST00000380762	3052	--	-0.500117	0.462651	0.000172837	0.000941542	P53701
TMTC3	A8K321	transmembrane O-mannosyltransferase targeting cadherins 3	ENST00000547034	160418	--	0.427058	6.17329	6.22209e-05	0.000400621	Q6ZXV5
TMSB4X	A2VCK8	thymosin beta 4 X-linked	ENST00000380636	7114	--	-0.119622	13.6112	0.00454966	0.014271	P62328
TPRKB	Q9Y3C4	TP53RK binding protein	ENST00000485758	51002	n.s.	-0.0770751	1.80141	0.163524	0.257493	Q9Y3C4
TP53TG3D	Q9ULZ0	TP53 target 3D	ENST00000568044	102724127	n.s.	0.148129	0.83252	0.379079	0.493573	Q9ULZ0
TP53RK	Q96S44	TP53 regulating kinase	ENST00000372114	112858	n.s.	0.0825083	2.67877	0.180455	0.277953	Q96S44
KCTD1	A0A024RC45	potassium channel tetramerization domain containing 1	ENST00000584630	284252	--	0.310187	1.96484	0.000264838	0.001345	Q719H9
TMSB10	P63313	thymosin beta 10	ENST00000233143	9168	n.s.	0.0664174	5.49185	0.0442612	0.0911868	P63313
TMPO	A0A024RBE7	thymopoietin	LRG_443t2	7112	n.s.	-0.129762	4.42992	0.0266219	0.0604362	P42166
TMOD3	Q9NYL9	tropomodulin 3	ENST00000561438	29766	n.s.	-0.046681	7.79249	0.151926	0.243233	Q9NYL9
TMOD1	P28289	tropomodulin 1	ENST00000375175	7111	n.s.	0.167004	3.41344	0.0325988	0.0710779	P28289
TMF1	A0A024R370	TATA element modulatory factor 1	ENST00000488010	7110	n.s.	-0.123755	4.13854	0.223372	0.328608	P82094
TOR4A	Q9NXH8	torsin family 4 member A	ENST00000357503	54863	n.s.	0.0246422	2.21068	0.756167	0.821577	Q9NXH8
TOR3A	Q9H497	torsin family 3 member A	ENST00000495145	64222	n.s.	0.0137847	2.17004	0.832227	0.880938	Q9H497
PHRF1	A0A024RCA1	PHD and ring finger domains 1	ENST00000532550	57661	--	-0.265301	1.03539	0.0176354	0.0434759	Q9P1Y6
TOR1B	O14657	torsin family 1 member B	ENST00000488169	27348	n.s.	-0.067519	1.2497	0.494006	0.602471	O14657
TMEM9B	Q9NQ34	TMEM9 domain family member B	ENST00000525069	56674	--	-0.347474	6.00607	2.16712e-22	3.06027e-20	Q9NQ34
TMEM91	Q6ZNR0	transmembrane protein 91	ENST00000546050	641649	n.s.	0.0309523	7.44924	0.546585	0.65094	Q6ZNR0
MRPL23	A0A024RCB2	mitochondrial ribosomal protein L23	ENST00000429295	107987373	--	-0.235424	0.494684	0.00855335	0.0238696	Q16540
TIPRL	O75663	TOR signaling pathway regulator	ENST00000367830	261726	n.s.	-0.137126	2.86184	0.0878827	0.157816	O75663
TMEM9	A0A024R967	transmembrane protein 9	ENST00000455367	252839	--	-0.180893	3.045	0.00647995	0.019006	Q9P0T7
TOPORS	Q9NS56	TOP1 binding arginine/serine rich protein E3 ubiquitin ligase	ENST00000379858	10210	n.s.	-0.245801	2.12877	0.0251795	0.0578389	Q9NS56
TONSL	Q96HA7	tonsoku like DNA repair protein	ENST00000497613	4796	n.s.	0.146318	2.03496	0.0348632	0.0751015	Q96HA7
TSPAN4	A0A024RCE1	tetraspanin 4	ENST00000494815	7106	--	0.492804	0.909067	3.24343e-05	0.000230801	O14817
OR11A1	A0A024RCH9	olfactory receptor family 11 subfamily A member 1	ENST00000548813	26531	--	0.331398	2.30901	6.05104e-06	5.52832e-05	Q9GZK7
TLR8	Q9NR97	toll like receptor 8	ENST00000311912	51311	n.s.	-0.125681	0.170519	0.305285	0.418784	Q9NR97
TLR7	B2R9N9	toll like receptor 7	ENST00000484204	51284	n.s.	-0.0716111	1.92359	0.491861	0.60048	Q9NYK1
TMEM8A	Q9HCN3	Post-GPI attachment to proteins factor 6	ENST00000448854	58986	n.s.	0.10868	3.95234	0.0868462	0.156199	Q9HCN3
ZKSCAN8	A0A024RCK7	zinc finger with KRAB and SCAN domains 8	ENST00000536028	7745	--	0.192295	2.10992	0.011872	0.0313449	Q15776
TMEM87B	Q96K49	transmembrane protein 87B	ENST00000471632	84910	n.s.	0.202484	3.10547	0.044066	0.0908748	Q96K49
TLR3	O15455	toll like receptor 3	ENST00000504367	7098	n.s.	0.174404	-0.443695	0.0727583	0.135554	O15455
TLR2	A0A0S2Z4S4	toll like receptor 2	ENST00000260010	7097	n.s.	0.0564524	0.662139	0.597807	0.693611	O60603
TLR10	A0A024R9W4	toll like receptor 10	ENST00000507953	81793	n.s.	-0.133066	2.02211	0.106526	0.184719	Q9BXR5
TLR1	Q15399	toll like receptor 1	ENST00000508364	7096	n.s.	-0.11707	1.55844	0.284556	0.396064	Q15399
TMEM87A	Q8NBN3	transmembrane protein 87A	ENST00000568067	25963	n.s.	-0.0299225	3.3309	0.64078	0.730476	Q8NBN3
OR2H1	A0A024RCM6	olfactory receptor family 2 subfamily H member 1	ENST00000396792	26716	--	0.361747	-0.244501	0.00632435	0.0186323	Q9GZK4
TRADD	Q15628	TNFRSF1A associated via death domain	ENST00000566104	8717	n.s.	0.179966	2.05438	0.0422837	0.0879098	Q15628
ZSCAN26	A0A024RCN4	zinc finger and SCAN domain containing 26	ENST00000611552	7741	--	-0.360369	0.354372	0.0042115	0.0133835	Q16670
TMEM70	Q9BUB7	transmembrane protein 70	ENST00000517614	54968	--	-0.568948	5.23408	0.000458596	0.00214824	Q9BUB7
TMEM65	Q6PI78	transmembrane protein 65	ENST00000297632	157378	--	0.202035	3.33678	5.76491e-05	0.000375843	Q6PI78
TNFSF8	P32971	TNF superfamily member 8	ENST00000223795	944	n.s.	0.0911293	1.71773	0.339543	0.454212	P32971
PBX2	A0A024RCR3	PBX homeobox 2	ENST00000488105	5089	--	0.188106	2.77624	0.00569541	0.0171404	P40425
TNFSF18	A0A0U5JXL4	TNF superfamily member 18	ENST00000404377	8995	n.s.	-0.0722944	1.02329	0.431198	0.544247	Q9UNG2
SLC26A8	A0A024RCV0	solute carrier family 26 member 8	ENST00000490799	116369	--	0.300895	1.66004	0.000562432	0.00253292	Q96RN1
TMEM64	Q6YI46	transmembrane protein 64	ENST00000523902	169200	--	-0.199393	6.63408	1.11743e-07	1.6302e-06	Q6YI46
TMEM63A	A0A024R3T3	transmembrane protein 63A	ENST00000537914	9725	--	0.194693	5.33441	8.32136e-06	7.23503e-05	O94886
TMEM60	Q9H2L4	transmembrane protein 60	ENST00000257663	85025	--	0.237938	3.309	0.000129661	0.000741902	Q9H2L4
TNFSF12	O43508	TNF superfamily member 12	ENST00000462811	8742	n.s.	-0.120287	0.0836098	0.366114	0.480868	O43508
TNFSF11	O14788	TNF superfamily member 11	ENST00000398795	8600	n.s.	0.168826	-0.179848	0.0552795	0.108823	O14788
TMEM59	D3DQ48	transmembrane protein 59	ENST00000371344	9528	--	-0.101572	5.8937	0.0163572	0.040893	Q9BXS4
TMEM56	Q96MV1	TLC domain-containing protein 4	ENST00000456991	148534	up	0.583685	3.16299	2.92458e-05	0.000211422	Q96MV1
TNFRSF8	A5D8T4	TNF receptor superfamily member 8	ENST00000263932	943	n.s.	-0.0184882	0.559565	0.870226	0.909887	P28908
TMEM55A	Q8N4L2	Type 2 phosphatidylinositol 4,5-bisphosphate 4-phosphatase	ENST00000285419	55529	--	-0.2179	8.10901	6.88812e-08	1.05572e-06	Q8N4L2
TNFRSF21	A0A024RD71	TNF receptor superfamily member 21	ENST00000296861	27242	n.s.	0.0983168	2.09212	0.358097	0.472986	O75509
TMEM50B	P56557	transmembrane protein 50B	ENST00000573757	757	n.s.	-0.071005	3.27241	0.28362	0.394992	P56557
TNFRSF1A	P19438	TNF receptor superfamily member 1A	ENST00000543359	7132	n.s.	-0.0794187	2.25586	0.355786	0.470703	P19438
TMEM50A	O95807	transmembrane protein 50A	ENST00000374358	23585	n.s.	-0.0789433	8.59477	0.0532543	0.105673	O95807
KLC4	A0A024RCZ8	kinesin light chain 4	ENST00000259708	89953	--	0.24558	1.59821	0.000162328	0.000895358	Q9NSK0
TMEM45A	Q9NWC5	transmembrane protein 45A	ENST00000403410	55076	--	0.204446	8.32564	4.31067e-08	6.92803e-07	Q9NWC5
TNFRSF13B	O14836	TNF receptor superfamily member 13B	ENST00000581616	23495	n.s.	-0.129962	0.193785	0.14326	0.232884	O14836
TNFRSF11B	O00300	TNF receptor superfamily member 11b	ENST00000521597	4982	n.s.	0.145211	-0.335651	0.0927378	0.164758	O00300
NFKBIE	A0A024RD24	NFKB inhibitor epsilon	ENST00000619360	4794	down	-0.644829	0.621354	2.23087e-07	3.04105e-06	O00221
TNFRSF10D	Q9UBN6	TNF receptor superfamily member 10d	ENST00000312584	8793	n.s.	-0.0199842	0.287445	0.811265	0.864015	Q9UBN6
TNFRSF10C	O14798	TNF receptor superfamily member 10c	ENST00000517558	8794	n.s.	-0.140039	0.162045	0.263049	0.37331	O14798
TNFRSF10B	O14763	TNF receptor superfamily member 10b	ENST00000276431	8795	n.s.	-0.106941	1.60976	0.241668	0.349582	O14763
TNFRSF10A	O00220	TNF receptor superfamily member 10a	ENST00000221132	8797	n.s.	-0.00532022	0.785113	0.959028	0.972128	O00220
TRAP1	Q12931	TNF receptor associated protein 1	ENST00000246957	10131	n.s.	0.026073	2.25322	0.676725	0.760192	Q12931
TRAF7	B3KQY7	TNF receptor associated factor 7	ENST00000567653	84231	n.s.	0.121714	2.0396	0.184224	0.282503	Q6Q0C0
TRAF6	Q9Y4K3	TNF receptor associated factor 6	ENST00000529150	7189	n.s.	-0.0496136	2.34426	0.601278	0.696391	Q9Y4K3
TMEM41B	Q5BJD5	transmembrane protein 41B	ENST00000524543	440026	n.s.	-0.0371414	3.83969	0.512205	0.619748	Q5BJD5
TRAF3	Q13114	TNF receptor associated factor 3	ENST00000392745	7187	n.s.	-0.0729715	1.0294	0.553378	0.65706	Q13114
TRAF2	A0A024R8H5	TNF receptor associated factor 2	ENST00000247668	7186	n.s.	0.160067	0.893726	0.138931	0.227409	Q12933
TRAF1	Q13077	TNF receptor associated factor 1	ENST00000540010	7185	n.s.	0.0573765	0.571134	0.584509	0.682373	Q13077
TNFAIP8L2	Q6P589	TNF alpha induced protein 8 like 2	ENST00000368910	79626	n.s.	0.121925	1.62385	0.216168	0.320213	Q6P589
TMEM41A	Q96HV5	transmembrane protein 41A	ENST00000484062	90407	n.s.	0.131149	3.62479	0.0357475	0.0767111	Q96HV5
MRPL14	A0A024RD78	mitochondrial ribosomal protein L14	ENST00000372014	64928	--	-0.329701	1.11589	0.000290096	0.00145298	Q6P1L8
TMEM40	B4DXI0	transmembrane protein 40	ENST00000480698	55287	--	0.0747698	7.85583	0.00923705	0.0254794	Q8WWA1
KDR	A0A024RD88	kinase insert domain receptor	ENST00000512566	3791	--	0.279136	0.0103989	0.00970905	0.0265747	P35968
TMEM33	A0A024R9W7	transmembrane protein 33	ENST00000325094	55161	n.s.	0.0938789	4.04097	0.101721	0.177846	P57088
TNFAIP1	Q13829	TNF alpha induced protein 1	ENST00000544907	7126	n.s.	-0.173805	0.802953	0.223019	0.328204	Q13829
TMSB4XP4	--	TMSB4X pseudogene 4	ENST00000323496	NA	n.s.	-0.042254	1.54316	0.48612	0.59512	--
STAP1	A0A024RD91	signal transducing adaptor family member 1	ENST00000265404	26228	--	-0.492997	1.06232	7.45161e-07	8.97216e-06	Q9ULZ2
CXCL8	A0A024RDA5	C-X-C motif chemokine ligand 8	ENST00000483500	3576	down	-1.11691	1.337	2.1725e-08	3.78431e-07	P10145
TMEM263	Q8WUH6	transmembrane protein 263	ENST00000547242	90488	n.s.	-0.0332833	3.67072	0.584809	0.682592	Q8WUH6
TMEM260	B3KN73	transmembrane protein 260	ENST00000556929	54916	n.s.	0.00208115	3.53859	0.97324	0.981799	Q9NX78
TMEM259	B3KTL0	transmembrane protein 259	ENST00000592590	91304	n.s.	0.0055763	3.91149	0.932894	0.954216	Q4ZIN3
CXorf21	Q9HAI6	TLR adapter interacting with SLC15A4 on the lysosome	ENST00000378962	80231	n.s.	-0.056182	1.19529	0.541035	0.645992	Q9HAI6
TMEM258	P61165	transmembrane protein 258	ENST00000541893	693196	--	0.128535	4.30415	0.00521505	0.015962	P61165
TMEM248	A0A024RDK7	transmembrane protein 248	ENST00000484751	55069	--	-0.289879	6.18984	1.00509e-14	5.35495e-13	Q9NWD8
TLE2	Q04725	TLE family member 2 transcriptional corepressor	ENST00000587672	7089	n.s.	-0.0420537	0.192429	0.650345	0.737535	Q04725
TLE1	Q04724	TLE family member 1 transcriptional corepressor	ENST00000376499	7088	n.s.	0.00322281	2.50177	0.974064	0.982161	Q04724
[truncated: 12,546 more rows]

## Sheet: DS2
ID	Description	comment	setSize	enrichmentScore	NES	pvalue	p.adjust	qvalue	rank	leading_edge	core_enrichment
GO:0007156	homophilic cell adhesion via plasma membrane adhesion molecules	cell interaction	104	0.538088	2.21553	1.90602e-09	2.12269e-07	1.69147e-07	3893	tags=55%, list=27%, signal=40%	PLXNB3/PCDHGA10/CDHR1/CDH6/CDH11/CDH8/PCDH17/FAT4/NECTIN3/ROBO2/CDH2/NECTIN2/CLSTN2/CDH19/PTPRT/CDH1/FAT1/ROBO1/DCHS2/HMCN1/PCDH12/FAT2/CDH17/CDH18/FAT3/IGSF11/PCDH15/PCDHB9/DSCAM/PALLD/PCDH10/DSC3/CDH13/PCDHGA6/PCDHB1/PTPRM/SDK2/PCDHA4/CDH7/TENM3/PCDH9/PCDH11Y/PCDHB16/CADM1/CNTN6/PVR/MYOT/CEACAM1/CDH23/CDH12/CDH3/PCDHGB6/PCDHA10/CEACAM6/CDH9/PTPN23/DSG3
GO:0007411	axon guidance	neurostuff	146	0.484649	2.095	1.24486e-08	1.11364e-06	8.87404e-07	3945	tags=49%, list=27%, signal=36%	LAMB2/PLXNB3/GLI3/BMPR1B/NTRK1/EFNA2/WNT5A/SEMA3A/ROBO2/PLXNA4/NEO1/NCAM1/RELN/SEMA3C/EPHB1/NRXN1/EPHA6/UNC5D/SEMA6A/ROBO1/NRXN3/CHL1/PLXNA2/DCC/SCN1B/NOTCH3/APP/SLIT2/SEMA6D/LAMA2/DSCAM/EPHA10/PALLD/CNTN5/EPHA3/NRCAM/SEMA5A/FLRT2/SLIT3/NFASC/FEZ2/EFNA5/UNC5C/SEMA3D/ETV1/PTPRM/EPHA5/EPHB2/NRP1/PLEKHG4B/DAG1/CHN1/DPYSL5/CNTN6/ECE1/PLXNC1/NRP2/SEMA4G/MYOT/SOS1/TRIO/LGI1/GDNF/SEMA6C/PTCH1/NOVA2/TTC8…
GO:0097485	neuron projection guidance	neurostuff	146	0.484649	2.095	1.24486e-08	1.11364e-06	8.87404e-07	3945	tags=49%, list=27%, signal=36%	LAMB2/PLXNB3/GLI3/BMPR1B/NTRK1/EFNA2/WNT5A/SEMA3A/ROBO2/PLXNA4/NEO1/NCAM1/RELN/SEMA3C/EPHB1/NRXN1/EPHA6/UNC5D/SEMA6A/ROBO1/NRXN3/CHL1/PLXNA2/DCC/SCN1B/NOTCH3/APP/SLIT2/SEMA6D/LAMA2/DSCAM/EPHA10/PALLD/CNTN5/EPHA3/NRCAM/SEMA5A/FLRT2/SLIT3/NFASC/FEZ2/EFNA5/UNC5C/SEMA3D/ETV1/PTPRM/EPHA5/EPHB2/NRP1/PLEKHG4B/DAG1/CHN1/DPYSL5/CNTN6/ECE1/PLXNC1/NRP2/SEMA4G/MYOT/SOS1/TRIO/LGI1/GDNF/SEMA6C/PTCH1/NOVA2/TTC8…
GO:0050906	detection of stimulus involved in sensory perception	stimuli	76	0.536135	2.09138	4.27675e-07	2.28806e-05	1.82325e-05	4271	tags=64%, list=29%, signal=46%	TMC1/NTRK1/MMP24/PDZD7/EPHB1/OR6J1/ADGRV1/OR2H1/LPO/PRPH2/BACE1/OR11A1/SCN1A/SCN11A/CNGB1/OR6C75/OR5AP2/CACNB4/OR4N2/PIEZO2/OR4F15/SCN9A/EYS/LHFPL5/COL11A1/GNAT1/CHRNA9/GRIK2/OR2B6/LXN/PPEF2/OR2L5/STRC/TRPA1/CACNA1F/OR52A1/OR9Q1/SERPINE2/CA6/OR7D2/WDR47/HPN/PLCB2/TMC2/CRB1/OR6K3/TRPV1/PPEF1/FFAR4
GO:0051965	positive regulation of synapse assembly	neurostuff	39	0.605281	2.0878	7.42332e-06	0.00028474	0.000226896	2516	tags=46%, list=17%, signal=38%	NTRK1/OXTR/CLSTN2/ADGRB3/EPHB1/NRXN1/GRID2/IL1RAP/SLITRK3/LRRTM2/DLG5/FLRT2/EFNA5/CBLN2/EPHB2/NLGN3/SLITRK5/CUX2
GO:0050770	regulation of axonogenesis	neurostuff	116	0.496541	2.0874	3.73494e-08	2.87065e-06	2.28748e-06	4113	tags=51%, list=28%, signal=37%	PLXNB3/SKIL/DAB1/MAP2/WNT5A/LRRC4C/ULK1/METRN/KEL/SEMA3A/ROBO2/CDH2/PLXNA4/SEMA3C/CDH1/FN1/SEMA6A/ROBO1/KIAA0319/MAP1B/PLXNA2/DCC/MCF2/LRP4/MAPT/SLIT2/SEMA6D/DSCAM/LPAR3/SEMA5A/CHODL/EFNA5/DIP2B/BRAF/SEMA3D/EPHB2/NRP1/TIAM2/FGF13/CHN1/ISLR2/PLXNC1/SEMA4G/ADCY10/STK11/CDKL3/UST/SHTN1/SEMA6C/MACF1/TRPC5/NEFL/DRAXIN/ARHGAP35/RGMA/CDKL5/THY1/MAP3K13/DISC1
GO:0098742	cell-cell adhesion via plasma-membrane adhesion molecules	cell interaction	180	0.471365	2.07787	4.22203e-10	5.61942e-08	4.47785e-08	3893	tags=50%, list=27%, signal=37%	PSG2/PLXNB3/PCDHGA10/CDHR1/CDH6/SELE/CDH11/CDH8/NTNG2/DAB1/MMP24/PCDH17/FAT4/NECTIN3/LRRC4C/ADGRL3/CEACAM8/LRFN5/ROBO2/CDH2/WNK1/NECTIN2/CLSTN2/CDH19/PTPRT/CDH1/FAT1/UNC5D/ROBO1/NTNG1/GRID2/DCHS2/HMCN1/PCDH12/FAT2/CDH17/IL1RAP/CLDN18/KIFAP3/CDH18/SLITRK3/FAT3/IGSF11/PSG11/PCDH15/TGFB2/PCDHB9/DSCAM/PALLD/PCDH10/DSC3/CDH13/TENM4/EFNA5/CLDN4/PCDHGA6/PCDHB1/PTPRM/SDK2/PCDHA4/CEACAM19/CDH7/TENM3/CLDN1…
GO:0007416	synapse assembly	neurostuff	133	0.48735	2.0754	1.61303e-08	1.39416e-06	1.11094e-06	2535	tags=41%, list=17%, signal=34%	ERBB4/NTNG2/ZDHHC12/NTRK1/PCDH17/WNT5A/ADGRL3/OXTR/LRFN5/ROBO2/CDH2/SHANK2/NEGR1/CLSTN2/ADGRB3/EPHB1/NRXN1/CDH1/GPM6A/GABRA2/GABRB3/FARP1/PCLO/GRID2/MAP1B/LARGE1/GRIA1/IL1RAP/LRP4/SLITRK3/LRRTM2/NRG3/APP/PCDHB9/DLG5/GABRA1/DSCAM/LHFPL4/COLQ/CNTN5/NRCAM/NLGN4Y/FLRT2/ADGRF1/EFNA5/CBLN2/SRGAP2/SDK2/EPHB2/NLGN3/ADD2/SLITRK5/PTPN13/CUX2/FGF13
GO:0071526	semaphorin-plexin signaling pathway	signaling	33	0.627694	2.06843	7.42366e-06	0.00028474	0.000226896	3492	tags=61%, list=24%, signal=46%	PLXNB3/FLNA/SEMA3A/PLXNA4/MET/NCAM1/SEMA3C/SEMA6A/PLXNA2/SEMA6D/SEMA5A/KDR/SEMA3D/NRP1/ECE1/PLXNC1/NRP2/SEMA4G/GDNF/SEMA6C
GO:0034329	cell junction assembly	cell interaction	313	0.445707	2.06356	1e-10	1.65364e-08	1.3177e-08	4003	tags=48%, list=28%, signal=35%	ARL2/DMTN/CDH6/ERBB4/CDH11/CDH8/MPDZ/NTNG2/ZDHHC12/FMN1/AFDN/NTRK1/PCDH17/WNT5A/ADGRL3/OXTR/LRFN5/ROBO2/CDH2/SHANK2/TLN1/NEGR1/CLSTN2/FLOT1/CDH19/ADGRB3/EPHB1/PIP5K1C/ANK2/NRXN1/TJP1/CDH1/GPM6A/GABRA2/PEAK1/FN1/MICALL2/GABRB3/TLN2/FARP1/THBS1/PCLO/SORBS1/LAMA3/TEK/GRID2/MAP1B/STRN/DLC1/GRHL2/LARGE1/GRIA1/NPHP1/CDH17/ACVRL1/IL1RAP/LRP4/CLDN18/LAMC1/CDH18/SLITRK3/LRRTM2/NRG3/UGT8/MARVELD2/LIMCH1/NP…
GO:0090288	negative regulation of cellular response to growth factor stimulus	stimuli	58	0.555334	2.06325	4.99763e-06	0.000211411	0.000168463	2098	tags=45%, list=14%, signal=39%	BAMBI/SKIL/ADAMTS12/SKI/WNT5A/CREB3L1/MMRN2/SULF1/SEMA6A/THBS1/EMILIN1/RBPMS2/FGF2/SLIT2/CRIM1/XDH/FBN1/CFLAR/VWC2/ATP2B4/NEDD4/TMEM53/SMAD6/HIPK2/TNFAIP6/DCN
GO:0030198	extracellular matrix organization	ECM	210	0.458526	2.05004	3.93343e-10	5.36618e-08	4.27605e-08	3605	tags=49%, list=25%, signal=37%	LAMB2/MMP1/QSOX1/ADAMTS12/ADAMTS20/MMP8/NID1/WDR72/ADAMTS18/APLP1/MMP24/MMP16/ADAMTS3/ADAMTSL1/ADAMTS19/FBLN1/FLOT1/SH3PXD2B/ABI3BP/TLL1/PLG/CREB3L1/ADAMTS17/SULF1/ADAMTS6/IMPG2/RB1/ADAMTSL3/EMILIN1/OLFML2A/HMCN1/LARGE1/MATN2/POSTN/SPINK5/ADAMTS9/LAMC1/HAS2/ADAMTS16/TGFB2/NPHS1/THSD4/APP/FAP/LAMA2/COL4A4/COL12A1/COL27A1/COL22A1/COLQ/CSGALNACT1/CFLAR/ELN/PXDN/TIE1/GPM6B/ADAMTS2/DDR2/COL11A1/ITGA8/…
GO:0045229	external encapsulating structure organization	ECM	210	0.458526	2.05004	3.93343e-10	5.36618e-08	4.27605e-08	3605	tags=49%, list=25%, signal=37%	LAMB2/MMP1/QSOX1/ADAMTS12/ADAMTS20/MMP8/NID1/WDR72/ADAMTS18/APLP1/MMP24/MMP16/ADAMTS3/ADAMTSL1/ADAMTS19/FBLN1/FLOT1/SH3PXD2B/ABI3BP/TLL1/PLG/CREB3L1/ADAMTS17/SULF1/ADAMTS6/IMPG2/RB1/ADAMTSL3/EMILIN1/OLFML2A/HMCN1/LARGE1/MATN2/POSTN/SPINK5/ADAMTS9/LAMC1/HAS2/ADAMTS16/TGFB2/NPHS1/THSD4/APP/FAP/LAMA2/COL4A4/COL12A1/COL27A1/COL22A1/COLQ/CSGALNACT1/CFLAR/ELN/PXDN/TIE1/GPM6B/ADAMTS2/DDR2/COL11A1/ITGA8/…
GO:0007528	neuromuscular junction development	development	40	0.589299	2.04627	3.79038e-05	0.00111806	0.000890928	2655	tags=55%, list=18%, signal=45%	LAMB2/UNC13B/TNC/ANK3/UNC13C/SPTBN4/LARGE1/DCTN1/LRP4/PDZRN3/CACNB2/APP/PPFIBP1/CACNB4/COLQ/UNC13A/NEDD4/CHRNA1/CACNB3/COL4A5/CNTNAP1/ALS2
GO:0043062	extracellular structure organization	ECM	211	0.456485	2.04142	6.9553e-10	8.62615e-08	6.87377e-08	3605	tags=49%, list=25%, signal=37%	LAMB2/MMP1/QSOX1/ADAMTS12/ADAMTS20/MMP8/NID1/WDR72/ADAMTS18/APLP1/MMP24/MMP16/ADAMTS3/ADAMTSL1/ADAMTS19/FBLN1/FLOT1/SH3PXD2B/ABI3BP/TLL1/PLG/CREB3L1/ADAMTS17/SULF1/ADAMTS6/IMPG2/RB1/ADAMTSL3/EMILIN1/OLFML2A/HMCN1/LARGE1/MATN2/POSTN/SPINK5/ADAMTS9/LAMC1/HAS2/ADAMTS16/TGFB2/NPHS1/THSD4/APP/FAP/LAMA2/COL4A4/COL12A1/COL27A1/COL22A1/COLQ/CSGALNACT1/CFLAR/ELN/PXDN/TIE1/GPM6B/ADAMTS2/DDR2/COL11A1/ITGA8/…
GO:0071805	potassium ion transmembrane transport	transport	125	0.484367	2.04032	7.54185e-08	5.2096e-06	4.15128e-06	3348	tags=50%, list=23%, signal=39%	FLNA/CACNA1D/KCNT2/KCNMA1/KEL/DPP10/KCNJ16/KCNMB1/ANK3/ANK2/KCNJ2/SLC12A5/SLC9C1/KCNK2/KCNC4/AKAP6/NETO1/KCNJ6/KCNJ5/LARGE1/KCND2/ATP1B2/KCNG4/KCNAB3/KCNJ3/AQP1/KCNN3/KCNH8/SLC12A8/KCNH5/KCNH1/SLC9A4/ATP1A4/LRRC55/KCNV1/NEDD4/KCNB1/ATP1A2/KCNK10/LRRC38/KCNN2/KCNK12/SLC9C2/HCN1/KCNQ5/CAV1/KCNE4/GNB2/KCNK3/NALCN/SLC12A2/ABCC9/KCNJ14/KCNAB2/LETM1/KCNJ15/NEDD4L/SLC12A3/WNK4/SLC24A2/ATP1A1/HPN
GO:0061564	axon development	neurostuff	342	0.437639	2.03565	1e-10	1.65364e-08	1.3177e-08	4466	tags=49%, list=31%, signal=34%	MAP1A/LAMB2/PLXNB3/FLNA/GLI3/SKIL/CDH11/AUTS2/NTNG2/DAB1/APLP1/BMPR1B/MAP2/NTRK1/EFNA2/WNT5A/LRRC4C/ULK1/POTEI/CAMSAP2/METRN/KEL/ARHGEF28/SEMA3A/ROBO2/CDH2/PLXNA4/NEO1/NCAM1/RELN/FLOT1/SEMA3C/EPHB1/TNC/ANK3/NRXN1/CDH1/VASH2/EPHA6/FN1/PTPRZ1/UNC5D/SEMA6A/ROBO1/KIAA0319/NRXN3/COBL/USP9X/NTNG1/NCAM2/TSKU/MAP1B/CHL1/NMNAT2/PLXNA2/GRM7/SPTBN4/CTNNA2/DCC/SCN1B/MCF2/LRP4/SLITRK3/MAPT/SCN11A/NOTCH3/APP/S…
GO:0007409	axonogenesis	neurostuff	308	0.439119	2.02668	1e-10	1.65364e-08	1.3177e-08	4466	tags=48%, list=31%, signal=34%	MAP1A/LAMB2/PLXNB3/GLI3/SKIL/CDH11/AUTS2/NTNG2/DAB1/APLP1/BMPR1B/MAP2/NTRK1/EFNA2/WNT5A/LRRC4C/ULK1/POTEI/METRN/KEL/ARHGEF28/SEMA3A/ROBO2/CDH2/PLXNA4/NEO1/NCAM1/RELN/FLOT1/SEMA3C/EPHB1/ANK3/NRXN1/CDH1/EPHA6/FN1/PTPRZ1/UNC5D/SEMA6A/ROBO1/KIAA0319/NRXN3/COBL/USP9X/NTNG1/TSKU/MAP1B/CHL1/PLXNA2/SPTBN4/CTNNA2/DCC/SCN1B/MCF2/LRP4/SLITRK3/MAPT/SCN11A/NOTCH3/APP/SLIT2/SEMA6D/LAMA2/DSCAM/LPAR3/EPHA10/PALL…
GO:0048667	cell morphogenesis involved in neuron differentiation	neurostuff	400	0.430742	2.01683	1e-10	1.65364e-08	1.3177e-08	4272	tags=47%, list=29%, signal=34%	MAP1A/LAMB2/PLXNB3/CDHR1/GLI3/SKIL/CDH11/AUTS2/NTNG2/DAB1/APLP1/TRIOBP/BMPR1B/MAP2/NTRK1/EFNA2/WNT5A/LRRC4C/KIDINS220/ULK1/POTEI/METRN/KEL/ARHGEF28/SEMA3A/ROBO2/CDH2/PLXNA4/NEO1/OBSL1/NCAM1/RELN/FLOT1/PDZD7/ADGRB3/CFL1/SEMA3C/HECW1/EPHB1/ANK3/NRXN1/CDH1/EPHA6/FN1/PTPRZ1/FARP1/UNC5D/SEMA6A/ROBO1/RB1/KIAA0319/NRXN3/PPFIA2/COBL/USP9X/SHANK1/NTNG1/TSKU/MAP1B/CHL1/PLXNA2/SPTBN4/PREX2/CTNNA2/DCC/IGF2BP…
GO:1902414	protein localization to cell junction	cell interaction	89	0.496012	1.98753	2.40835e-06	0.000108595	8.65341e-05	3613	tags=46%, list=25%, signal=35%	MAP1A/FLNA/ERBB4/GRIN2A/ZDHHC12/HSPB1/WNT5A/NECTIN3/GRIP1/RELN/CGNL1/NRXN1/TJP1/HOMER1/PCLO/DLG2/HEG1/SHANK1/GRIP2/NETO1/MPP4/SLITRK3/MAPT/NPHS1/DLG5/STX1B/LHFPL4/GPC6/DSP/ZDHHC15/DAG1/FERMT2/JAM3/NSG1/LGI1/MARVELD3/ARHGAP44/DLG4/TJP3/TJP2/GRIPAP1
GO:0006813	potassium ion transport	transport	139	0.461985	1.97703	3.40106e-07	1.93329e-05	1.54055e-05	3348	tags=47%, list=23%, signal=36%	FLNA/CACNA1D/KCNT2/KCNMA1/KEL/FXYD3/DPP10/KCNJ16/KCNMB1/ANK3/ANK2/KCNJ2/SLC12A5/SLC9C1/KCNK2/KCNC4/ATP1B4/AKAP6/NETO1/KCNJ6/KCNJ5/LARGE1/KCND2/ATP1B2/KCNG4/KCNAB3/KCNJ3/AQP1/KCNN3/KCNH8/SLC12A8/KCNH5/KCNH1/SLC9A4/ATP1A4/LRRC55/KCNV1/NEDD4/KCNB1/ATP1A2/KCNK10/LRRC38/KCNN2/KCNK12/SLC9C2/HCN1/KCNQ5/CAV1/KCNE4/GNB2/KCNK3/NALCN/SLC12A2/ABCC9/KCNJ14/KCNAB2/LETM1/KCNJ15/TSC1/NEDD4L/SLC12A3/WNK4/SLC24A2/…
GO:0035418	protein localization to synapse	neurostuff	59	0.530846	1.97239	2.38752e-05	0.000753103	0.000600111	3259	tags=47%, list=22%, signal=37%	MAP1A/ERBB4/GRIN2A/ZDHHC12/HSPB1/WNT5A/GRIP1/RELN/NRXN1/HOMER1/PCLO/DLG2/SHANK1/GRIP2/NETO1/MPP4/SLITRK3/MAPT/NPHS1/STX1B/LHFPL4/GPC6/ZDHHC15/DAG1/NSG1/LGI1/ARHGAP44/DLG4
GO:0048812	neuron projection morphogenesis	neurostuff	446	0.415852	1.96002	1e-10	1.65364e-08	1.3177e-08	5399	tags=54%, list=37%, signal=35%	MAP1A/LAMB2/PLXNB3/WASF1/GLI3/SKIL/CDH11/AUTS2/NTNG2/DAB1/APLP1/RIMS1/BMPR1B/MAP2/NTRK1/EFNA2/WNT5A/LRRC4C/KIDINS220/ULK1/POTEI/METRN/KEL/ARHGEF28/SEMA3A/ROBO2/CDH2/PLXNA4/NEO1/OBSL1/GRIP1/NCAM1/RELN/FLOT1/ADGRB3/CFL1/SEMA3C/HECW1/EPHB1/ANK3/NRXN1/SH3GL2/CDH1/EPHA6/GPM6A/FN1/PTPRZ1/FARP1/UNC5D/SEMA6A/ROBO1/KIAA0319/NRXN3/PPFIA2/COBL/USP9X/SHANK1/NTNG1/TSKU/MAP1B/CHL1/PLXNA2/SPTBN4/PREX2/CTNNA2/DC…
GO:0015701	bicarbonate transport	transport	26	0.621486	1.95907	0.000197155	0.00413799	0.00329736	3974	tags=73%, list=27%, signal=53%	SLC4A1/CFTR/SLC4A2/SLC39A10/SLC26A3/SLC26A8/SLC4A8/SLC39A14/SLC26A9/CYB5R2/CYB5RL/SLC4A10/SLC39A8/SLC39A12/SLC26A5/SLC4A5/SLC26A7/SLC4A4/SLC4A7
GO:0048858	cell projection morphogenesis	morphogenesis	464	0.413709	1.95687	1e-10	1.65364e-08	1.3177e-08	5399	tags=55%, list=37%, signal=36%	MAP1A/LAMB2/PLXNB3/WASF1/GLI3/SKIL/CDH11/AUTS2/NTNG2/DAB1/APLP1/RIMS1/BMPR1B/MAP2/NTRK1/EFNA2/WNT5A/LRRC4C/KIDINS220/ULK1/POTEI/METRN/KEL/ARHGEF28/SEMA3A/ROBO2/CDH2/PLXNA4/NEO1/OBSL1/GRIP1/NCAM1/RELN/FLOT1/ADGRB3/CFL1/SEMA3C/HECW1/EPHB1/KANK1/ANK3/NRXN1/SH3GL2/CDH1/EPHA6/GPM6A/FN1/PTPRZ1/FARP1/UNC5D/SEMA6A/ROBO1/KIAA0319/NRXN3/PPFIA2/COBL/USP9X/SHANK1/NTNG1/TSKU/MAP1B/CHL1/PLXNA2/WASF2/SPTBN4/PRE…
GO:1902476	chloride transmembrane transport	transport	81	0.49558	1.95602	1.01868e-05	0.000369344	0.000294312	4168	tags=57%, list=29%, signal=41%	SLC4A1/KCNT2/TTYH3/GABRA4/SLC25A27/FXYD3/CFTR/SLC17A8/GABRG3/GABRA2/SLC12A5/GABRB3/GABRG1/BEST3/ANO2/SLC4A2/GABRA6/SLC1A1/SLC26A3/GABRR2/GABRA1/CLCA2/SLC26A8/SLC12A8/SLC4A8/SLC26A9/GABRR3/CLDN4/ANO4/TTYH1/CLIC6/SLC12A2/GLRA3/SLC26A5/ANO3/CLCN6/CLCN2/SLC12A3/CLIC2/APOL1/ANO10/SLC26A7/GABRB1/GABRR1/SLC12A9/LRRC8A
GO:0120039	plasma membrane bounded cell projection morphogenesis	morphogenesis	462	0.412705	1.95137	1e-10	1.65364e-08	1.3177e-08	5399	tags=55%, list=37%, signal=35%	MAP1A/LAMB2/PLXNB3/WASF1/GLI3/SKIL/CDH11/AUTS2/NTNG2/DAB1/APLP1/RIMS1/BMPR1B/MAP2/NTRK1/EFNA2/WNT5A/LRRC4C/KIDINS220/ULK1/POTEI/METRN/KEL/ARHGEF28/SEMA3A/ROBO2/CDH2/PLXNA4/NEO1/OBSL1/GRIP1/NCAM1/RELN/FLOT1/ADGRB3/CFL1/SEMA3C/HECW1/EPHB1/KANK1/ANK3/NRXN1/SH3GL2/CDH1/EPHA6/GPM6A/FN1/PTPRZ1/FARP1/UNC5D/SEMA6A/ROBO1/KIAA0319/NRXN3/PPFIA2/COBL/USP9X/SHANK1/NTNG1/TSKU/MAP1B/CHL1/PLXNA2/WASF2/SPTBN4/PRE…
GO:0035725	sodium ion transmembrane transport	transport	123	0.46352	1.94687	3.05091e-06	0.000134265	0.000106989	4883	tags=60%, list=34%, signal=40%	SLC28A3/SLC6A4/SLC13A3/FXYD3/WNK1/SLC6A20/SCN2A/HECW1/ANK3/SLC17A8/FGF14/SLC17A4/FGF12/SLC9C1/NETO1/SLC13A4/CHP2/SLC34A2/PTPN3/SCN1B/SCN8A/SCN1A/ACTN4/ATP1B2/SCN11A/SLC5A1/SLC4A8/SLC9A4/ATP1A4/SCN9A/ATP2B4/SCNN1G/SCN3A/NEDD4/ATP1A2/SHROOM2/SLC6A13/SLC4A10/SLC13A1/SLC9C2/HCN1/TPCN2/NALCN/SCN3B/FGF13/SLC12A2/SLC6A5/SLC9B1/NEDD4L/SLC12A3/WNK4/SLC24A2/SLC6A17/ATP1A1/PRKCE/SLC17A2/SLC4A5/SLC9A2/SLC4A4…
GO:0044331	cell-cell adhesion mediated by cadherin	cell interaction	36	0.574147	1.93666	7.88993e-05	0.0019933	0.00158837	1192	tags=42%, list=8%, signal=38%	CDH6/CDH11/CDH8/AFDN/MMP24/WNT5A/CDH2/FLOT1/CDH19/PLG/TJP1/CDH1/PLEKHA7/CDH17/CDH18
GO:0050919	negative chemotaxis	cell migration	37	0.571386	1.9317	0.00010944	0.00260793	0.00207814	2916	tags=51%, list=20%, signal=41%	WNT5A/SEMA3A/ROBO2/PLXNA4/SEMA3C/SEMA6A/ROBO1/NRG3/SLIT2/SEMA6D/SEMA5A/FLRT2/SLIT3/EFNA5/UNC5C/SEMA3D/NRG1/NRP2/SEMA4G
GO:0006882	intracellular zinc ion homeostasis	ion homeostatis	24	0.622908	1.92804	0.000230877	0.00466628	0.00371834	3439	tags=54%, list=24%, signal=41%	MT1X/S100A8/SLC30A10/S100A9/SLC39A10/SLC1A1/ATP13A2/MT2A/SLC39A14/ATP7B/SLC39A8/SLC39A9/SLC30A8
GO:0001764	neuron migration	neurostuff	116	0.458141	1.92597	4.38523e-06	0.000188427	0.000150148	2871	tags=40%, list=20%, signal=32%	FLNA/SPOCK1/IGSF10/AUTS2/NTNG2/DAB1/ADGRL3/SEMA3A/NEO1/RELN/AXL/GPM6A/UNC5D/SEMA6A/KIAA0319/USP9X/NTNG1/MAP1B/CHL1/ASTN2/CCR4/ASTN1/LARGE1/CTNNA2/DCC/FAT3/NRG3/NRCAM/ASPM/SATB2/ZNF609/DCLK1/FLRT2/TYRO3/UNC5C/SRGAP2/BBS4/GPR173/NRP1/DCDC2/WDR62/FGF13/LRIG2/EMX2/NRP2/CX3CL1
GO:0050772	positive regulation of axonogenesis	neurostuff	60	0.517903	1.92421	3.75721e-05	0.00111806	0.000890928	5156	tags=62%, list=35%, signal=40%	PLXNB3/SKIL/METRN/ROBO2/PLXNA4/FN1/ROBO1/MAP1B/PLXNA2/MAPT/SLIT2/DSCAM/LPAR3/SEMA5A/CHODL/EFNA5/BRAF/NRP1/TIAM2/ISLR2/PLXNC1/ADCY10/STK11/SHTN1/MACF1/TRPC5/NEFL/CDKL5/MAP3K13/DISC1/SMURF1/MEGF8/RND2/PLXNA3/NRDC/GDI1/CYFIP1
GO:0060421	positive regulation of heart growth	cardiac	20	0.654694	1.91927	0.000248568	0.0049221	0.00392218	2097	tags=55%, list=14%, signal=47%	PIM1/ERBB4/PROX1/AKAP6/YAP1/FGF2/CDK1/IGF1/ZFPM2/ACACB/TBX5
GO:0051963	regulation of synapse assembly	neurostuff	74	0.491395	1.91863	8.77508e-05	0.00219659	0.00175035	4558	tags=53%, list=31%, signal=36%	NTNG2/NTRK1/WNT5A/OXTR/LRFN5/ROBO2/NEGR1/CLSTN2/ADGRB3/EPHB1/NRXN1/FARP1/GRID2/IL1RAP/SLITRK3/LRRTM2/APP/DLG5/LHFPL4/COLQ/FLRT2/EFNA5/CBLN2/EPHB2/NLGN3/SLITRK5/PTPN13/CUX2/LZTS1/RAP2A/MDGA1/MUSK/SIX4/ARHGEF15/PTPRD/PTK2B/LRFN3/NECTIN1/SRPX2
GO:0032332	positive regulation of chondrocyte differentiation	development	14	0.718189	1.91011	0.000234945	0.00471777	0.00375936	2188	tags=64%, list=15%, signal=55%	MUSTN1/GLI3/BMPR1B/ZNF219/PRKG2/SOX6/ACVRL1/SOX5/LOXL2
GO:0042391	regulation of membrane potential	neurostuff	293	0.413059	1.9072	1.5154e-09	1.72282e-07	1.37283e-07	3270	tags=42%, list=22%, signal=33%	FLNA/GRM5/CACNA1D/GRIN2A/UNC13B/SLC6A4/RIMS1/KCNMA1/GNA14/IFI6/GABRA4/SLC25A27/CFTR/RELN/GRIN3A/ANK3/ANK2/NRXN1/GABRG3/GABRA2/KCNJ2/GABRB3/FGF12/SHANK1/KCNK2/GNA15/GRID2/GABRG1/AKAP6/NETO1/KCNJ5/GRIA1/PTPN3/GRM1/SCN1B/PRKAR1B/SCN8A/KCND2/GABRA6/SCN1A/IGSF11/MAPT/P2RX1/ADRA1A/ABCB5/ATP1B2/SCN11A/CNGB1/CACNB2/SLC26A3/GABRR2/APP/PLN/CACNB4/KCNJ3/GABRA1/STX1B/CTNS/KCNH8/PIEZO2/HTR3B/CHRFAM7A/KCNH5/KC…
GO:0032990	cell part morphogenesis	morphogenesis	483	0.402761	1.90601	1e-10	1.65364e-08	1.3177e-08	5399	tags=53%, list=37%, signal=35%	MAP1A/LAMB2/PLXNB3/WASF1/GLI3/SKIL/CDH11/AUTS2/NTNG2/DAB1/APLP1/RIMS1/BMPR1B/MAP2/NTRK1/EFNA2/WNT5A/LRRC4C/KIDINS220/ULK1/POTEI/METRN/KEL/ARHGEF28/SEMA3A/ROBO2/CDH2/PLXNA4/NEO1/OBSL1/GRIP1/NECTIN2/NCAM1/RELN/FLOT1/ADGRB3/CFL1/SEMA3C/HECW1/EPHB1/KANK1/ANK3/NRXN1/SH3GL2/CDH1/EPHA6/GPM6A/FN1/PTPRZ1/FARP1/UNC5D/SEMA6A/ROBO1/KIAA0319/NRXN3/PPFIA2/COBL/USP9X/SHANK1/NTNG1/TSKU/MAP1B/CHL1/PLXNA2/WASF2/SP…
GO:0050808	synapse organization	neurostuff	337	0.410062	1.90585	5.49406e-10	6.97235e-08	5.55593e-08	4119	tags=44%, list=28%, signal=32%	LAMB2/FLNA/WASF1/GRM5/CDH6/ERBB4/CDH8/NTNG2/UNC13B/ZDHHC12/SPTB/NTRK1/PCDH17/WNT5A/LRRC4C/POTEI/ADGRL3/OXTR/LRFN5/ROBO2/CDH2/PLXNA4/ROR2/SHANK2/NEGR1/CLSTN2/RELN/ADGRB3/CFL1/EPHB1/TNC/ANK3/NRXN1/UNC13C/PTPRT/SLC7A11/CDH1/GPM6A/GABRA2/GABRB3/HOMER1/FARP1/PCLO/PPFIA2/SHANK1/NTNG1/CTTNBP2/GRID2/MAP1B/TANC1/WASF2/SPTBN4/LARGE1/CTNNA2/GRIA1/DCTN1/IL1RAP/LRP4/PDZRN3/SLITRK3/LRRTM2/NRG3/MAPT/ARHGAP22/SL…
GO:0018958	phenol-containing compound metabolic process	metabolism	75	0.488477	1.90538	6.92048e-05	0.0018191	0.00144955	3962	tags=52%, list=27%, signal=38%	CRYM/MAOB/GRIN2A/DIO2/COMT/WNT5A/SLC16A2/SLC7A11/BTBD9/SNCAIP/FAH/CPQ/SLC1A1/TGFB2/TPO/IYD/CTNS/TYR/SULT1B1/KL/PDE1B/RNF180/TPH1/MAOA/GIPC1/SRD5A1/SLC16A10/MOXD1/HPN/CGA/CDH3/RAPGEF2/DUOX1/SLC26A7/GPR37/DUOX2/CTSB/SLCO1C1/MTPN
GO:0034332	adherens junction organization	cell interaction	48	0.53229	1.90433	7.04959e-05	0.00184065	0.00146673	3874	tags=54%, list=27%, signal=40%	CDH6/CDH11/CDH8/CDH2/CDH19/PIP5K1C/TJP1/CDH1/PLEKHA7/CDH17/CDH18/DLG5/CDH13/RDX/CDH7/DSP/FERMT2/SRC/JAM3/TBCD/CDH12/CDH3/PLEC/ADD1/CDH9/PTPN23
GO:0019755	one-carbon compound transport	transport	40	0.546381	1.89724	0.000359513	0.00643234	0.00512563	4087	tags=70%, list=28%, signal=50%	HBG2/HBA1/SLC4A1/CFTR/AQP10/SLC4A2/SLC39A10/SLC14A2/AQP7/SLC26A3/AQP1/SLC26A8/SLC4A8/SLC39A14/SLC26A9/CYB5R2/CYB5RL/SLC4A10/RHBG/SLC39A8/SLC39A12/SLC26A5/UMOD/SLC4A5/SLC26A7/SLC4A4/SLC4A7/HBA2
GO:0001945	lymph vessel development	development	20	0.645595	1.89259	0.000356853	0.00640575	0.00510444	2564	tags=60%, list=18%, signal=49%	PROX1/SVEP1/HEG1/ACVRL1/FGF2/TIE1/VEGFC/KDR/FLT4/PTPN14/PDPN/CCBE1
GO:0006821	chloride transport	transport	93	0.468119	1.88865	2.33784e-05	0.000746057	0.000594497	4168	tags=55%, list=29%, signal=39%	SLC4A1/KCNT2/TTYH3/GABRA4/SLC25A27/FXYD3/PRKG2/CFTR/SLC17A8/GABRG3/GABRA2/SLC12A5/GABRB3/GABRG1/BEST3/ANO2/SLC4A2/SLC5A8/GABRA6/SLC1A1/SLC26A3/GABRR2/GABRA1/CLCA2/SLC26A8/SLC12A8/SLC4A8/SLC26A9/GABRR3/SLC4A10/CLDN4/ANO4/TTYH1/CLIC6/SLC12A2/GLRA3/SLC26A5/ANO3/CLCN6/ATP8B1/CLCN2/SLC12A3/WNK4/CLIC2/APOL1/ANO10/SLC26A7/GABRB1/GABRR1/SLC12A9/LRRC8A
GO:0070166	enamel mineralization	other	12	0.738179	1.8864	0.000721743	0.0110015	0.0087666	1233	tags=58%, list=8%, signal=53%	PPARA/WDR72/FAM20A/CFTR/ITGB6/SLC4A2/ENAM
GO:0060078	regulation of postsynaptic membrane potential	neurostuff	93	0.467485	1.88609	2.47238e-05	0.000775391	0.000617872	3035	tags=45%, list=21%, signal=36%	GRM5/GRIN2A/UNC13B/RIMS1/GABRA4/RELN/GRIN3A/NRXN1/GABRG3/GABRA2/SHANK1/GRID2/GABRG1/NETO1/GRIA1/GRM1/PRKAR1B/KCND2/GABRA6/IGSF11/P2RX1/GABRR2/APP/GABRA1/STX1B/HTR3B/CHRFAM7A/RIMS2/HCN1/CHRNB4/CHRNA9/GRIK2/CHRNA7/CHRNA1/NLGN3/CUX2/SEZ6/GLRA3/GRIA4/CHRNA6/GRID1/GRIK1
GO:0030212	hyaluronan metabolic process	metabolism	26	0.598127	1.88544	0.000505151	0.00835336	0.00665639	1985	tags=42%, list=14%, signal=37%	STAB2/HYAL3/ITIH4/ITIH2/HYAL4/ITIH5/HAS2/FGF2/EGF/CLTC/TNFAIP6
GO:0061387	regulation of extent of cell growth	cell extensions	82	0.475127	1.88358	6.67543e-05	0.00177697	0.00141598	5237	tags=57%, list=36%, signal=37%	MAP2/WNT5A/ULK1/SEMA3A/PLXNA4/SEMA3C/CDH1/FN1/SEMA6A/KIAA0319/MAP1B/DCC/MAPT/SEMA6D/DSCAM/LPAR3/NRCAM/SEMA5A/EFNA5/DIP2B/SEMA3D/TTL/NRP1/FGF13/ISLR2/SEMA4G/ADCY10/CDKL3/SHTN1/SEMA6C/MACF1/TRPC5/DRAXIN/APOE/RGMA/CDKL5/MAP3K13/DISC1/SMURF1/MEGF8/RND2/PLXNA3/RYK/GDI1/FSTL4/CYFIP1/ARHGAP4
GO:0007215	glutamate receptor signaling pathway	signaling	36	0.558093	1.88251	0.000167307	0.00365197	0.00291008	3064	tags=56%, list=21%, signal=44%	GRM5/GRIN2A/GRIN3A/HOMER1/GRID2/GRM7/GRIA1/GRM1/SLC1A1/APP/KCNB1/GRIK2/GRM4/FRRS1L/GRIA4/CX3CL1/GRID1/HOMER2/GRIK1/GRM8
GO:0001508	action potential	neurostuff	99	0.459796	1.88025	2.12365e-05	0.000693937	0.000552965	3114	tags=48%, list=21%, signal=38%	FLNA/CACNA1D/GNA14/ANK3/ANK2/KCNJ2/FGF12/GNA15/AKAP6/KCNJ5/GRIA1/PTPN3/SCN1B/SCN8A/KCND2/SCN1A/P2RX1/ADRA1A/SCN11A/CACNB2/CACNB4/KCNJ3/NRCAM/CACNA1C/GNA11/TBX18/KCNB1/ATP1A2/GJC1/KCNN2/HCN1/CHRNB4/GRIK2/CAV1/KCNE4/CXADR/CHRNA1/CACNB3/DSP/SCN3B/FGF13/CNTNAP1/ABCC9/USP53/KCNAB2/CACNA1I/CACNA2D1/NEDD4L
GO:0007043	cell-cell junction assembly	cell interaction	109	0.45013	1.87489	1.37949e-05	0.000473451	0.000377271	3442	tags=44%, list=24%, signal=34%	ARL2/CDH6/CDH11/CDH8/MPDZ/AFDN/CDH2/TLN1/CDH19/PIP5K1C/ANK2/TJP1/CDH1/MICALL2/TLN2/STRN/GRHL2/NPHP1/CDH17/CLDN18/CDH18/UGT8/MARVELD2/NPHS1/DLG5/FRMPD2/RHOC/RAB13/POF1B/CDH13/CLDN4/GJC1/TBX5/CDH7/CAV1/CLDN10/EPHB2/CNTNAP1/JAM3/OCLN/MARVELD3/TBCD/SLC39A9/PKP4/FLCN/CTNNA1/CDH12/CDH3
GO:0031589	cell-substrate adhesion	cell interaction	272	0.408899	1.87394	7.89198e-09	7.55554e-07	6.02064e-07	4349	tags=46%, list=30%, signal=33%	HPSE/FLNA/ARL2/ITGA2B/DOCK1/SPOCK1/DMTN/ADAMTS12/CDH11/NID1/VWF/TRIOBP/FMN1/EDIL3/RIN2/TESK1/EPDR1/FBLN1/ACER2/PARVB/TLN1/FREM1/CD96/ABI3BP/ONECUT2/EPHB1/KANK1/PLG/AXL/PKHD1/PEAK1/FN1/MICALL2/PARVA/THBS1/PPFIA2/SORBS1/EMILIN1/TEK/ITGB6/DLC1/JAG1/FAT2/POSTN/MINK1/ACVRL1/ADAMTS9/LAMC1/ACTN4/ATP1B2/HAS2/OTOA/LIMCH1/RRAS/ITGA10/VWC2/EPHA3/GPM6B/ITGA8/BCR/PHLDB2/SMAD6/CDH13/KDR/TYRO3/ITGA11/EFNA5/ANTX…
GO:0098814	spontaneous synaptic transmission	neurostuff	12	0.731839	1.8702	0.000890796	0.0128941	0.0102747	3759	tags=83%, list=26%, signal=62%	APP/STX1B/RIMS2/CBLN2/RPH3A/DOC2A/SLC12A2/NSG1/AGER/DOC2B
GO:0032330	regulation of chondrocyte differentiation	development	29	0.583287	1.86886	0.000348786	0.0062816	0.00500551	1408	tags=38%, list=10%, signal=34%	MUSTN1/GLI3/ADAMTS12/BMPR1B/ZNF219/PRKG2/SOX6/ACVRL1/MAF/TRPS1/SOX5
GO:0060294	cilium movement involved in cell motility	cell extensions	100	0.456117	1.86791	1.26956e-05	0.000445151	0.00035472	3222	tags=48%, list=22%, signal=38%	PLTP/ROPN1L/CFAP58/SLC22A16/SORD/DNAH17/DYNC2H1/SLC9C1/CFAP65/DNAH3/DNAH6/FSIP2/SPEF2/DNAH10/CFAP54/CFAP43/DNAH2/MEIG1/DNAH9/ATP1A4/TTLL6/ATP2B4/CFAP45/TAC4/MNS1/CFAP47/DNHD1/EPPIN/DZIP1/CFAP221/CHRNA7/TACR2/BBS4/RGN/NME8/RNASE10/IQCF1/CCDC38/ENO4/DNAH5/DNAH7/CFAP52/DDX4/GAS8/KLC3/SLC9B1/CFAP69/SLC22A14
GO:0086019	cell-cell signaling involved in cardiac conduction	signaling	24	0.603243	1.86718	0.000603547	0.00948478	0.00755797	2512	tags=58%, list=17%, signal=48%	FLNA/CACNA1D/ANK2/KCNJ5/SCN1B/CACNB2/KCNJ3/CACNA1C/TBX18/GJC1/KCNN2/TBX5/CXADR/SCN3B
GO:0003016	respiratory system process	other	23	0.611282	1.86306	0.000435163	0.00756269	0.00602634	3030	tags=52%, list=21%, signal=41%	TSHZ3/NEK10/CFAP54/CFAP43/DNAH9/ATP1A2/HIPK2/CFAP221/FLT4/NLGN3/CCBE1/FTO
GO:0050771	negative regulation of axonogenesis	neurostuff	47	0.518427	1.85825	0.000371018	0.00653193	0.00520498	3990	tags=53%, list=27%, signal=39%	DAB1/MAP2/WNT5A/ULK1/SEMA3A/SEMA3C/CDH1/SEMA6A/KIAA0319/DCC/MCF2/LRP4/SEMA6D/SEMA5A/DIP2B/SEMA3D/EPHB2/NRP1/FGF13/SEMA4G/CDKL3/SEMA6C/DRAXIN/RGMA/THY1
GO:0042403	thyroid hormone metabolic process	metabolism	22	0.61618	1.85717	0.000389846	0.00681856	0.00543338	3936	tags=73%, list=27%, signal=53%	CRYM/DIO2/SLC16A2/CPQ/TPO/IYD/CTNS/SULT1B1/SLC16A10/HPN/CGA/DUOX1/SLC26A7/DUOX2/CTSB/SLCO1C1
GO:2001222	regulation of neuron migration	neurostuff	36	0.550472	1.8568	0.000283691	0.00533829	0.00425383	3495	tags=56%, list=24%, signal=42%	FLNA/IGSF10/NTNG2/SEMA3A/RELN/UNC5D/SEMA6A/NTNG1/CTNNA2/NRG3/ZNF609/FLRT2/UNC5C/SRGAP2/GPR173/WDR62/LRIG2/CX3CL1/SHTN1/RAPGEF2
GO:0061036	positive regulation of cartilage development	development	20	0.633194	1.85624	0.000598888	0.00945379	0.00753327	1408	tags=45%, list=10%, signal=41%	MUSTN1/GLI3/BMPR1B/WNT5A/ZNF219/PRKG2/SOX6/ACVRL1/SOX5
GO:0035249	synaptic transmission, glutamatergic	neurostuff	77	0.472955	1.85304	0.000117739	0.0027694	0.0022068	4539	tags=61%, list=31%, signal=42%	GRM5/CDH8/GRIN2A/UNC13B/NTRK1/TSHZ3/OXTR/CDH2/ROR2/RELN/GRIN3A/SLC17A8/NRXN1/UNC13C/HOMER1/GRID2/GRM7/GRIA1/GRM1/P2RX1/CACNB4/UNC13A/NAPA/ATP1A2/GRIK2/GRM4/NLGN3/FRRS1L/ALS2/GRIA4/GRID1/GRIK1/GRM8/DGKI/SERPINE2/CACNG5/RNF167/OPHN1/GRIK3/DGKZ/DISC1/PTK2B/CACNG8/GRM3/STXBP1/LRRK2/CDHR3
GO:0050982	detection of mechanical stimulus	stimuli	36	0.549322	1.85292	0.00029533	0.00551923	0.00439801	3542	tags=58%, list=24%, signal=44%	TMC1/NTRK1/CDH2/PDZD7/ADGRV1/BACE1/SCN1A/SCN11A/PKD1L2/PIEZO2/SCN9A/LHFPL5/COL11A1/CHRNA9/ANO3/STRC/TTN/TRPA1/SERPINE2/HPN/TMC2
GO:0098661	inorganic anion transmembrane transport	transport	96	0.454588	1.85226	5.97471e-05	0.00162216	0.00129262	4362	tags=54%, list=30%, signal=38%	SLC4A1/KCNT2/TTYH3/GABRA4/SLC25A27/FXYD3/CFTR/SLC17A8/GABRG3/GABRA2/SLC12A5/GABRB3/GABRG1/BEST3/SLC13A4/ANO2/SLC4A2/SLC5A8/GABRA6/SLC1A1/SLC26A3/GABRR2/GABRA1/CLCA2/SLC26A8/SLC12A8/SLC4A8/SLC26A9/GABRR3/CLDN4/SLC13A1/ANO4/TTYH1/CLIC6/SLC12A2/GLRA3/SLC26A5/ANO3/CLCN6/CLCN2/SLC12A3/CLIC2/APOL1/ANO10/SLC26A7/GABRB1/GABRR1/SLC12A9/SLC20A2/LRRC8A/ANO9/SLC37A2
GO:0051962	positive regulation of nervous system development	neurostuff	201	0.415555	1.85083	6.03428e-07	3.03454e-05	2.41808e-05	3247	tags=37%, list=22%, signal=29%	PLXNB3/GLI3/GRM5/SKIL/NTRK1/METRN/OXTR/ROBO2/PLXNA4/NKX6-2/OPRM1/OBSL1/CLSTN2/RELN/ADGRB3/EPHB1/NRXN1/MYB/ACAN/FN1/PTPRZ1/ROBO1/GRID2/MME/MAP1B/PLXNA2/HAPLN1/IL33/IL1RAP/SLITRK3/SLC7A5/LRRTM2/MAPT/DICER1/FGF2/ASPA/TGM2/SLIT2/DLG5/DSCAM/LPAR3/HAP1/ASPM/HAPLN3/SEMA5A/CHODL/NAP1L1/VEGFC/FLRT2/TENM4/EFNA5/CBLN2/BRAF/EPHB2/NLGN3/SLITRK5/NRP1/TIAM2/WDR62/CUX2/SOX11/DAG1/CYSLTR1/ISLR2/PLXNC1/ETV5/CX3CL1…
GO:0021535	cell migration in hindbrain	cell migration	14	0.695656	1.85018	0.000568579	0.00917969	0.00731486	2317	tags=57%, list=16%, signal=48%	FLNA/DAB1/EPHB1/PLXNA2/CTNNA2/ATP1B2/RERE/EPHB2
GO:0006833	water transport	transport	14	0.693142	1.8435	0.0006264	0.00976647	0.00778243	1486	tags=57%, list=10%, signal=51%	CFTR/AQP10/LARGE1/AQP7/HAS2/SLC5A1/AQP1/CTNS
GO:0036303	lymph vessel morphogenesis	morphogenesis	16	0.668448	1.84215	0.000802527	0.0118683	0.00945725	2564	tags=62%, list=18%, signal=52%	PROX1/SVEP1/ACVRL1/FGF2/TIE1/VEGFC/FLT4/PTPN14/PDPN/CCBE1
GO:0070252	actin-mediated cell contraction	cytoskeleton	79	0.469105	1.84172	7.78046e-05	0.00198402	0.00158097	3952	tags=57%, list=27%, signal=42%	FLNA/CACNA1D/EPDR1/ANK2/SGCD/MYH2/KCNJ2/FGF12/PARVA/KCNJ5/SCN1B/SCN1A/LIMCH1/CACNB2/PLN/MYL6/KCNJ3/CACNA1C/ATP1A2/TPM1/GJC1/KCNN2/MYH8/CAV1/KCNE4/GSN/EPB41L5/DSP/SCN3B/FGF13/PDPN/ABCC9/ACTA2/MYL6B/ADCY10/CACNA2D1/MYH4/NEDD4L/SHTN1/ATP1A1/STC1/KCNE1/FRMD6/SLC9A1/JUP
GO:0048010	vascular endothelial growth factor receptor signaling pathway	signaling	43	0.521	1.84159	0.000491812	0.00822309	0.00655259	3096	tags=44%, list=21%, signal=35%	MAPKAPK2/HSPB1/FLT1/FGF10/MMRN2/AXL/SULF1/ROBO1/EMILIN1/NEDD4/VEGFC/KDR/GRB10/FLT4/PGF/NRP1/SRC/HGS/EPN2
GO:0055001	muscle cell development	development	121	0.437916	1.83708	1.27256e-05	0.000445151	0.00035472	4002	tags=46%, list=28%, signal=34%	LMOD3/MYL9/FOXP1/PPARA/SKI/KEL/OBSL1/ANKRD1/PROX1/ANK2/SGCD/MYO18B/HOMER1/TMEM182/AKAP6/LARGE1/RYR1/MEGF10/ADRA1A/ACTN4/TMOD2/CACNB4/FLII/CFLAR/FHOD3/CDK1/NKX2-5/IGF1/TBX18/LMNA/TPM1/MYLK3/PDGFRB/TBX5/NEB/CAV2/CXADR/CSRP2/CNTNAP1/BVES/NRAP/TTN/MYH11/PTCD2/SORBS2/PGM5/LDB3/PLEC/CSRP1/NEBL/RCAN1/SIX4/MTOR/DMD/TNNT1/TOMM70
GO:0021772	olfactory bulb development	development	23	0.599696	1.82775	0.00065132	0.0100687	0.00802327	1374	tags=35%, list=9%, signal=32%	SKI/ERBB4/EFNA2/WNT5A/SEMA3A/ROBO2/ROBO1/SLIT2
GO:0050974	detection of mechanical stimulus involved in sensory perception	stimuli	24	0.590472	1.82765	0.00116429	0.0156877	0.0125008	3542	tags=71%, list=24%, signal=54%	TMC1/NTRK1/PDZD7/ADGRV1/BACE1/SCN1A/SCN11A/PIEZO2/SCN9A/LHFPL5/COL11A1/CHRNA9/STRC/TRPA1/SERPINE2/HPN/TMC2
GO:0003341	cilium movement	cell extensions	123	0.433637	1.82136	4.84671e-05	0.00136332	0.00108637	4881	tags=60%, list=34%, signal=40%	PLTP/ROPN1L/CFAP58/SLC22A16/SORD/DNAH17/DYNC2H1/NME5/SLC9C1/NEK10/HYDIN/CFAP65/DNAH3/DNAH6/FSIP2/SPEF2/DNAH10/CFAP54/CFAP43/DNAH2/MEIG1/DNAH9/ATP1A4/TTLL6/ATP2B4/CFAP45/TAC4/MNS1/CFAP47/DNHD1/SPAG17/EPPIN/DZIP1/CFAP221/CHRNA7/TACR2/BBS4/RGN/NME8/RNASE10/IQCF1/CCDC38/ENO4/DNAH5/DNAH7/CFAP52/DDX4/GAS8/ADCY10/KLC3/SLC9B1/TTC29/CFAP69/SLC22A14/DAW1/STK36/DRC7/DNAH8/PGAM4/CABYR/TTLL3/KIF27/CFAP70/IQCG…
GO:0035082	axoneme assembly	cell extensions	56	0.495024	1.82089	0.000207735	0.0043103	0.00343467	4594	tags=61%, list=32%, signal=42%	CFAP58/DNAH17/NISCH/HYDIN/CFAP65/FSIP2/SPEF2/CFAP43/DNAH2/CC2D2A/MEIG1/MNS1/CFAP47/SPAG17/RSPH1/DNAH5/DNAH7/RP1/GAS8/SPACA9/CFAP69/CLUAP1/DAW1/STK36/DRC7/DNAH8/TTLL3/IQCG/SPAG1/DNAAF1/DNAAF3/ARMC2/CCDC40/TPGS1
GO:0006814	sodium ion transport	transport	170	0.414926	1.81821	6.69776e-06	0.000266988	0.00021275	4363	tags=52%, list=30%, signal=37%	SLC28A3/SLC6A4/SLC13A3/FXYD3/WNK1/SLC6A20/SCN2A/HECW1/ANK3/SLC17A8/SLC38A4/FGF14/SLC17A4/FGF12/SLC9C1/PON3/ATP1B4/NETO1/SLC13A4/SPTBN4/CHP2/SLC34A2/PTPN3/SCN1B/SCN8A/SLC5A8/SCN1A/ACTN4/ATP1B2/SCN11A/SLC5A1/SLC4A8/NKX2-5/SLC9A4/ATP1A4/SCN9A/ATP2B4/SCNN1G/SCN3A/NEDD4/ATP1A2/SHROOM2/SLC6A13/SLC4A10/SLC10A7/SLC13A1/SLC9C2/HCN1/TPCN2/NALCN/SCN3B/FGF13/SLC12A2/SLC5A12/SLC38A10/SLC38A11/SLC6A5/UMOD/SLC1…
GO:0007422	peripheral nervous system development	neurostuff	43	0.513729	1.81589	0.00063009	0.00979601	0.00780597	3659	tags=51%, list=25%, signal=38%	LAMB2/GSTM3/SKI/ADGRG6/PLXNA4/ONECUT2/SCN8A/DICER1/UGT8/PMP22/LAMA2/CDK1/NFASC/ARHGEF10/ETV1/CNTNAP1/DAG1/SH3TC2/GDNF/PLEC/ERBB3/SERPINI1
GO:0032836	glomerular basement membrane development	development	10	0.741636	1.81304	0.00251634	0.0271915	0.0216676	1496	tags=50%, list=10%, signal=45%	LAMB2/NID1/SULF1/NPHS1/COL4A4
GO:0003159	morphogenesis of an endothelium	morphogenesis	14	0.68164	1.81291	0.00102656	0.0143272	0.0114167	1118	tags=36%, list=8%, signal=33%	FOXP1/ADAMTS12/STARD13/FGF1/ACVRL1
GO:0061154	endothelial tube morphogenesis	morphogenesis	14	0.68164	1.81291	0.00102656	0.0143272	0.0114167	1118	tags=36%, list=8%, signal=33%	FOXP1/ADAMTS12/STARD13/FGF1/ACVRL1
GO:0030317	flagellated sperm motility	cell extensions	83	0.455247	1.81261	0.000260192	0.005035	0.00401215	3222	tags=46%, list=22%, signal=36%	PLTP/ROPN1L/CFAP58/SLC22A16/SORD/SLC9C1/CFAP65/FSIP2/SPEF2/CFAP54/CFAP43/MEIG1/ATP1A4/ATP2B4/CFAP45/TAC4/MNS1/CFAP47/DNHD1/EPPIN/DZIP1/CFAP221/CHRNA7/TACR2/RGN/NME8/RNASE10/IQCF1/CCDC38/ENO4/DNAH5/CFAP52/DDX4/GAS8/KLC3/SLC9B1/CFAP69/SLC22A14
GO:0097722	sperm motility	sperm	83	0.455247	1.81261	0.000260192	0.005035	0.00401215	3222	tags=46%, list=22%, signal=36%	PLTP/ROPN1L/CFAP58/SLC22A16/SORD/SLC9C1/CFAP65/FSIP2/SPEF2/CFAP54/CFAP43/MEIG1/ATP1A4/ATP2B4/CFAP45/TAC4/MNS1/CFAP47/DNHD1/EPPIN/DZIP1/CFAP221/CHRNA7/TACR2/RGN/NME8/RNASE10/IQCF1/CCDC38/ENO4/DNAH5/CFAP52/DDX4/GAS8/KLC3/SLC9B1/CFAP69/SLC22A14
GO:0045176	apical protein localization	cytoskeleton	12	0.708191	1.80977	0.00168584	0.0201305	0.016041	2909	tags=67%, list=20%, signal=53%	SHROOM3/DLG5/NAPA/SHROOM2/HCN1/RDX/JAM3/ATP8B1
GO:0014904	myotube cell development	development	24	0.582468	1.80287	0.00153147	0.0189937	0.0151352	2552	tags=42%, list=18%, signal=34%	LMOD3/SKI/KEL/HOMER1/TMEM182/LARGE1/RYR1/IGF1/CAV2/CNTNAP1
GO:0021952	central nervous system projection neuron axonogenesis	neurostuff	23	0.590815	1.80068	0.000961465	0.0136278	0.0108594	2342	tags=48%, list=16%, signal=40%	CDH11/PLXNA4/EPHB1/TSKU/SPTBN4/DCC/SCN1B/SLIT2/DCLK1/EPHB2/SZT2
GO:0098656	monoatomic anion transmembrane transport	transport	114	0.430202	1.79976	3.96621e-05	0.00115446	0.000919931	4191	tags=52%, list=29%, signal=37%	GRM5/SLC4A1/KCNT2/TTYH3/GABRA4/SLC25A27/FXYD3/CFTR/SLC17A8/GABRG3/ABCC11/GABRA2/SLC12A5/GABRB3/GABRG1/BEST3/ANO2/SLC4A2/GABRA6/SLC1A1/SLC26A3/GABRR2/ABCC4/GABRA1/CLCA2/SLC26A8/SLC12A8/SLC4A8/SLC39A14/SLC26A9/GABRR3/SLC4A10/CLDN4/SLC13A1/ANO4/ABCC6/TTYH1/CLIC6/SLC12A2/GLRA3/ABCC9/SLC26A5/ANO3/CLCN6/CLCN2/SLC12A3/CLIC2/LRRC8E/APOL1/ANO10/SLC4A5/SLC26A7/SLC4A4/GABRB1/SLC4A7/GABRR1/SLC12A9/LRRC8A/ABC…
GO:0048675	axon extension	neurostuff	92	0.447557	1.79965	0.000127975	0.0029552	0.00235486	4376	tags=47%, list=30%, signal=33%	LAMB2/AUTS2/MAP2/WNT5A/ULK1/SEMA3A/PLXNA4/SEMA3C/CDH1/FN1/SEMA6A/KIAA0319/USP9X/MAP1B/MAPT/SLIT2/SEMA6D/DSCAM/NRCAM/SEMA5A/DCLK1/SLIT3/DIP2B/SEMA3D/TTL/NLGN3/NRP1/ISLR2/NRP2/SEMA4G/ADCY10/CDKL3/SHTN1/SEMA6C/MACF1/TRPC5/DRAXIN/APOE/CDKL5/MAP3K13/DISC1/SMURF1/MEGF8
GO:0051606	detection of stimulus	stimuli	152	0.414711	1.79736	1.48172e-05	0.00050536	0.000402697	3348	tags=43%, list=23%, signal=34%	TMC1/NTRK1/MMP24/CDH2/PDZD7/HLA-A/KCNMB1/EPHB1/OR6J1/AIPL1/ADGRV1/OR2H1/CDS1/LPO/PRPH2/BACE1/OR11A1/ABCA4/SCN1A/YAP1/SCN11A/NOD1/CNGB1/OR6C75/PKD1L2/OR5AP2/FAP/CACNB4/OR4N2/PIEZO2/OR4F15/SCN9A/GNA11/EYS/LHFPL5/COL11A1/FECH/GRK4/TLR6/EXTL3/GNAT1/CHRNA9/GRIK2/HLA-B/NR2E3/OR2B6/NOD2/LXN/PPEF2/CADM1/OR2L5/ANO3/RP1/STRC/TTN/TRPA1/NAIP/CACNA1F/OR52A1/OR9Q1/SERPINE2/CA6/OR7D2/PDE6C/WDR47/HPN
GO:0055002	striated muscle cell development	development	48	0.502099	1.79632	0.000438717	0.00760024	0.00605627	3957	tags=54%, list=27%, signal=40%	LMOD3/MYL9/OBSL1/ANKRD1/PROX1/LARGE1/TMOD2/FLII/CFLAR/FHOD3/NKX2-5/TPM1/MYLK3/PDGFRB/NEB/CSRP2/NRAP/TTN/MYH11/PGM5/LDB3/PLEC/CSRP1/NEBL/SIX4/TNNT1
GO:0034505	tooth mineralization	neurostuff	16	0.651771	1.79619	0.00158717	0.0194513	0.0154998	1233	tags=44%, list=8%, signal=40%	PPARA/WDR72/FAM20A/CFTR/ITGB6/SLC4A2/ENAM
GO:0001539	cilium or flagellum-dependent cell motility	cell extensions	104	0.436224	1.79612	0.000100535	0.00244858	0.00195116	3222	tags=46%, list=22%, signal=36%	PLTP/ROPN1L/CFAP58/SLC22A16/SORD/DNAH17/DYNC2H1/SLC9C1/CFAP65/DNAH3/DNAH6/FSIP2/SPEF2/DNAH10/CFAP54/CFAP43/DNAH2/MEIG1/DNAH9/ATP1A4/TTLL6/ATP2B4/CFAP45/TAC4/MNS1/CFAP47/DNHD1/EPPIN/DZIP1/CFAP221/CHRNA7/TACR2/BBS4/RGN/NME8/RNASE10/IQCF1/CCDC38/ENO4/DNAH5/DNAH7/CFAP52/DDX4/GAS8/KLC3/SLC9B1/CFAP69/SLC22A14
GO:0060285	cilium-dependent cell motility	cell extensions	104	0.436224	1.79612	0.000100535	0.00244858	0.00195116	3222	tags=46%, list=22%, signal=36%	PLTP/ROPN1L/CFAP58/SLC22A16/SORD/DNAH17/DYNC2H1/SLC9C1/CFAP65/DNAH3/DNAH6/FSIP2/SPEF2/DNAH10/CFAP54/CFAP43/DNAH2/MEIG1/DNAH9/ATP1A4/TTLL6/ATP2B4/CFAP45/TAC4/MNS1/CFAP47/DNHD1/EPPIN/DZIP1/CFAP221/CHRNA7/TACR2/BBS4/RGN/NME8/RNASE10/IQCF1/CCDC38/ENO4/DNAH5/DNAH7/CFAP52/DDX4/GAS8/KLC3/SLC9B1/CFAP69/SLC22A14
GO:0007600	sensory perception	sensory	305	0.38797	1.79476	9.2168e-08	6.13367e-06	4.88763e-06	4345	tags=49%, list=30%, signal=35%	CRYM/LAMB2/CACNA1D/TMC1/USH2A/LRAT/GRIN2A/TRIOBP/RIMS1/NTRK1/MMP24/UGT2A1/TIMP3/OPRM1/PDZD7/EPHB1/SLC17A8/POU6F2/OR6J1/BTBD9/AIPL1/NAV2/ADGRV1/IMPG2/RORB/SRRM4/SHANK1/MME/OR2H1/TBL1X/HMCN1/GRM7/LPO/PRPH2/SPTBN4/LARGE1/BACE1/GRM1/CLRN1/OR11A1/ABCA4/KCND2/SCN1A/RAX2/SCN11A/MARVELD2/PDE6A/OTOA/CNGB1/PCDH15/OR6C75/RBP3/CACNB2/GABRR2/OR5AP2/CACNB4/AQP1/OR4N2/TYR/PIEZO2/LHFPL4/CNTN5/CNGA1/OR4F15/DIAPH1…
GO:0021988	olfactory lobe development	development	24	0.579829	1.7947	0.001752	0.0207841	0.0165618	1891	tags=38%, list=13%, signal=33%	SKI/ERBB4/EFNA2/WNT5A/SEMA3A/ROBO2/ROBO1/SLIT2/ATP1A2
GO:0051899	membrane depolarization	neurostuff	58	0.482674	1.7933	0.000492753	0.00822309	0.00655259	3230	tags=48%, list=22%, signal=38%	CACNA1D/SLC6A4/IFI6/ANK3/ANK2/KCNJ2/PTPN3/SCN1B/SCN1A/SCN11A/CNGB1/CACNB2/CACNA1C/ATP1A2/KDR/TBX5/DCN/HCN1/CHRNA9/ABCD1/CAV1/SCN3B/SRC/CHRNA6/ADCY10/CACNA2D1/NEDD4L/KMT2A
GO:0050954	sensory perception of mechanical stimulus	sensory	108	0.432102	1.79302	0.00013242	0.00301089	0.00239923	4335	tags=52%, list=30%, signal=37%	CRYM/CACNA1D/TMC1/USH2A/TRIOBP/NTRK1/PDZD7/SLC17A8/NAV2/ADGRV1/SRRM4/TBL1X/GRM7/SPTBN4/LARGE1/BACE1/CLRN1/SCN1A/SCN11A/MARVELD2/OTOA/PCDH15/PIEZO2/LHFPL4/CNTN5/DIAPH1/SCN9A/LHFPL5/COL11A1/CHRNA9/PGAP1/TMPRSS3/DCDC2/LRIG2/USP53/SLC26A5/PAX3/ATP8B1/STRC/TRPA1/HOMER2/SERPINE2/ATP6V0A4/HPN/CDH23/TMC2/FZD4/PKHD1L1/KCNE1/BIRC5/COL4A3/MYO6/TRPV1/ALDH7A1/SOBP/WFS1
GO:0021602	cranial nerve morphogenesis	morphogenesis	11	0.720887	1.79137	0.00107116	0.0148358	0.0118219	2909	tags=64%, list=20%, signal=51%	GLI3/PLXNA4/EPHB1/EPHB2/NRP1/NRP2/ATP8B1
GO:0008038	neuron recognition	neurostuff	30	0.554484	1.79033	0.00120823	0.0160813	0.0128144	2760	tags=50%, list=19%, signal=41%	ROBO2/NTM/ROBO1/NCAM2/PCDH12/APP/DSCAM/PALLD/EPHA3/NRCAM/SEMA5A/EPHB2/NRP1/OPCML/CNTN6
GO:0030516	regulation of axon extension	neurostuff	70	0.462906	1.78594	0.000467342	0.00796965	0.00635063	5237	tags=56%, list=36%, signal=36%	MAP2/WNT5A/SEMA3A/PLXNA4/SEMA3C/CDH1/FN1/SEMA6A/KIAA0319/MAP1B/MAPT/SEMA6D/DSCAM/NRCAM/SEMA5A/DIP2B/SEMA3D/TTL/NRP1/ISLR2/SEMA4G/ADCY10/CDKL3/SHTN1/SEMA6C/MACF1/TRPC5/DRAXIN/APOE/CDKL5/MAP3K13/DISC1/SMURF1/MEGF8/PLXNA3/RYK/GDI1/CYFIP1/ARHGAP4
GO:0003180	aortic valve morphogenesis	morphogenesis	24	0.576385	1.78405	0.00209504	0.0237685	0.01894	1940	tags=50%, list=13%, signal=43%	CDH11/ROBO2/ROBO1/RB1/EMILIN1/JAG1/SLIT2/ELN/TIE1/NKX2-5/SMAD6/SLIT3
GO:0048846	axon extension involved in axon guidance	neurostuff	29	0.555428	1.7796	0.00120086	0.0160223	0.0127674	2916	tags=48%, list=20%, signal=39%	WNT5A/SEMA3A/PLXNA4/SEMA3C/SEMA6A/SLIT2/SEMA6D/DSCAM/SEMA5A/SLIT3/SEMA3D/NRP1/NRP2/SEMA4G
GO:1902284	neuron projection extension involved in neuron projection guidance	neurostuff	29	0.555428	1.7796	0.00120086	0.0160223	0.0127674	2916	tags=48%, list=20%, signal=39%	WNT5A/SEMA3A/PLXNA4/SEMA3C/SEMA6A/SLIT2/SEMA6D/DSCAM/SEMA5A/SLIT3/SEMA3D/NRP1/NRP2/SEMA4G
GO:0030318	melanocyte differentiation	development	13	0.676929	1.77902	0.00328456	0.0327077	0.0260632	2131	tags=46%, list=15%, signal=39%	GLI3/ADAMTS20/MITF/ADAMTS9/GNA11/BLOC1S6
GO:0062149	detection of stimulus involved in sensory perception of pain	stimuli	15	0.658682	1.77565	0.00307315	0.0311713	0.0248389	2989	tags=60%, list=21%, signal=48%	NTRK1/MMP24/EPHB1/BACE1/SCN1A/SCN11A/SCN9A/LXN/TRPA1
GO:0030239	myofibril assembly	cytoskeleton	47	0.495002	1.77429	0.00145229	0.0182607	0.0145511	3957	tags=53%, list=27%, signal=39%	LMOD3/MYL9/OBSL1/ANKRD1/PROX1/TMOD2/FLII/CFLAR/FHOD3/NKX2-5/TPM1/MYLK3/PDGFRB/NEB/CSRP2/NRAP/TTN/MYH11/PGM5/LDB3/PLEC/CSRP1/NEBL/SIX4/TNNT1
GO:1990138	neuron projection extension	neurostuff	133	0.416598	1.7741	5.72699e-05	0.00158641	0.00126413	4376	tags=43%, list=30%, signal=30%	LAMB2/WASF1/AUTS2/RIMS1/MAP2/WNT5A/ULK1/SEMA3A/PLXNA4/SEMA3C/SH3GL2/CDH1/FN1/SEMA6A/KIAA0319/USP9X/MAP1B/POSTN/MAPT/SLIT2/SEMA6D/DSCAM/UNC13A/NRCAM/RIMS2/SEMA5A/DCLK1/SLIT3/DIP2B/SEMA3D/TTL/NLGN3/NRP1/SLC39A12/ISLR2/NRP2/SEMA4G/ADCY10/STK11/NEDD4L/CDKL3/SHTN1/CPNE1/SEMA6C/MACF1/TRPC5/DRAXIN/APOE/CDKL5/S100B/MAP3K13/RNF157/DISC1/SMURF1/AURKA/SLC23A2/MEGF8
GO:0019233	sensory perception of pain	sensory	37	0.524692	1.77384	0.0012182	0.0161745	0.0128887	1721	tags=35%, list=12%, signal=31%	GRIN2A/NTRK1/MMP24/OPRM1/EPHB1/MME/BACE1/GRM1/KCND2/SCN1A/SCN11A/AQP1/SCN9A
GO:0086002	cardiac muscle cell action potential involved in contraction	cardiac	38	0.519504	1.77355	0.000997284	0.0140441	0.0111911	3270	tags=53%, list=22%, signal=41%	FLNA/CACNA1D/ANK2/KCNJ2/FGF12/KCNJ5/SCN1B/SCN1A/CACNB2/KCNJ3/CACNA1C/GJC1/KCNN2/CAV1/KCNE4/DSP/SCN3B/CACNA2D1/NEDD4L/ATP1A1
GO:0050951	sensory perception of temperature stimulus	sensory	15	0.657244	1.77178	0.00307315	0.0311713	0.0248389	3287	tags=73%, list=23%, signal=57%	NTRK1/MMP24/EPHB1/BTBD9/SCN11A/SCN9A/GRIK2/LXN/TRPA1/TRPM8/WDR47
GO:0030534	adult behavior	other	94	0.436855	1.77081	0.000174061	0.00375436	0.00299167	3465	tags=41%, list=24%, signal=32%	PPARA/DAB1/PCDH17/OPRM1/SHANK2/NRXN1/SLC7A11/BTBD9/HOMER1/FGF12/NRXN3/SHANK1/CHL1/CRHBP/SPTBN4/PREX2/SCN1A/SLC1A1/APP/CACNB4/CTNS/ADAM2/ATP1A2/USP46/HIPK2/CHRNB4/CHRNA7/BBS4/DMBX1/RNF180/NLGN3/SLITRK5/SEZ6/HOMER2/TSC1/GDNF/WDR47/ALK/NPC1
GO:0000101	sulfur amino acid transport	transport	11	0.712441	1.77039	0.00137733	0.0178279	0.0142062	1491	tags=55%, list=10%, signal=49%	SLC7A11/SLC7A5/SLC1A1/SLC7A9/CTNS/SLC3A1
GO:0015698	inorganic anion transport	transport	126	0.419161	1.7667	6.9337e-05	0.0018191	0.00144955	4446	tags=54%, list=31%, signal=38%	SLC4A1/KCNT2/TTYH3/GABRA4/SLC25A27/FXYD3/PRKG2/CFTR/SLC17A8/GABRG3/GABRA2/SLC12A5/SLC17A4/GABRB3/GABRG1/BEST3/SLC13A4/SLC34A2/ANO2/SLC4A2/SLC5A8/GABRA6/RACGAP1/SLC1A1/SLC26A3/GABRR2/GABRA1/CLCA2/SLC26A8/SLC12A8/SLC4A8/SLC26A9/GABRR3/SLC22A11/SLC4A10/CLDN4/SLC13A1/ANO4/ABCC6/TTYH1/CLIC6/SLC22A8/SLC12A2/GLRA3/SLC26A5/ANO3/CLCN6/ATP8B1/CLCN2/SLC12A3/WNK4/CLIC2/APOL1/ANO10/SLC4A5/SLC26A7/SFRP4/SLC4A4…
GO:0009582	detection of abiotic stimulus	stimuli	83	0.443195	1.76463	0.000577822	0.00927404	0.00739004	3348	tags=48%, list=23%, signal=37%	TMC1/NTRK1/MMP24/CDH2/PDZD7/EPHB1/AIPL1/ADGRV1/CDS1/PRPH2/BACE1/ABCA4/SCN1A/SCN11A/CNGB1/PKD1L2/CACNB4/PIEZO2/SCN9A/GNA11/EYS/LHFPL5/COL11A1/FECH/GRK4/GNAT1/CHRNA9/GRIK2/NR2E3/LXN/ANO3/RP1/STRC/TTN/TRPA1/CACNA1F/SERPINE2/PDE6C/WDR47/HPN
GO:0060560	developmental growth involved in morphogenesis	morphogenesis	174	0.403363	1.76442	2.50861e-05	0.000782255	0.000623342	4376	tags=44%, list=30%, signal=31%	LAMB2/WASF1/AUTS2/FMN1/RIMS1/MAP2/WNT5A/ULK1/SEMA3A/PLXNA4/LZTS2/FGF10/SEMA3C/TNC/SH3GL2/CDH1/FN1/SEMA6A/KIAA0319/COBL/USP9X/ESR1/MAP1B/DCC/FGF1/POSTN/MAPT/YAP1/APP/SLIT2/SEMA6D/DSCAM/LPAR3/UNC13A/NRCAM/RIMS2/HNF1B/SEMA5A/DCLK1/SLIT3/NKD1/EFNA5/DIP2B/SEMA3D/TTL/NLGN3/EPB41L5/NRP1/FGF13/SLC39A12/ISLR2/NRP2/SEMA4G/ADCY10/STK11/NEDD4L/CDKL3/SHTN1/CPNE1/SEMA6C/MACF1/TRPC5/DRAXIN/SIX4/APOE/RGMA/CDKL5/…
GO:0055023	positive regulation of cardiac muscle tissue growth	cardiac	17	0.628256	1.76414	0.00284691	0.0294793	0.0234906	2097	tags=53%, list=14%, signal=45%	PIM1/ERBB4/AKAP6/YAP1/FGF2/CDK1/IGF1/ZFPM2/TBX5
GO:0009581	detection of external stimulus	stimuli	82	0.444774	1.76326	0.000591669	0.00938586	0.00747914	3348	tags=49%, list=23%, signal=38%	TMC1/NTRK1/MMP24/CDH2/PDZD7/EPHB1/AIPL1/ADGRV1/CDS1/PRPH2/BACE1/ABCA4/SCN1A/SCN11A/CNGB1/PKD1L2/CACNB4/PIEZO2/SCN9A/GNA11/EYS/LHFPL5/COL11A1/FECH/GRK4/GNAT1/CHRNA9/GRIK2/NR2E3/LXN/ANO3/RP1/STRC/TTN/TRPA1/CACNA1F/SERPINE2/PDE6C/WDR47/HPN
GO:0099560	synaptic membrane adhesion	cell interaction	21	0.595082	1.76249	0.00237802	0.0259019	0.02064	4949	tags=81%, list=34%, signal=53%	CDH6/NTNG2/PCDH17/LRRC4C/LRFN5/NTNG1/IL1RAP/SLITRK3/EFNA5/MDGA1/PTPRF/CDH9/PTPRD/LRFN3/ITGA3/MAPK14/FLRT3
GO:0038084	vascular endothelial growth factor signaling pathway	signaling	32	0.537301	1.76244	0.00244164	0.0264944	0.0211121	2836	tags=50%, list=19%, signal=40%	HSPB1/FLT1/ADAMTS3/SEMA6A/ROBO1/EMILIN1/XDH/VEGFC/KDR/PDGFRB/DCN/FLT4/PGF/NRP1/CCBE1/NRP2
GO:0035235	ionotropic glutamate receptor signaling pathway	signaling	15	0.65352	1.76174	0.00370353	0.0360008	0.0286873	4178	tags=73%, list=29%, signal=52%	GRIN2A/GRIN3A/GRID2/GRIA1/APP/GRIK2/GRIA4/GRID1/GRIK1/GRIK3/PTK2B
GO:1901379	regulation of potassium ion transmembrane transport	transport	52	0.483364	1.7595	0.00138084	0.0178279	0.0142062	3176	tags=42%, list=22%, signal=33%	FLNA/CACNA1D/KEL/DPP10/KCNMB1/ANK3/ANK2/KCNJ2/AKAP6/NETO1/ATP1B2/KCNAB3/LRRC55/NEDD4/LRRC38/KCNN2/CAV1/KCNE4/GNB2/KCNAB2/NEDD4L/WNK4
GO:1902285	semaphorin-plexin signaling pathway involved in neuron projection guidance	neurostuff	12	0.688468	1.75936	0.00296809	0.030218	0.0240793	2836	tags=67%, list=19%, signal=54%	PLXNB3/SEMA3A/PLXNA4/PLXNA2/NRP1/ECE1/PLXNC1/NRP2
GO:0031102	neuron projection regeneration	neurostuff	36	0.521089	1.75769	0.00105197	0.0146444	0.0116694	3990	tags=58%, list=27%, signal=42%	LAMB2/FLNA/ULK1/NEO1/TNC/PRRX1/KIAA0319/MAP1B/KREMEN1/BRAF/DAG1/LRIG2/GRN/IGF1R/CTNNA1/DHFR/PTPRF/NEFL/MTR/RGMA/THY1
GO:0086014	atrial cardiac muscle cell action potential	cardiac	14	0.660781	1.75743	0.00190754	0.0221008	0.0176111	2512	tags=64%, list=17%, signal=53%	FLNA/ANK2/KCNJ5/CACNB2/KCNJ3/CACNA1C/GJC1/KCNN2/SCN3B
GO:0086066	atrial cardiac muscle cell to AV node cell communication	cardiac	14	0.660781	1.75743	0.00190754	0.0221008	0.0176111	2512	tags=64%, list=17%, signal=53%	FLNA/ANK2/KCNJ5/CACNB2/KCNJ3/CACNA1C/GJC1/KCNN2/SCN3B
GO:0086026	atrial cardiac muscle cell to AV node cell signaling	signaling	14	0.660781	1.75743	0.00190754	0.0221008	0.0176111	2512	tags=64%, list=17%, signal=53%	FLNA/ANK2/KCNJ5/CACNB2/KCNJ3/CACNA1C/GJC1/KCNN2/SCN3B
GO:1901888	regulation of cell junction assembly	cell interaction	148	0.406541	1.75726	4.21685e-05	0.00120478	0.000960033	4057	tags=45%, list=28%, signal=33%	DMTN/NTNG2/FMN1/NTRK1/WNT5A/OXTR/LRFN5/ROBO2/TLN1/NEGR1/CLSTN2/FLOT1/ADGRB3/EPHB1/NRXN1/TJP1/PEAK1/FARP1/THBS1/TEK/GRID2/DLC1/NPHP1/ACVRL1/IL1RAP/SLITRK3/LRRTM2/LIMCH1/APP/DLG5/LHFPL4/COLQ/EPHA3/GPM6B/PHLDB2/KDR/FLRT2/EFNA5/CBLN2/TBX5/CAV1/EPHB2/NLGN3/EPB41L5/SLITRK5/NRP1/PTPN13/CUX2/FERMT2/WDPCP/DAPK3/SRC/LZTS1/RAP2A/TSC1/MDGA1/COL16A1/RAPGEF2/MACF1/MUSK/PTPRJ/SIX4/ARHGEF15/SLC9A1/THY1/PTPRD/FZD5
GO:0001578	microtubule bundle formation	cytoskeleton	79	0.446704	1.75378	0.000369927	0.00653193	0.00520498	4594	tags=54%, list=32%, signal=37%	CFAP58/DNAH17/NISCH/NCKAP5/MAP1B/HYDIN/CFAP65/FSIP2/SPEF2/CDK5RAP2/CFAP43/DNAH2/CC2D2A/MEIG1/TTLL6/MNS1/CFAP47/SPAG17/RSPH1/MTCL1/PLK1/DNAH5/DNAH7/RP1/GAS2L1/GAS8/SPACA9/CFAP69/CLUAP1/DAW1/STK36/DRC7/DNAH8/NAV1/TTLL3/MARK4/IQCG/SPAG1/DNAAF1/DNAAF3/ARMC2/CCDC40/TPGS1
GO:0086009	membrane repolarization	neurostuff	35	0.524537	1.75312	0.000785664	0.0116737	0.0093022	3270	tags=54%, list=22%, signal=42%	FLNA/CACNA1D/ANK2/KCNJ2/AKAP6/KCNJ5/SCN1B/KCND2/ATP1B2/KCNJ3/ATP1A2/KCNN2/CAV1/KCNE4/CACNB3/ADCY10/CACNA2D1/NEDD4L/ATP1A1
GO:0048013	ephrin receptor signaling pathway	signaling	37	0.518484	1.75285	0.0015257	0.0189652	0.0151125	2803	tags=41%, list=19%, signal=33%	ANKS1A/NTRK1/EFNA2/ARHGEF28/EPHB1/EPHA6/EPHA10/EPHA3/EFNA5/EPHA5/EPHB2/EPHB4/ANKS1B/CHN1/SRC
GO:0010927	cellular component assembly involved in morphogenesis	morphogenesis	85	0.439715	1.75135	0.000345988	0.00627261	0.00499835	3957	tags=48%, list=27%, signal=35%	LMOD3/MYL9/OBSL1/NECTIN2/ANKRD1/PROX1/ANK2/TBPL1/DICER1/UGT8/TMOD2/PMP22/PLN/FLII/CFLAR/FHOD3/NKX2-5/MOBP/PHLDB2/TPM1/TENM4/MYLK3/PDGFRB/ZPBP2/NEB/CSRP2/CNTNAP1/DAG1/NRAP/VPS13B/TTN/MYH11/PGM5/LDB3/PLEC/CSRP1/NEBL/SIX4/KNL1/CNTN1/TNNT1
GO:0060538	skeletal muscle organ development	development	108	0.421695	1.74983	0.000316698	0.0058783	0.00468413	2800	tags=33%, list=19%, signal=27%	LMOD3/SKI/SRPK3/ASS1/MAFF/KEL/FLOT1/ANKRD1/EPHB1/HOMER1/RB1/RBFOX1/TCF21/LARGE1/RYR1/MEGF10/BARX2/SCN11A/NPHS1/MYL6/CFLAR/ELN/HLF/TLL2/MYOM1/CAV1/CAV2/CHRNA1/CNTNAP1/SOX11/DAG1/HIVEP3/COL19A1/BVES/STRA6/MYL6B
GO:0086010	membrane depolarization during action potential	neurostuff	21	0.590242	1.74816	0.00267757	0.0283718	0.0226081	3024	tags=62%, list=21%, signal=49%	CACNA1D/ANK3/ANK2/KCNJ2/PTPN3/SCN1B/SCN1A/SCN11A/CACNB2/CACNA1C/ATP1A2/SCN3B/CACNA2D1
GO:0010810	regulation of cell-substrate adhesion	cell interaction	166	0.399667	1.74583	3.97724e-05	0.00115446	0.000919931	4349	tags=48%, list=30%, signal=34%	FLNA/ARL2/DOCK1/SPOCK1/DMTN/NID1/TRIOBP/FMN1/EDIL3/RIN2/TESK1/FBLN1/ACER2/TLN1/ABI3BP/ONECUT2/KANK1/PLG/PKHD1/PEAK1/FN1/THBS1/EMILIN1/TEK/DLC1/JAG1/POSTN/MINK1/ACVRL1/ACTN4/HAS2/LIMCH1/RRAS/VWC2/EPHA3/GPM6B/PHLDB2/CDH13/KDR/EFNA5/BRAF/RELL2/EPB41L5/NRP1/PDPN/P4HB/DAG1/FERMT2/GCNT2/WDPCP/DAPK3/COL8A1/SRC/CARMIL1/CX3CL1/MELTF/TSC1/TBCD/CCDC80/VIT/AJAP1/COL16A1/CASS4/PRKCE/ECM2/FZD4/MACF1/UNC13D/PTP…
GO:0006941	striated muscle contraction	muscle	121	0.415491	1.74301	0.000101987	0.00246259	0.00196232	4024	tags=48%, list=28%, signal=35%	LMOD3/FLNA/CACNA1D/STAC/ANK2/SGCD/KCNJ2/ARHGEF11/HOMER1/FGF12/JSRP1/KCNJ5/LARGE1/SCN1B/RYR1/SCN1A/ADRA1A/SYNM/CACNB2/DTNA/PLN/KCNJ3/NKX2-5/CACNA1C/ATP1A2/TPM1/GJC1/KCNN2/MYH8/TNNI1/ALDOA/CAV1/ASB3/KCNE4/GSN/CHRNA1/DSP/SCN3B/FGF13/ABCC9/RYR3/GSTM2/TTN/ADCY10/CACNA2D1/NEDD4L/CLIC2/ATP1A1/MAP2K3/STC1/STAC2/KCNE1/MTOR/DMD/SLC9A1/JUP/TNNT1/ARG2
GO:1905330	regulation of morphogenesis of an epithelium	morphogenesis	36	0.516727	1.74297	0.00133476	0.0174253	0.0138854	1961	tags=36%, list=13%, signal=31%	FOXP1/ADAMTS12/WNT5B/WNT5A/FGF10/MMRN2/SULF1/ESR1/FGF1/FGF2/EGF/FGF7/NKD1
GO:0051960	regulation of nervous system development	neurostuff	316	0.376964	1.74189	5.63084e-07	2.87173e-05	2.28834e-05	3584	tags=37%, list=25%, signal=28%	PLXNB3/GLI3/GRM5/SKIL/SKI/DAB1/BRINP1/MAP2/NTRK1/WNT5A/ULK1/METRN/OXTR/SEMA3A/PRTG/ROBO2/PLXNA4/NKX6-2/OPRM1/OBSL1/CLSTN2/RELN/ADGRB3/SEMA3C/EPHB1/PROX1/NRXN1/CDH1/MYB/ACAN/FN1/PTPRZ1/SEMA6A/ROBO1/RB1/KIAA0319/CDKN2B/GRID2/MME/MAP1B/DAAM2/PLXNA2/HAPLN1/DCC/LIN28A/IL33/IL1RAP/MCF2/LRP4/TYMP/KIFAP3/SLITRK3/SLC7A5/LRRTM2/MAPT/DICER1/YAP1/FGF2/ASPA/TGM2/SLIT2/SEMA6D/DLG5/DSCAM/LPAR3/HAP1/ASPM/HAPLN3/…
GO:0060420	regulation of heart growth	cardiac	37	0.514972	1.74098	0.00180955	0.0213097	0.0169807	2097	tags=41%, list=14%, signal=35%	FOXP1/PPARA/PIM1/ERBB4/PROX1/KCNK2/AKAP6/YAP1/FGF2/CDK1/NKX2-5/IGF1/ZFPM2/ACACB/TBX5
GO:0032835	glomerulus development	development	50	0.483477	1.74084	0.000998555	0.0140441	0.0111911	2841	tags=40%, list=20%, signal=32%	LAMB2/NID1/SULF1/PROM1/WWTR1/TEK/TCF21/JAG1/NPHS1/NOTCH3/AQP1/COL4A4/CFLAR/GPR4/PDGFRB/PLCE1/ACTA2/ADIPOQ/PDGFD/ENPEP
GO:0006820	monoatomic anion transport	transport	133	0.408595	1.74002	0.000100959	0.00244858	0.00195116	4191	tags=50%, list=29%, signal=36%	GRM5/SLC4A1/KCNT2/TTYH3/GABRA4/SLC25A27/FXYD3/PRKG2/CFTR/SLC17A8/GABRG3/ABCC11/GABRA2/SLC12A5/SLC17A4/GABRB3/GABRG1/BEST3/ANO2/SLC4A2/SLC5A8/GABRA6/SLC1A1/SLC26A3/GABRR2/ABCC4/GABRA1/CLCA2/SLC26A8/SLC12A8/SLC4A8/SLC39A14/SLC26A9/GABRR3/SLC4A10/CLDN4/SLC13A1/ANO4/ABCC6/TTYH1/CLIC6/SLC12A2/GLRA3/ABCC9/SLC26A5/PDZK1/ANO3/CLCN6/ATP8B1/CLCN2/SLC12A3/WNK4/CLIC2/LRRC8E/APOL1/STC1/ANO10/SLC17A2/SLC4A5/SL…
GO:0001654	eye development	development	253	0.382264	1.7399	6.17967e-06	0.000249796	0.00019905	4085	tags=45%, list=28%, signal=33%	LAMB2/GLI3/SKIL/MFN2/SKI/WNT5B/EGFR/MEIS3/ADAMTS18/FLT1/BMPR1B/WNT5A/NECTIN3/FGF10/SH3PXD2B/FKBP8/EPHB1/PROX1/SLC17A8/SLC7A11/FAT1/GPM6A/PROM1/IMPG2/RORB/TSKU/MITF/JAG1/GRHL2/FREM2/PRPH2/LARGE1/NPHP1/MFAP5/MEGF11/ACVRL1/SIPA1L3/MAF/FAT3/FBN2/ABCB5/PDE6A/FGF2/SLC1A1/TGFB2/CC2D2A/AQP1/CTNS/FBN1/RHOJ/SALL2/DSCAM/PXDN/NEUROD1/CACNA1C/ATP2B4/IFT140/MYOM1/TBC1D32/SHROOM2/WNT9B/KDR/HIPK2/NKD1/SMG9/PDGFR…
GO:0048813	dendrite morphogenesis	morphogenesis	107	0.420502	1.73949	0.000257356	0.00501568	0.00399676	5611	tags=61%, list=39%, signal=38%	MAP2/KIDINS220/SEMA3A/OBSL1/RELN/ADGRB3/CFL1/HECW1/EPHB1/FARP1/PPFIA2/SHANK1/PREX2/CTNNA2/IGF2BP1/MINK1/LRP4/TANC2/DSCAM/NEDD4/DCLK1/RERE/CHRNA7/TAOK2/EPHB2/SLITRK5/NRP1/DCDC2/CUX2/ZDHHC15/DPYSL5/LZTS1/RAP2A/STK11/NEDD4L/SARM1/ARHGAP44/CDKL3/DLG4/SLC11A2/SRCIN1/RAPGEF2/FZD4/TRPC5/CUX1/DBN1/CDKL5/PTPRD/SS18L1/PICALM/LRRK2/SYNE1/FBXW8/CELSR2/WASL/TMEM106B/MAPK8IP2/DIP2A/ANKRD27/PAK3/TBC1D24/EPHA4/N…
GO:0048741	skeletal muscle fiber development	development	20	0.592904	1.73813	0.00345159	0.0342694	0.0273076	1071	tags=30%, list=7%, signal=28%	LMOD3/SKI/KEL/HOMER1/LARGE1/RYR1
GO:0071711	basement membrane organization	cytoskeleton	29	0.54199	1.73654	0.00229107	0.0250678	0.0199754	2743	tags=52%, list=19%, signal=42%	LAMB2/NID1/HMCN1/LARGE1/LAMC1/LAMA2/PXDN/PHLDB2/GAS2/FLRT2/CAV1/CAV2/DAG1/POMT2/LAMA1
GO:0030048	actin filament-based movement	cytoskeleton	104	0.421736	1.73646	0.000325438	0.00599971	0.00478088	4316	tags=56%, list=30%, signal=40%	FLNA/CACNA1D/EPDR1/ANK2/SGCD/MYH2/KCNJ2/FGF12/PARVA/WASF2/KCNJ5/SCN1B/SCN1A/ACTN4/LIMCH1/CACNB2/PLN/MYL6/KCNJ3/MYO1D/CACNA1C/ATP1A2/TPM1/GJC1/KCNN2/MYH8/WAS/CAV1/KCNE4/GSN/MYO9B/EPB41L5/DSP/SCN3B/FNBP1L/FGF13/PDPN/ABCC9/ACTA2/MYL6B/ADCY10/CACNA2D1/MYH4/MYO5A/NEDD4L/MYH9/SYNE2/SHTN1/ATP1A1/STC1/KCNE1/FRMD6/SLC9A1/JUP/MYO6/PDE4B/MYO1H/MYO19
GO:0045494	photoreceptor cell maintenance	sensory	30	0.536032	1.73075	0.00262437	0.0279711	0.0222888	3907	tags=57%, list=27%, signal=42%	CDHR1/USH2A/PROM1/ADGRV1/MAK/CLRN1/ABCA4/ATP1B2/CNGB1/PCDH15/BBS12/BBS4/RP1/SPATA7/CDH23/CRB1/NXNL2
GO:0055006	cardiac cell development	development	61	0.463942	1.72814	0.00127995	0.0167499	0.0133472	4002	tags=52%, list=28%, signal=38%	FOXP1/PPARA/OBSL1/PROX1/SGCD/MYO18B/AKAP6/JAG1/LARGE1/ADRA1A/FHOD3/CDK1/NKX2-5/IGF1/TBX18/LMNA/MYLK3/PDGFRB/TBX5/NEB/CXADR/INHBA/BVES/NRAP/TTN/MYH11/SORBS2/TGFBR3/PLEC/NEBL/MTOR/TOMM70
GO:0048592	eye morphogenesis	morphogenesis	102	0.420267	1.72576	0.000374291	0.00656754	0.00523335	4514	tags=53%, list=31%, signal=37%	GLI3/MFN2/SKI/WNT5A/NECTIN3/EPHB1/PROX1/FAT1/PROM1/IMPG2/RORB/TSKU/JAG1/LARGE1/MFAP5/MEGF11/FAT3/FBN2/FGF2/SLC1A1/AQP1/FBN1/DSCAM/SHROOM2/KDR/HIPK2/NKD1/HCN1/GNAT1/PTPRM/SDK2/NR2E3/BBS4/TENM3/EPHB2/OLFM3/SOX11/COL8A1/STRA6/COL5A2/RP1/VSX1/PDE6C/RPGRIP1/TTC8/CRB1/THY1/CABP4/FZD5/ALDH1A3/LCTL/NECTIN1/WNT2B/RPGRIP1L
GO:1901890	positive regulation of cell junction assembly	cell interaction	69	0.448723	1.72502	0.00114038	0.0155189	0.0123662	2580	tags=41%, list=18%, signal=34%	FMN1/NTRK1/OXTR/CLSTN2/FLOT1/ADGRB3/EPHB1/NRXN1/TEK/GRID2/NPHP1/IL1RAP/SLITRK3/LRRTM2/DLG5/KDR/FLRT2/EFNA5/CBLN2/TBX5/CAV1/EPHB2/NLGN3/EPB41L5/SLITRK5/NRP1/CUX2/FERMT2
GO:0030514	negative regulation of BMP signaling pathway	signaling	30	0.534037	1.72431	0.00286963	0.0296022	0.0235886	1985	tags=40%, list=14%, signal=35%	BAMBI/SKIL/SKI/WNT5A/RBPMS2/CRIM1/FBN1/VWC2/TMEM53/SMAD6/HIPK2/TNFAIP6
GO:0150104	transport across blood-brain barrier	transport	69	0.448531	1.72428	0.00114038	0.0155189	0.0123662	4240	tags=57%, list=29%, signal=40%	SLC13A3/SLC2A13/SLC27A4/SLC6A20/SLC16A2/ATP2A3/SLC22A2/SLC7A5/ATP1B2/SLC5A1/SLC1A1/ABCC4/SLC2A4/SLCO2B1/SLC4A8/ATP1A4/ATP2B4/SLC7A1/ATP1A2/INSR/SLC6A13/SLC15A2/SLC29A4/SLC22A8/SLC12A2/ABCC9/SLC27A1/LRP3/SLC7A2/SLC6A17/SLC16A12/SLC2A10/AGER/SLC4A4/TFRC/APOE/SLCO1C1/ABCC3/CD36
GO:0010232	vascular transport	transport	69	0.448531	1.72428	0.00114038	0.0155189	0.0123662	4240	tags=57%, list=29%, signal=40%	SLC13A3/SLC2A13/SLC27A4/SLC6A20/SLC16A2/ATP2A3/SLC22A2/SLC7A5/ATP1B2/SLC5A1/SLC1A1/ABCC4/SLC2A4/SLCO2B1/SLC4A8/ATP1A4/ATP2B4/SLC7A1/ATP1A2/INSR/SLC6A13/SLC15A2/SLC29A4/SLC22A8/SLC12A2/ABCC9/SLC27A1/LRP3/SLC7A2/SLC6A17/SLC16A12/SLC2A10/AGER/SLC4A4/TFRC/APOE/SLCO1C1/ABCC3/CD36
GO:0010975	regulation of neuron projection development	neurostuff	327	0.371462	1.72261	2.6003e-07	1.52579e-05	1.21583e-05	4038	tags=41%, list=28%, signal=30%	PLXNB3/FLNA/SKIL/SPOCK1/MBOAT1/NTNG2/DAB1/MAP2/NTRK1/WNT5A/NCKIPSD/LRRC4C/KIDINS220/ULK1/CAMSAP2/METRN/KEL/SEMA3A/S100A9/ROBO2/CDH2/PLXNA4/ROR2/NEO1/OBSL1/PTPRG/NEGR1/RELN/ADGRB3/CFL1/SEMA3C/HECW1/KANK1/PRRX1/CDH1/FN1/SEMA6A/ROBO1/KIAA0319/PPFIA2/COBL/NTNG1/GRID2/TSKU/MAP1B/PLXNA2/CSMD3/CTNNA2/DCC/SCN1B/MCF2/LRP4/FAT3/MAPT/PMP22/ATP1B2/SLIT2/SEMA6D/TANC2/STX1B/KREMEN1/DSCAM/LPAR3/CFLAR/EPHA3/NRCA…
GO:0043252	sodium-independent organic anion transport	transport	12	0.672995	1.71982	0.00485922	0.0441946	0.0352165	4533	tags=92%, list=31%, signal=63%	MFSD10/SLCO1A2/SLCO5A1/SLCO2B1/SLCO1B3/SLCO1B1/SLCO4C1/SLCO1C1/SLCO2A1/SLCO6A1/SLC22A9
GO:0060041	retina development in camera-type eye	development	107	0.415639	1.71937	0.000367171	0.00652656	0.0052007	4726	tags=54%, list=32%, signal=37%	LAMB2/SKI/BMPR1B/NECTIN3/PROX1/SLC17A8/GPM6A/PROM1/IMPG2/RORB/PRPH2/LARGE1/NPHP1/MEGF11/ACVRL1/FAT3/PDE6A/SLC1A1/TGFB2/RHOJ/DSCAM/NEUROD1/ATP2B4/TBC1D32/HIPK2/PDGFRB/HCN1/GNAT1/PTPRM/SDK2/NR2E3/BBS4/NRP1/LAMA1/VSTM4/RP1/VSX1/CLCN2/PDE6C/RPGRIP1/TTLL5/FZD4/CYP1B1/TCIRG1/SLC4A5/TTC8/CRB1/ACVR2B/ARHGEF15/THY1/CABP4/MERTK/NFIA/NECTIN1/RPGRIP1L/LAMC3/TGIF2/SDK1
GO:0098659	inorganic cation import across plasma membrane	ion homeostatis	91	0.426993	1.71853	0.000443478	0.00763426	0.00608337	3355	tags=48%, list=23%, signal=37%	CACNA1D/KCNJ16/SCN2A/KCNJ2/SLC12A5/SLC9C1/CACNA1E/KCNJ6/KCNJ5/SCN8A/SCN1A/P2RX1/SLC39A10/ATP1B2/SCN11A/SLC5A1/KCNJ3/SLC12A8/STEAP2/SLC9A4/ATP1A4/CACNA1C/SCN9A/ATP2B4/SCNN1G/SCN3A/SLC39A14/ATP1A2/SLC9C2/TRPV3/SLC39A11/SLC39A8/SLC12A2/ABCC9/KCNJ14/SLC39A12/CACNA1I/CACNA1F/CACNA2D1/KCNJ15/SLC12A3/SLC24A2/ATP1A1/ISCU
GO:0099587	inorganic ion import across plasma membrane	ion homeostatis	91	0.426993	1.71853	0.000443478	0.00763426	0.00608337	3355	tags=48%, list=23%, signal=37%	CACNA1D/KCNJ16/SCN2A/KCNJ2/SLC12A5/SLC9C1/CACNA1E/KCNJ6/KCNJ5/SCN8A/SCN1A/P2RX1/SLC39A10/ATP1B2/SCN11A/SLC5A1/KCNJ3/SLC12A8/STEAP2/SLC9A4/ATP1A4/CACNA1C/SCN9A/ATP2B4/SCNN1G/SCN3A/SLC39A14/ATP1A2/SLC9C2/TRPV3/SLC39A11/SLC39A8/SLC12A2/ABCC9/KCNJ14/SLC39A12/CACNA1I/CACNA1F/CACNA2D1/KCNJ15/SLC12A3/SLC24A2/ATP1A1/ISCU
GO:0050807	regulation of synapse organization	neurostuff	169	0.392276	1.71749	0.000104532	0.0025129	0.00200241	4003	tags=41%, list=28%, signal=30%	CDH8/NTNG2/NTRK1/WNT5A/OXTR/LRFN5/ROBO2/CDH2/ROR2/SHANK2/NEGR1/CLSTN2/RELN/ADGRB3/CFL1/EPHB1/NRXN1/PTPRT/SLC7A11/GPM6A/HOMER1/FARP1/PPFIA2/CTTNBP2/GRID2/TANC1/CTNNA2/DCTN1/IL1RAP/LRP4/SLITRK3/LRRTM2/ARHGAP22/APP/TANC2/DLG5/LHFPL4/COLQ/NRCAM/NEDD4/FLRT2/EFNA5/CBLN2/CHRNA7/EPHB2/NLGN3/SLITRK5/PTPN13/CUX2/ZDHHC15/CNTNAP1/DAG1/PLXNC1/NRP2/LZTS1/GRID1/RAP2A/ARHGAP44/MDGA1/SRCIN1/GRIPAP1/NEFL/MUSK/ABHD…
GO:0045216	cell-cell junction organization	cell interaction	153	0.395987	1.71636	0.000179778	0.00382582	0.00304861	3952	tags=44%, list=27%, signal=32%	FLNA/ARL2/CDH6/CDH11/CDH8/MPDZ/AFDN/CDH2/TLN1/CDH19/PIP5K1C/ANK2/SVEP1/PKHD1/TJP1/CDH1/MICALL2/TLN2/HEG1/STRN/GRHL2/PLEKHA7/NPHP1/CDH17/CLDN18/CDH18/UGT8/MARVELD2/TGFB2/NPHS1/DLG5/FRMPD2/RHOC/RAB13/POF1B/CDH13/CLDN4/GJC1/TBX5/RDX/CDH7/CAV1/CLDN10/EPHB2/CXADR/DSP/CNTNAP1/FERMT2/SRC/JAM3/OCLN/MARVELD3/TBCD/SLC39A9/PKP4/FLCN/CTNNA1/CDH12/CDH3/PLEC/TJP3/TJP2/ADD1/CDH9/PATJ/PTPN23/JUP
GO:0030510	regulation of BMP signaling pathway	signaling	59	0.461692	1.71545	0.00205633	0.023525	0.0187459	1985	tags=34%, list=14%, signal=29%	BAMBI/SKIL/SKI/MSX1/WNT5A/FSTL5/NEO1/FKBP8/SULF1/RBPMS2/ACVRL1/CRIM1/FBN1/VWC2/TMEM53/SMAD6/SCUBE3/KDR/HIPK2/TNFAIP6
GO:0048880	sensory system development	development	258	0.376131	1.71515	5.77259e-06	0.000235082	0.000187326	4085	tags=45%, list=28%, signal=33%	LAMB2/GLI3/SKIL/MFN2/SKI/WNT5B/EGFR/MEIS3/ADAMTS18/FLT1/BMPR1B/WNT5A/NECTIN3/SEMA3A/FGF10/SH3PXD2B/FKBP8/EPHB1/PROX1/SLC17A8/SLC7A11/FAT1/GPM6A/PROM1/IMPG2/RORB/TSKU/MITF/JAG1/GRHL2/FREM2/PRPH2/LARGE1/NPHP1/MFAP5/MEGF11/ACVRL1/SIPA1L3/MAF/FAT3/FBN2/ABCB5/PDE6A/FGF2/SLC1A1/TGFB2/CC2D2A/AQP1/CTNS/FBN1/RHOJ/SALL2/DSCAM/PXDN/NEUROD1/CACNA1C/ATP2B4/IFT140/MYOM1/TBC1D32/SHROOM2/WNT9B/KDR/HIPK2/NKD1/SMG…
GO:0034446	substrate adhesion-dependent cell spreading	cell interaction	85	0.430217	1.71351	0.000573007	0.00922389	0.00735007	3611	tags=44%, list=25%, signal=33%	FLNA/DOCK1/DMTN/TRIOBP/TESK1/FBLN1/PARVB/KANK1/AXL/PEAK1/FN1/MICALL2/PARVA/TEK/POSTN/LAMC1/ACTN4/HAS2/ITGA8/TYRO3/EFNA5/ANTXR1/BRAF/SRGAP2/NRP1/PDPN/P4HB/FERMT2/FERMT3/BVES/SRC/CARMIL1/MELTF/CASS4/SRCIN1/FZD4/UNC13D
GO:0030517	negative regulation of axon extension	neurostuff	32	0.522188	1.71286	0.00427886	0.0401199	0.0319696	3811	tags=50%, list=26%, signal=37%	MAP2/WNT5A/SEMA3A/SEMA3C/CDH1/SEMA6A/KIAA0319/SEMA6D/SEMA5A/DIP2B/SEMA3D/NRP1/SEMA4G/CDKL3/SEMA6C/DRAXIN
GO:0055021	regulation of cardiac muscle tissue growth	cardiac	33	0.519338	1.71137	0.00228834	0.0250678	0.0199754	2097	tags=39%, list=14%, signal=34%	FOXP1/PPARA/PIM1/ERBB4/KCNK2/AKAP6/YAP1/FGF2/CDK1/NKX2-5/IGF1/ZFPM2/TBX5
GO:0050769	positive regulation of neurogenesis	development	172	0.391836	1.71106	9.67338e-05	0.00237782	0.00189477	4972	tags=48%, list=34%, signal=32%	PLXNB3/GLI3/GRM5/SKIL/METRN/ROBO2/PLXNA4/NKX6-2/OPRM1/OBSL1/RELN/MYB/ACAN/FN1/PTPRZ1/ROBO1/MME/MAP1B/PLXNA2/HAPLN1/IL33/SLC7A5/MAPT/DICER1/FGF2/ASPA/TGM2/SLIT2/DSCAM/LPAR3/HAP1/ASPM/HAPLN3/SEMA5A/CHODL/NAP1L1/VEGFC/TENM4/EFNA5/BRAF/EPHB2/NRP1/TIAM2/WDR62/CUX2/SOX11/DAG1/CYSLTR1/ISLR2/PLXNC1/ETV5/CX3CL1/ADCY10/XRCC2/CLCN2/STK11/CDKL3/SERPINE2/SHTN1/FZD4/MACF1/TRPC5/CUX1/NEFL/DBN1/MTOR/CDKL5/PTPRD/…
GO:0048678	response to axon injury	neurostuff	56	0.46505	1.71063	0.00082775	0.01211	0.00964987	3764	tags=52%, list=26%, signal=39%	LAMB2/FLNA/NTRK1/NEO1/PCSK1/TNC/AXL/KIAA0319/KCNK2/MAP1B/FGF2/SLC1A1/KREMEN1/CDK1/KCNB1/BRAF/RANGAP1/DAG1/LRIG2/GRN/IGF1R/SARM1/MORN4/CTNNA1/DHFR/PTPRF/NEFL/MTR/GIPR
GO:1990573	potassium ion import across plasma membrane	ion homeostatis	24	0.551744	1.70777	0.0049495	0.0447176	0.0356333	3270	tags=67%, list=22%, signal=52%	KCNJ16/KCNJ2/SLC12A5/KCNJ6/KCNJ5/ATP1B2/KCNJ3/SLC12A8/ATP1A4/ATP1A2/SLC12A2/ABCC9/KCNJ14/KCNJ15/SLC12A3/ATP1A1
GO:0048643	positive regulation of skeletal muscle tissue development	development	11	0.687197	1.70766	0.00292951	0.029937	0.0238553	469	tags=18%, list=3%, signal=18%	LMOD3/FLOT1
GO:0007019	microtubule depolymerization	cytoskeleton	35	0.510933	1.70765	0.00143662	0.0182164	0.0145157	4983	tags=57%, list=34%, signal=38%	MAP1A/CAMSAP2/KIF24/NCKAP5/MAP1B/NAV3/STMN4/KIF18A/FGF13/STMND1/KIF2C/KIF18B/WDR47/KATNB1/TPX2/CCSAP/ATXN7/CKAP5/MID1/ARHGEF2
GO:0044058	regulation of digestive system process	other	24	0.551404	1.70672	0.00499875	0.0448654	0.0357511	3363	tags=54%, list=23%, signal=42%	FGF10/WNK1/PTGER3/TYMP/NR1H3/AQP1/HAMP/NEUROD1/LPCAT3/ABCG8/ABCG5/WNK4/CYP8B1
GO:0055013	cardiac muscle cell development	development	56	0.463921	1.70648	0.000873418	0.01271	0.010128	3063	tags=45%, list=21%, signal=35%	FOXP1/PPARA/OBSL1/PROX1/SGCD/MYO18B/AKAP6/LARGE1/ADRA1A/FHOD3/CDK1/NKX2-5/IGF1/TBX18/LMNA/MYLK3/PDGFRB/TBX5/NEB/CXADR/BVES/NRAP/TTN/MYH11/SORBS2
GO:0099054	presynapse assembly	neurostuff	31	0.525363	1.70615	0.00319186	0.0320183	0.0255139	2408	tags=48%, list=17%, signal=40%	NTNG2/PCDH17/WNT5A/LRFN5/FARP1/PCLO/IL1RAP/LRP4/SLITRK3/APP/CNTN5/NLGN4Y/CBLN2/NLGN3/SLITRK5
GO:0050767	regulation of neurogenesis	neurostuff	267	0.372222	1.70604	1.05007e-05	0.000376988	0.000300403	4038	tags=40%, list=28%, signal=29%	PLXNB3/GLI3/GRM5/SKIL/SKI/DAB1/BRINP1/MAP2/WNT5A/ULK1/METRN/SEMA3A/PRTG/ROBO2/PLXNA4/NKX6-2/OPRM1/OBSL1/RELN/SEMA3C/PROX1/CDH1/MYB/ACAN/FN1/PTPRZ1/SEMA6A/ROBO1/RB1/KIAA0319/CDKN2B/MME/MAP1B/DAAM2/PLXNA2/HAPLN1/DCC/LIN28A/IL33/MCF2/LRP4/KIFAP3/SLC7A5/MAPT/DICER1/YAP1/FGF2/ASPA/TGM2/SLIT2/SEMA6D/DSCAM/LPAR3/HAP1/ASPM/HAPLN3/SEMA5A/LDLR/CHODL/NAP1L1/VEGFC/TENM4/EFNA5/DIP2B/BRAF/SEMA3D/RNF10/EPHB2/NR…
GO:0051961	negative regulation of nervous system development	neurostuff	103	0.414561	1.70602	0.000492188	0.00822309	0.00655259	3578	tags=42%, list=25%, signal=32%	SKI/DAB1/BRINP1/MAP2/WNT5A/ULK1/SEMA3A/PRTG/ROBO2/NKX6-2/SEMA3C/PROX1/CDH1/SEMA6A/RB1/KIAA0319/CDKN2B/DAAM2/DCC/LIN28A/MCF2/LRP4/KIFAP3/DICER1/SEMA6D/SEMA5A/LDLR/DIP2B/SEMA3D/RNF10/EPHB2/NRP1/PTPN13/FGF13/SOX11/DPYSL5/KDM4A/SEMA4G/CDKL3/CTNNA1/SEMA6C/RAPGEF2/TRPC5
GO:0098739	import across plasma membrane	transport	150	0.393918	1.70508	0.000139135	0.00314842	0.00250883	3445	tags=44%, list=24%, signal=34%	CACNA1D/SLC6A20/KCNJ16/SCN2A/SLC16A2/SLC17A8/SLC38A4/SLC7A11/KCNJ2/SLC12A5/THBS1/SLC22A2/SLC9C1/CACNA1E/KCNJ6/KCNJ5/GRM1/SLC36A1/SCN8A/SCN1A/SLC7A5/P2RX1/SLC39A10/ATP1B2/SCN11A/SLC5A1/SLC1A1/KCNJ3/SLC12A8/SLC2A5/STEAP2/SLC9A4/ATP1A4/CACNA1C/SCN9A/ATP2B4/SCNN1G/SCN3A/SLC39A14/SLC7A1/ATP1A2/SLC6A13/SLC9C2/TRPV3/SLC15A2/SLC39A11/SLC39A8/SLC15A1/SLC12A2/ABCC9/KCNJ14/SLC39A12/SLC6A5/SLC22A4/CACNA1I/SL…
GO:0042475	odontogenesis of dentin-containing tooth	other	52	0.468367	1.70491	0.00272868	0.0288574	0.022995	1233	tags=27%, list=8%, signal=25%	PPARA/GLI3/MSX1/WDR72/ROGDI/FAM20A/FGF10/BSG/CFTR/TNC/ITGB6/SLC4A2/LRP4/ENAM
GO:0006936	muscle contraction	cytoskeleton	224	0.377785	1.70423	2.97984e-05	0.000913538	0.000727954	3276	tags=38%, list=23%, signal=30%	LMOD3/TPM2/MYL9/FLNA/CACNA1D/KCNMA1/ZDHHC21/MYH1/OXTR/STAC/PPP1R12B/ANK2/SGCD/MYH2/KCNJ2/SULF1/ARHGEF11/HOMER1/FGF12/JSRP1/GRIP2/PTGER3/KCNJ5/LARGE1/SCN1B/RYR1/KCND2/MYH13/SCN1A/P2RX1/ADRA1A/TMOD2/SCN11A/SYNM/CACNB2/DTNA/PLN/ARHGAP42/MYL6/KCNJ3/DOCK4/ORMDL3/NKX2-5/CACNA1C/ATP2B4/APBB2/ATP1A2/TPM1/LTB4R/GJC1/SSTR2/KCNN2/CHRNB4/MYH8/TNNI1/TACR2/TPCN2/PLCE1/ALDOA/CAV1/ASB3/KCNE4/GSN/CHRNA1/DSP/SCN3B…
GO:0001941	postsynaptic membrane organization	neurostuff	29	0.531376	1.70253	0.00322581	0.0322449	0.0256944	3993	tags=62%, list=27%, signal=45%	CDH2/RELN/NRXN1/SLC7A11/LRP4/LHFPL4/COLQ/NLGN4Y/EPHB2/NLGN3/FRRS1L/GDNF/DLG4/CHRDL1/MUSK/SSH1/APOE/GPHN
GO:0042430	indole-containing compound metabolic process	metabolism	17	0.605955	1.70152	0.00541265	0.0477942	0.0380849	3900	tags=71%, list=27%, signal=52%	GRIN2A/BTBD9/GCDH/PDE1B/RNF180/TPH1/SRD5A1/AANAT/ACMSD/KYNU/HAAO/IDO2
GO:0048588	developmental cell growth	development	172	0.389282	1.69991	0.000128346	0.0029552	0.00235486	4376	tags=42%, list=30%, signal=30%	LAMB2/FOXP1/PPARA/WASF1/AUTS2/RIMS1/MAP2/WNT5A/ULK1/SEMA3A/PLXNA4/SEMA3C/SH3GL2/CDH1/FN1/SEMA6A/KIAA0319/COBL/USP9X/MAP1B/AKAP6/DCC/POSTN/MAPT/ADRA1A/APP/SLIT2/SEMA6D/DSCAM/LPAR3/KMT2D/UNC13A/NRCAM/RIMS2/IGF1/SEMA5A/DCLK1/SLIT3/EFNA5/DIP2B/SEMA3D/TTL/NLGN3/NRP1/FGF13/SLC39A12/ISLR2/NRP2/SEMA4G/ADCY10/SORBS2/STK11/NEDD4L/CDKL3/SHTN1/CPNE1/SEMA6C/MACF1/TRPC5/DRAXIN/APOE/RGMA/CDKL5/TOMM70/S100B/MAP3…
GO:0002062	chondrocyte differentiation	development	73	0.437282	1.69942	0.00144589	0.0182222	0.0145204	1782	tags=27%, list=12%, signal=24%	MUSTN1/GLI3/ECM1/ADAMTS12/WNT5B/BMPR1B/ZNF219/PRKG2/SULF1/SOX6/RB1/TSKU/HMGA2/ACVRL1/MAF/TRPS1/SOX5/COL27A1/COL11A1/SLC39A14
GO:0031032	actomyosin structure organization	cytoskeleton	165	0.389141	1.69925	0.000141053	0.00315461	0.00251376	3957	tags=44%, list=27%, signal=33%	LMOD3/MYL9/TESK1/OBSL1/MET/ANKRD1/CGNL1/PROX1/TJP1/MYO18B/ALMS1/SORBS1/FRMD3/DLC1/WASF2/ANLN/CDC42BPB/FHDC1/TMOD2/RACGAP1/LIMCH1/ARAP1/FAM171A1/FHOD1/RHPN2/FLII/CFLAR/IQGAP3/ELN/FHOD3/NKX2-5/RHOC/PHLDB2/ARHGAP28/TPM1/EPB41L1/MYLK3/FRMD5/PDGFRB/BRAF/ARHGEF10/WAS/VPS4A/BBS4/EPB41L4B/NEB/EPB41L5/NRP1/CSRP2/EPB41L2/FERMT2/CDC42BPG/EPB41L4A/SRC/CARMIL1/NRAP/CDC42BPA/TTN/MYH11/TSC1/PGM5/MYH9/LDB3/PLEC/…
GO:0008306	associative learning	other	57	0.460006	1.69871	0.00219419	0.0243373	0.0193932	2155	tags=35%, list=15%, signal=30%	MAP1A/GRIN2A/CSMD1/HRH1/SHANK2/CLSTN2/RELN/SLC7A11/SHANK1/TANC1/NETO1/B3GAT1/SLC1A1/APP/CTNS/ADAM2/ATP1A2/BRAF/PDE1B/CHRNA7
GO:0061035	regulation of cartilage development	development	40	0.489125	1.69843	0.00399307	0.038363	0.0305696	1408	tags=30%, list=10%, signal=27%	MUSTN1/GLI3/ADAMTS12/BMPR1B/WNT5A/ZNF219/PRKG2/SOX6/ACVRL1/MAF/TRPS1/SOX5
GO:0003205	cardiac chamber development	development	108	0.408595	1.69547	0.000647221	0.0100338	0.00799542	3276	tags=39%, list=23%, signal=30%	WNT5A/ADGRG6/ROBO2/SEMA3C/PROX1/ANK2/ADAMTS6/PARVA/ROBO1/HEG1/TEK/KCNK2/GREB1L/JAG1/GRHL2/LUZP1/PDE2A/TGFB2/SLIT2/NKX2-5/ZFPM2/COL11A1/SMAD6/SLIT3/TPM1/TBX5/SALL4/TNNI1/NPRL3/TAB1/NRP1/DSP/SOX11/NRG1/STRA6/IGF1R/NRP2/AP2B1/SOS1/PTCD2/TGFBR3/MYOCD
GO:0007268	chemical synaptic transmission	neurostuff	497	0.357623	1.69487	3.56224e-08	2.77702e-06	2.21288e-06	4214	tags=42%, list=29%, signal=31%	MAP1A/GRM5/DYSF/CDH11/CDH8/NTNG2/GRIN2A/UNC13B/ZDHHC12/SLC6A4/RIMS1/NTRK1/CHRM5/PCDH17/TSHZ3/WNT5A/LRRC4C/PTCHD1/DNAJC5/OXTR/GABRA4/DLGAP2/CDH2/ROR2/HRH1/SHANK2/CADPS/CLSTN2/RELN/FLOT1/KCNMB1/EPHB1/GRIN3A/SLC17A8/PIP5K1C/NRXN1/UNC13C/SLC7A11/GABRG3/CDH1/GABRA2/BTBD9/SLC12A5/GABRB3/HOMER1/FGF12/PCLO/PPFIA2/DLG2/CACNA1E/SHANK1/NTNG1/GRID2/SNCAIP/MME/MAP1B/KCNC4/LRP6/SV2B/GABRG1/CRHBP/NETO1/GRM7/LAR…
GO:0098916	anterograde trans-synaptic signaling	neurostuff	497	0.357623	1.69487	3.56224e-08	2.77702e-06	2.21288e-06	4214	tags=42%, list=29%, signal=31%	MAP1A/GRM5/DYSF/CDH11/CDH8/NTNG2/GRIN2A/UNC13B/ZDHHC12/SLC6A4/RIMS1/NTRK1/CHRM5/PCDH17/TSHZ3/WNT5A/LRRC4C/PTCHD1/DNAJC5/OXTR/GABRA4/DLGAP2/CDH2/ROR2/HRH1/SHANK2/CADPS/CLSTN2/RELN/FLOT1/KCNMB1/EPHB1/GRIN3A/SLC17A8/PIP5K1C/NRXN1/UNC13C/SLC7A11/GABRG3/CDH1/GABRA2/BTBD9/SLC12A5/GABRB3/HOMER1/FGF12/PCLO/PPFIA2/DLG2/CACNA1E/SHANK1/NTNG1/GRID2/SNCAIP/MME/MAP1B/KCNC4/LRP6/SV2B/GABRG1/CRHBP/NETO1/GRM7/LAR…
GO:0048640	negative regulation of developmental growth	development	76	0.434437	1.69467	0.00125022	0.0164594	0.0131157	4002	tags=45%, list=28%, signal=33%	FOXP1/PPARA/SLC6A4/MAP2/SOCS2/WNT5A/ULK1/SEMA3A/SEMA3C/CDH1/SEMA6A/KIAA0319/KCNK2/DCC/SEMA6D/WWC3/STK3/SEMA5A/TLL2/NKD1/DIP2B/TBX5/SEMA3D/NRP1/FGF13/SEMA4G/CDKL3/CGA/WWC2/SEMA6C/PTCH1/DRAXIN/RGMA/TOMM70
GO:0051480	regulation of cytosolic calcium ion concentration	ion homeostatis	36	0.502179	1.6939	0.00230332	0.0251384	0.0200316	2344	tags=47%, list=16%, signal=40%	GRM5/WNT5A/SV2B/GRIA1/GRM1/RYR1/P2RX1/CNGB1/CACNB2/PLN/CACNB4/TUNAR/ATP2B4/TRPC4/CALCB/CAV1/CAV2
GO:0150063	visual system development	development	256	0.371598	1.69188	1.1367e-05	0.00040279	0.000320964	4085	tags=44%, list=28%, signal=32%	LAMB2/GLI3/SKIL/MFN2/SKI/WNT5B/EGFR/MEIS3/ADAMTS18/FLT1/BMPR1B/WNT5A/NECTIN3/FGF10/SH3PXD2B/FKBP8/EPHB1/PROX1/SLC17A8/SLC7A11/FAT1/GPM6A/PROM1/IMPG2/RORB/TSKU/MITF/JAG1/GRHL2/FREM2/PRPH2/LARGE1/NPHP1/MFAP5/MEGF11/ACVRL1/SIPA1L3/MAF/FAT3/FBN2/ABCB5/PDE6A/FGF2/SLC1A1/TGFB2/CC2D2A/AQP1/CTNS/FBN1/RHOJ/SALL2/DSCAM/PXDN/NEUROD1/CACNA1C/ATP2B4/IFT140/MYOM1/TBC1D32/SHROOM2/WNT9B/KDR/HIPK2/NKD1/SMG9/PDGFR…
GO:0006590	thyroid hormone generation	other	18	0.595152	1.69183	0.00565148	0.0492654	0.0392572	3936	tags=72%, list=27%, signal=53%	DIO2/SLC16A2/CPQ/TPO/CTNS/SLC16A10/HPN/CGA/DUOX1/SLC26A7/DUOX2/CTSB/SLCO1C1
GO:0016048	detection of temperature stimulus	stimuli	11	0.680802	1.69177	0.00357452	0.0350201	0.0279058	3287	tags=82%, list=23%, signal=63%	NTRK1/MMP24/EPHB1/SCN11A/SCN9A/GRIK2/LXN/ANO3/WDR47
GO:0030574	collagen catabolic process	metabolism	18	0.594541	1.6901	0.00565148	0.0492654	0.0392572	1696	tags=39%, list=12%, signal=34%	MMP1/MMP8/MMP24/MMP16/ADAMTS3/FAP/ADAMTS2
GO:0090596	sensory organ morphogenesis	morphogenesis	163	0.38596	1.68325	9.56836e-05	0.00236265	0.00188268	4127	tags=45%, list=28%, signal=32%	GLI3/MFN2/SKI/MSX1/TRIOBP/WNT5A/NECTIN3/FGF10/PDZD7/EPHB1/PROX1/PRRX1/FAT1/PROM1/IMPG2/RORB/TSKU/JAG1/LARGE1/CLRN1/MFAP5/MEGF11/FAT3/FBN2/FGF2/SLC1A1/INTU/AQP1/FBN1/DSCAM/PLS1/LHFPL5/COL11A1/ITGA8/TBX18/BCR/SHROOM2/KDR/HIPK2/NKD1/HCN1/GNAT1/CHRNA9/PTPRM/SDK2/NR2E3/BBS4/TENM3/EPHB2/SLC44A4/OLFM3/SOX11/WDPCP/COL8A1/STRA6/COL5A2/RP1/STRC/VSX1/PDE6C/HPN/RPGRIP1/CDH23/TTC8/CRB1/WDR19/SIX4/THY1/CABP4/F…
GO:0050803	regulation of synapse structure or activity	neurostuff	173	0.384627	1.6829	0.000170595	0.00369419	0.00294372	4003	tags=42%, list=28%, signal=31%	CDH8/NTNG2/NTRK1/WNT5A/OXTR/LRFN5/ROBO2/CDH2/ROR2/SHANK2/NEGR1/CLSTN2/RELN/ADGRB3/CFL1/EPHB1/SLC17A8/NRXN1/PTPRT/SLC7A11/GPM6A/HOMER1/FARP1/PPFIA2/CTTNBP2/GRID2/TANC1/CTNNA2/DCTN1/IL1RAP/LRP4/SLITRK3/LRRTM2/ARHGAP22/APP/TANC2/DLG5/LHFPL4/COLQ/NRCAM/NEDD4/FLRT2/EFNA5/CBLN2/SYBU/CHRNA7/EPHB2/NLGN3/SLITRK5/PTPN13/CUX2/ZDHHC15/CNTNAP1/DAG1/PLXNC1/NRP2/LZTS1/GRID1/RAP2A/ARHGAP44/MDGA1/SRCIN1/GRIPAP1/N…
GO:0003176	aortic valve development	development	28	0.529224	1.68227	0.00411776	0.0391474	0.0311947	1940	tags=43%, list=13%, signal=37%	CDH11/ROBO2/ROBO1/RB1/EMILIN1/JAG1/SLIT2/ELN/TIE1/NKX2-5/SMAD6/SLIT3
GO:0060042	retina morphogenesis in camera-type eye	morphogenesis	38	0.492727	1.68213	0.00313339	0.0314897	0.0250927	4017	tags=63%, list=28%, signal=46%	NECTIN3/PROX1/PROM1/IMPG2/RORB/LARGE1/MEGF11/FAT3/SLC1A1/DSCAM/HIPK2/HCN1/GNAT1/PTPRM/SDK2/BBS4/RP1/VSX1/PDE6C/RPGRIP1/TTC8/CRB1/THY1/CABP4
GO:0048593	camera-type eye morphogenesis	morphogenesis	85	0.42107	1.67708	0.00100692	0.0141254	0.0112559	4514	tags=54%, list=31%, signal=38%	GLI3/MFN2/SKI/WNT5A/NECTIN3/EPHB1/PROX1/FAT1/PROM1/IMPG2/RORB/TSKU/JAG1/LARGE1/MEGF11/FAT3/SLC1A1/AQP1/DSCAM/SHROOM2/KDR/HIPK2/HCN1/GNAT1/PTPRM/SDK2/BBS4/TENM3/EPHB2/SOX11/COL8A1/STRA6/RP1/VSX1/PDE6C/RPGRIP1/TTC8/CRB1/THY1/CABP4/FZD5/ALDH1A3/LCTL/NECTIN1/WNT2B/RPGRIP1L
GO:0003013	circulatory system process	platelet	399	0.357288	1.674	4.32834e-07	2.29318e-05	1.82732e-05	3972	tags=42%, list=27%, signal=32%	FLNA/PPARA/CACNA1D/SUCNR1/SERPING1/SLC6A4/KCNMA1/NCALD/ZDHHC21/SLC13A3/KEL/OXTR/IER3/SLC2A13/HRH1/WNK1/SLC27A4/SLC6A20/KCNMB1/SLC16A2/ANK2/SGCD/SVEP1/SH3GL2/TJP1/KCNJ2/NAV2/FGF12/WWTR1/ATP2A3/SLC22A2/HEG1/EMILIN1/NPR3/TEK/GRIP2/CYB5R3/CPS1/SPTBN4/KCNJ5/SCN1B/POSTN/DDAH1/ACVRL1/KCND2/PDE2A/SCN1A/SLC7A5/P2RX1/ADRA1A/YAP1/ATP1B2/SLC5A1/SLC1A1/CACNB2/ADAMTS16/TGFB2/SLIT2/PLN/ARHGAP42/ABCC4/SLC2A4/KCN…
GO:0006029	proteoglycan metabolic process	metabolism	68	0.437142	1.67327	0.00147729	0.0184472	0.0146997	1966	tags=28%, list=14%, signal=24%	HPSE/MUSTN1/ADAMTS12/BMPR1B/XYLT1/HYAL4/HS6ST3/SULF1/XYLT2/HS3ST4/B3GAT1/NDST3/CHST9/NDST4/CSGALNACT1/B3GAT2/IGF1/COL11A1/EXTL3
GO:0051216	cartilage development	development	123	0.398276	1.67284	0.000758623	0.0113419	0.00903785	1805	tags=25%, list=12%, signal=22%	MUSTN1/GLI3/ECM1/HYAL3/ADAMTS12/TIMP1/MSX1/WNT5B/BMPR1B/WNT5A/ZNF219/PRKG2/PRRX1/SULF1/SOX6/RB1/TSKU/HMGA2/ACVRL1/BARX2/MAF/TRPS1/TYMS/FGF2/SOX5/COL27A1/CSGALNACT1/BMP8A/COL11A1/SLC39A14/SATB2
GO:0021675	nerve development	development	48	0.467532	1.67265	0.00261843	0.0279711	0.0222888	3861	tags=50%, list=27%, signal=37%	GLI3/NTRK1/SEMA3A/PLXNA4/SCN2A/EPHB1/SULF1/NAV2/LARGE1/SCN8A/SCN1A/DICER1/CNGB1/EPHB2/NRP1/DAG1/LRIG2/ECE1/NRP2/ATP8B1/SERPINE2/TCIRG1/ERBB3/SIX4
GO:0090497	mesenchymal cell migration	cell migration	33	0.507413	1.67207	0.00368426	0.0359018	0.0286084	3492	tags=42%, list=24%, signal=32%	ERBB4/SEMA3A/CDH2/SEMA3C/FN1/SEMA6A/SEMA6D/SEMA5A/SEMA3D/NRP1/NRP2/SEMA4G/GDNF/SEMA6C
GO:0019226	transmission of nerve impulse	neurostuff	42	0.476703	1.67197	0.0042983	0.040233	0.0320598	2872	tags=52%, list=20%, signal=42%	CHRM5/ANK3/FGF12/SPTBN4/GRIA1/SCN1B/SCN8A/KCND2/TYMP/SCN1A/P2RX1/SCN11A/OTOA/CACNB4/NRCAM/HCN1/CHRNB4/GRIK2/CHRNA1/CNTNAP1/CACNA1I/JAM3
GO:0043010	camera-type eye development	development	218	0.371832	1.67126	4.29593e-05	0.00122098	0.000972944	4085	tags=44%, list=28%, signal=32%	LAMB2/GLI3/SKIL/MFN2/SKI/WNT5B/EGFR/FLT1/BMPR1B/WNT5A/NECTIN3/FGF10/FKBP8/EPHB1/PROX1/SLC17A8/SLC7A11/FAT1/GPM6A/PROM1/IMPG2/RORB/TSKU/MITF/JAG1/GRHL2/PRPH2/LARGE1/NPHP1/MEGF11/ACVRL1/MAF/FAT3/FBN2/PDE6A/FGF2/SLC1A1/TGFB2/CC2D2A/AQP1/CTNS/FBN1/RHOJ/DSCAM/NEUROD1/CACNA1C/ATP2B4/IFT140/MYOM1/TBC1D32/SHROOM2/WNT9B/KDR/HIPK2/PDGFRB/UNC45B/HCN1/GNAT1/PTPRM/SDK2/NR2E3/BBS4/TENM3/EPHB2/NRP1/SOX11/WDPCP/…
GO:0099172	presynapse organization	neurostuff	36	0.495463	1.67125	0.00282513	0.0293094	0.0233553	2633	tags=47%, list=18%, signal=39%	NTNG2/PCDH17/WNT5A/LRFN5/FARP1/PCLO/PPFIA2/IL1RAP/LRP4/SLITRK3/APP/CNTN5/NLGN4Y/CBLN2/NLGN3/SLITRK5/CAP2
GO:1905314	semi-lunar valve development	development	31	0.513873	1.66883	0.00450756	0.0417619	0.0332781	1940	tags=42%, list=13%, signal=36%	CDH11/ROBO2/ROBO1/RB1/EMILIN1/JAG1/TGFB2/SLIT2/ELN/TIE1/NKX2-5/SMAD6/SLIT3
GO:0003148	outflow tract septum morphogenesis	morphogenesis	14	0.625908	1.66468	0.0057138	0.04965	0.0395637	2836	tags=71%, list=19%, signal=58%	ROBO2/SEMA3C/PARVA/ROBO1/TGFB2/NKX2-5/ZFPM2/SMAD6/NRP1/NRP2
GO:0016339	calcium-dependent cell-cell adhesion via plasma membrane cell adhesion molecules	cell interaction	33	0.504967	1.66401	0.00387689	0.0374446	0.0298378	3442	tags=55%, list=24%, signal=42%	CDH6/CDH11/CDH8/CDH2/CDH19/CDH1/PCDH12/CDH17/KIFAP3/CDH18/PCDHB9/CDH13/CDH7/SELP/PCDHB16/CDH23/CDH12/CDH3
GO:0055003	cardiac myofibril assembly	cardiac	14	0.625435	1.66342	0.0057138	0.04965	0.0395637	3761	tags=71%, list=26%, signal=53%	OBSL1/PROX1/FHOD3/NKX2-5/MYLK3/PDGFRB/NEB/NRAP/TTN/NEBL
GO:0007611	learning or memory	other	186	0.376029	1.66226	9.31616e-05	0.00231083	0.00184139	2535	tags=32%, list=17%, signal=27%	MAP1A/GRM5/GRIN2A/EGFR/SLC6A4/BRINP1/NTRK1/PTCHD1/CSMD1/OXTR/HRH1/SHANK2/CLSTN2/RELN/ADGRB3/AMFR/SCN2A/NRXN1/CIC/SLC7A11/BTBD9/SLC12A5/PTPRZ1/NRXN3/SHANK1/KCNK2/MME/TANC1/CRHBP/NETO1/LARGE1/GRIA1/GPI/PRKAR1B/ATXN1/B3GAT1/RASGRF1/MAPT/TMOD2/SLC1A1/APP/SLC2A4/CTNS/ADAM2/NLGN4Y/ITGA8/LDLR/ATP1A2/INSR/KCNK10/ADGRF1/BRAF/PDE1B/CHRNA7/TACR2/EPHB2/SYNJ1/NLGN3/CUX2/FGF13
GO:0050768	negative regulation of neurogenesis	neurostuff	100	0.405066	1.65885	0.000750506	0.0113136	0.00901523	3578	tags=41%, list=25%, signal=31%	SKI/DAB1/BRINP1/MAP2/WNT5A/ULK1/SEMA3A/PRTG/NKX6-2/SEMA3C/PROX1/CDH1/SEMA6A/RB1/KIAA0319/CDKN2B/DAAM2/DCC/LIN28A/MCF2/LRP4/KIFAP3/DICER1/SEMA6D/SEMA5A/LDLR/DIP2B/SEMA3D/RNF10/EPHB2/NRP1/FGF13/SOX11/DPYSL5/KDM4A/SEMA4G/CDKL3/CTNNA1/SEMA6C/RAPGEF2/TRPC5
GO:0031424	keratinization	development	11	0.66729	1.65819	0.00497206	0.0447731	0.0356776	4202	tags=82%, list=29%, signal=58%	KRT80/PPL/ABCA12/KAZN/CERS3/CASP14/CDH3/SHARPIN/EVPL
GO:0046660	female sex differentiation	development	79	0.42181	1.65604	0.00162918	0.0197128	0.0157081	3543	tags=41%, list=24%, signal=31%	HYAL3/PGR/BMPR1B/WNT5A/CSMD1/ROBO2/FGF10/AXL/ESR1/ARID5B/SLIT2/ZFPM2/GAS2/INSR/KDR/SLIT3/TYRO3/TNFAIP6/PCYT1B/MSH4/FST/INHBA/TP63/STRA6/SRC/FANCA/SRD5A1/ZP3/CTNNA1/ZFP42/CGA/FZD4
GO:0003215	cardiac right ventricle morphogenesis	morphogenesis	11	0.665922	1.65479	0.00513331	0.045847	0.0365332	1757	tags=45%, list=12%, signal=40%	SEMA3C/JAG1/TGFB2/NKX2-5/ZFPM2
GO:0050907	detection of chemical stimulus involved in sensory perception	stimuli	37	0.489377	1.65445	0.00549436	0.0482037	0.0384112	4271	tags=57%, list=29%, signal=40%	OR6J1/OR2H1/LPO/OR11A1/CNGB1/OR6C75/OR5AP2/OR4N2/OR4F15/GNAT1/OR2B6/OR2L5/TRPA1/OR52A1/OR9Q1/CA6/OR7D2/PLCB2/OR6K3/TRPV1/FFAR4
GO:0007044	cell-substrate junction assembly	cell interaction	79	0.42103	1.65298	0.00165165	0.019809	0.0157848	4323	tags=51%, list=30%, signal=36%	DMTN/CDH11/FMN1/TLN1/PEAK1/FN1/THBS1/SORBS1/LAMA3/TEK/DLC1/ACVRL1/LAMC1/LIMCH1/EPHA3/GPM6B/BCR/PHLDB2/KDR/EFNA5/TAOK2/EPB41L5/NRP1/FERMT2/WDPCP/DAPK3/PTPRK/SRC/TSC1/DST/PIP5K1A/COL16A1/PLEC/MACF1/PTPRJ/SLC9A1/THY1/ITGB3/PTK2B/S100A10
GO:0007423	sensory organ development	development	357	0.354926	1.65284	1.70038e-06	7.93075e-05	6.31963e-05	4127	tags=43%, list=28%, signal=31%	LAMB2/GLI3/MAPKAPK2/SKIL/TMC1/MFN2/SKI/USH2A/MSX1/WNT5B/EGFR/MEIS3/ADAMTS18/TRIOBP/FLT1/BMPR1B/WNT5A/NECTIN3/SLC25A27/FGF10/SH3PXD2B/PDZD7/FKBP8/EPHB1/PROX1/SLC17A8/BNC2/PRRX1/SLC7A11/FAT1/GPM6A/PROM1/ADGRV1/IMPG2/RORB/KCNK2/TSKU/MITF/JAG1/GRHL2/FREM2/PRPH2/LARGE1/CLRN1/NPHP1/MFAP5/MEGF11/ACVRL1/SIPA1L3/MAF/FAT3/FBN2/ABCB5/PDE6A/FGF2/PCDH15/SLC1A1/TGFB2/ANP32B/CC2D2A/INTU/AQP1/CTNS/FBN1/RHOJ/SALL…
GO:0072001	renal system development	development	228	0.365815	1.6526	7.11833e-05	0.00184975	0.00147398	3392	tags=36%, list=23%, signal=28%	LAMB2/GLI3/ERBB4/NID1/AP1B1/BICC1/FMN1/ASS1/WNT5A/ROBO2/LZTS2/FGF10/DYNC2H1/PROX1/PKHD1/SULF1/PROM1/WWTR1/ADAMTS6/GFRA1/FRAS1/TEK/MME/DCHS2/GREB1L/ARID5B/TCF21/JAG1/FREM2/FGF1/LIN28A/PYGO1/LRP4/YAP1/HAS2/FGF2/ADAMTS16/TGFB2/NPHS1/NOTCH3/SLIT2/CC2D2A/DLG5/AQP1/CTNS/FBN1/COL4A4/CFLAR/BAG6/HNF1B/ITGA8/TBX18/SMAD6/TBC1D32/SIM1/WNT9B/GPR4/PDGFRB/RGN/PLCE1/NRP1/SOX11/WDPCP/ACTA2/ADIPOQ/EMX2/EPCAM/PDGFD…
GO:0007160	cell-matrix adhesion	cell interaction	180	0.374745	1.65195	0.000210329	0.00433118	0.00345131	4240	tags=43%, list=29%, signal=31%	HPSE/ITGA2B/DMTN/ADAMTS12/CDH11/NID1/FMN1/RIN2/EPDR1/ACER2/TLN1/FREM1/CD96/ONECUT2/PKHD1/PEAK1/FN1/THBS1/PPFIA2/SORBS1/EMILIN1/TEK/ITGB6/DLC1/JAG1/POSTN/MINK1/ACVRL1/ADAMTS9/OTOA/LIMCH1/RRAS/ITGA10/EPHA3/GPM6B/ITGA8/BCR/PHLDB2/CDH13/KDR/ITGA11/EFNA5/TAOK2/EPB41L5/NRP1/DAG1/FERMT2/WDPCP/FERMT3/DAPK3/PTPRK/SRC/CX3CL1/JAM3/STRC/TSC1/PIP5K1A/TMEM8B/AJAP1/VWA2/COL16A1/ECM2/MACF1/FBLN5/ITGB8/ZYX/PTPRJ/…
GO:0008361	regulation of cell size	cell extensions	145	0.38242	1.65035	0.000583987	0.00929102	0.00740357	4259	tags=43%, list=29%, signal=31%	MAP2/KCNMA1/WNT5A/ULK1/KEL/SEMA3A/PLXNA4/WNK1/SEMA3C/CDH1/SLC12A5/FN1/SEMA6A/KIAA0319/MAP1B/DCC/MAPT/SEMA6D/AQP1/DSCAM/LPAR3/IQGAP3/SLC12A8/NRCAM/SEMA5A/EFNA5/DIP2B/SEMA3D/RDX/TTL/NRP1/FGF13/SLC12A2/WDTC1/SLC26A5/ISLR2/AKT3/CLCN6/SEMA4G/ADCY10/TSC1/RAP1GAP2/CDKL3/SLC12A3/SHTN1/AKT1S1/LRRC8E/ABCB8/SEMA6C/MACF1/TRPC5/DRAXIN/ARHGAP35/APOE/MTOR/MTPN/RGMA/CDKL5/MAP3K13/SLC12A9/DISC1/LRRC8A/SMURF1
GO:0007605	sensory perception of sound	sensory	93	0.40878	1.64924	0.00134153	0.017472	0.0139226	4335	tags=51%, list=30%, signal=36%	CRYM/CACNA1D/TMC1/USH2A/TRIOBP/PDZD7/SLC17A8/NAV2/ADGRV1/SRRM4/TBL1X/GRM7/SPTBN4/LARGE1/CLRN1/MARVELD2/OTOA/PCDH15/LHFPL4/CNTN5/DIAPH1/LHFPL5/COL11A1/CHRNA9/PGAP1/TMPRSS3/DCDC2/LRIG2/USP53/SLC26A5/PAX3/ATP8B1/STRC/HOMER2/ATP6V0A4/HPN/CDH23/TMC2/FZD4/PKHD1L1/KCNE1/BIRC5/COL4A3/MYO6/ALDH7A1/SOBP/WFS1
GO:0035272	exocrine system development	development	33	0.500321	1.64871	0.00459929	0.0424675	0.0338403	3392	tags=42%, list=23%, signal=33%	EGFR/FGF10/SEMA3C/TFCP2L1/IGSF3/TGFB2/TGM2/FGF7/INSR/NRP1/DAG1/LAMA1/CLCN2/NKX3-1
GO:0006575	cellular modified amino acid metabolic process	metabolism	101	0.40134	1.64829	0.00206542	0.0235303	0.0187501	3936	tags=42%, list=27%, signal=31%	CRYM/MBOAT1/DIO2/ASS1/VNN1/SLC16A2/PLOD2/PRODH/MTHFD1L/CPQ/PTDSS2/CKB/TYMS/TPO/IYD/FOLH1/CTNS/SULT1B1/ALDH9A1/ALDH1L2/CHDH/LPCAT3/BHMT2/CKMT1B/BHMT/CPT1A/CPT1C/SLC22A4/SLC27A1/SLC16A10/HPN/CGA/DHFR/DUOX1/AGXT/SLC26A7/MTR/DHFR2/DUOX2/SARDH/CTSB/SLCO1C1
GO:0007613	memory	other	84	0.414777	1.64828	0.00143889	0.0182164	0.0145157	2155	tags=35%, list=15%, signal=30%	MAP1A/GRIN2A/SLC6A4/BRINP1/PTCHD1/CSMD1/OXTR/HRH1/RELN/SCN2A/CIC/BTBD9/SHANK1/KCNK2/NETO1/LARGE1/GRIA1/ATXN1/RASGRF1/MAPT/SLC1A1/SLC2A4/CTNS/ITGA8/LDLR/INSR/KCNK10/ADGRF1/CHRNA7
GO:0007519	skeletal muscle tissue development	development	102	0.401364	1.64814	0.00164251	0.0197863	0.0157668	2800	tags=31%, list=19%, signal=26%	LMOD3/SKI/SRPK3/MAFF/KEL/FLOT1/ANKRD1/EPHB1/HOMER1/RB1/RBFOX1/TCF21/LARGE1/RYR1/MEGF10/BARX2/NPHS1/MYL6/CFLAR/ELN/HLF/TLL2/MYOM1/CAV1/CAV2/CHRNA1/CNTNAP1/SOX11/HIVEP3/COL19A1/BVES/MYL6B
GO:0090287	regulation of cellular response to growth factor stimulus	stimuli	207	0.368712	1.64644	0.000145739	0.00324612	0.00258668	3445	tags=35%, list=24%, signal=27%	BAMBI/PPARA/WASF1/SKIL/ADAMTS12/SKI/MSX1/WNT5A/FSTL5/ADAMTS3/FGF10/NEO1/CD109/ONECUT2/FKBP8/CREB3L1/MMRN2/HHIP/SULF1/SEMA6A/ROBO1/THBS1/EMILIN1/CDKN2B/FGF1/RBPMS2/HTRA4/ACVRL1/FBN2/TGFB1I1/FGF2/SLIT2/CRIM1/XDH/FBN1/CFLAR/VWC2/IL17RD/ATP2B4/ITGA8/NEDD4/TMEM53/SMAD6/SCUBE3/VEGFC/KDR/HIPK2/TNFAIP6/DCN/GRB10/LATS2/LTBP1/CAV2/FUZ/NRP1/SAP130/SOX11/CCBE1/FST/GIPC1/HGS/SPRED3/STK11/EPN2/TGFBR3/KCP/HSPA1…
GO:0001822	kidney development	development	222	0.36593	1.64585	0.000176767	0.00379771	0.00302621	3392	tags=35%, list=23%, signal=27%	LAMB2/GLI3/ERBB4/NID1/AP1B1/BICC1/FMN1/ASS1/WNT5A/ROBO2/LZTS2/FGF10/DYNC2H1/PROX1/PKHD1/SULF1/PROM1/WWTR1/ADAMTS6/GFRA1/FRAS1/TEK/MME/DCHS2/GREB1L/ARID5B/TCF21/JAG1/FREM2/FGF1/LIN28A/PYGO1/LRP4/YAP1/HAS2/FGF2/ADAMTS16/TGFB2/NPHS1/NOTCH3/SLIT2/CC2D2A/DLG5/AQP1/CTNS/FBN1/COL4A4/CFLAR/BAG6/HNF1B/ITGA8/SMAD6/TBC1D32/SIM1/WNT9B/GPR4/PDGFRB/RGN/PLCE1/NRP1/SOX11/WDPCP/ACTA2/ADIPOQ/EPCAM/PDGFD/UMOD/STRA6…
GO:0031099	regeneration	other	121	0.391459	1.64219	0.000741454	0.0112081	0.00893117	3990	tags=42%, list=27%, signal=31%	LAMB2/MUSTN1/FLNA/ERBB4/ULK1/FGF10/NEO1/TNC/AXL/PRRX1/NNMT/KIAA0319/TMEM182/MAP1B/PTGFRN/LARGE1/PTPN3/POSTN/CPQ/SLC7A5/YAP1/HSPG2/TYMS/KREMEN1/CFLAR/CDK1/IGF1/EYS/SERPINA10/UGT1A1/BRAF/GNAT1/RGN/CPT1A/DAG1/TEC/LRIG2/GRN/IGF1R/FKRP/CCNA2/TGFBR3/CTNNA1/DHFR/PTCH1/PTPRF/NEFL/MTR/MTPN/RGMA/THY1
GO:0042698	ovulation cycle	other	51	0.453637	1.64008	0.00402863	0.0385689	0.0307337	3973	tags=47%, list=27%, signal=34%	PGR/BMPR1B/OXTR/ROBO2/AXL/CA12/ESR1/HAS2/TGFB2/SLIT2/GAS2/SLIT3/TYRO3/TNFAIP6/CHRNA7/INHBA/IGF1R/SRC/ZP3/CGA/FZD4/CYP1B1/EREG/GABRB1
GO:0016358	dendrite development	development	180	0.371237	1.63649	0.000286044	0.00536406	0.00427437	4003	tags=41%, list=28%, signal=30%	MAP1A/DAB1/MAP2/KIDINS220/CAMSAP2/SEMA3A/OBSL1/RELN/ADGRB3/CFL1/HECW1/EPHB1/GRIN3A/SLC12A5/FARP1/KIAA0319/PPFIA2/COBL/SHANK1/MAP1B/STRN/CSMD3/PREX2/CTNNA2/DCC/IGF2BP1/MINK1/MCF2/LRP4/FAT3/APP/TANC2/DLG5/DSCAM/NEDD4/DCLK1/RERE/CHRNA7/SRGAP2/BBS4/TAOK2/EPHB2/CARM1/SLITRK5/NRP1/DCDC2/MAPK6/CUX2/ZDHHC15/SEZ6/DPYSL5/LZTS1/RAP2A/STK11/NEDD4L/SARM1/ARHGAP44/CDKL3/DLG4/ALK/RTN4IP1/SLC11A2/SRCIN1/RAPGEF2/…
GO:0051146	striated muscle cell differentiation	development	196	0.368673	1.63634	0.000254539	0.00497856	0.00396717	4118	tags=41%, list=28%, signal=30%	LMOD3/MYL9/FOXP1/PPARA/DOCK1/SKI/MSX1/KEL/CDH2/NEO1/OBSL1/FLOT1/ANKRD1/ADGRB3/PROX1/SGCD/MYO18B/HOMER1/SOX6/RB1/TMEM182/TANC1/AKAP6/PTGFRN/LARGE1/RYR1/BARX2/ADRA1A/TMOD2/RPL3L/NPHS1/FLII/CFLAR/KCNH1/FHOD3/CDK1/NKX2-5/TNFSF14/IGF1/TBX18/LMNA/KDM6B/TPM1/MYLK3/PDGFRB/TBX5/NEB/CAV2/NOX4/CXADR/CSRP2/CNTNAP1/NRG1/TMEM119/BVES/NRAP/TTN/MYH11/SORT1/MYEF2/SORBS2/TSC1/PGM5/MYH9/MYOCD/LDB3/PLEC/DYRK1B/CSRP1…
GO:0120035	regulation of plasma membrane bounded cell projection organization	cell extensions	480	0.345188	1.63542	4.7446e-07	2.44257e-05	1.94637e-05	4003	tags=39%, list=28%, signal=29%	PLXNB3/FLNA/SKIL/SPOCK1/DMTN/MBOAT1/AUTS2/NTNG2/DAB1/MAP2/NTRK1/WNT5A/NCKIPSD/LRRC4C/KIDINS220/ULK1/CAMSAP2/METRN/KEL/SEMA3A/S100A9/ROBO2/CDH2/PLXNA4/ROR2/TESK1/NEO1/OBSL1/PTPRG/NEGR1/RELN/ADGRB3/KIF24/CFL1/SEMA3C/HECW1/KANK1/PRRX1/CDH1/GPM6A/FN1/HOMER1/SEMA6A/ROBO1/KIAA0319/PPFIA2/COBL/MAK/EVI5L/NTNG1/GRID2/TSKU/MAP1B/DAAM2/PPP1R16B/PLXNA2/CSMD3/WASF2/CTNNA2/DCC/ANLN/CLRN1/SCN1B/MCF2/CEP97/LRP4/…
GO:0010977	negative regulation of neuron projection development	neurostuff	95	0.401591	1.63172	0.00218639	0.0243373	0.0193932	2606	tags=34%, list=18%, signal=28%	FLNA/SPOCK1/DAB1/MAP2/WNT5A/ULK1/SEMA3A/NEO1/PTPRG/SEMA3C/KANK1/CDH1/SEMA6A/KIAA0319/TSKU/DCC/MCF2/LRP4/FAT3/PMP22/SLIT2/SEMA6D/STX1B/KREMEN1/SEMA5A/DIP2B/SEMA3D/EPHB2/CARM1/NRP1/FGF13/LRIG2
GO:0099173	postsynapse organization	neurostuff	146	0.37722	1.63061	0.00117242	0.0157584	0.0125571	4178	tags=44%, list=29%, signal=32%	NTNG2/ZDHHC12/WNT5A/POTEI/CDH2/ROR2/SHANK2/RELN/CFL1/EPHB1/NRXN1/SLC7A11/HOMER1/FARP1/PPFIA2/SHANK1/GRID2/TANC1/WASF2/IL1RAP/LRP4/SLITRK3/LRRTM2/ARHGAP22/TANC2/DLG5/LHFPL4/COLQ/NRCAM/NLGN4Y/INSR/CHRNA7/EPHB2/NLGN3/NRP1/FRRS1L/CUX2/ZDHHC15/CNTNAP1/IGF1R/NRP2/LZTS1/GRID1/ARHGAP44/GDNF/DLG4/ARHGEF9/CHRDL1/SRCIN1/NEFL/MUSK/DBNL/ABHD17C/DBN1/SSH1/ARHGEF15/APOE/OPHN1/CDKL5/GPHN/PTPRD/DISC1/ITGB3/PTK2B
GO:0048839	inner ear development	development	114	0.389006	1.62741	0.00108583	0.0150009	0.0119535	4408	tags=49%, list=30%, signal=35%	GLI3/MAPKAPK2/TMC1/USH2A/MSX1/TRIOBP/WNT5A/SLC25A27/FGF10/PDZD7/PROX1/SLC17A8/PRRX1/ADGRV1/KCNK2/TSKU/JAG1/FREM2/CLRN1/MAF/FGF2/PCDH15/TGFB2/ANP32B/PLS1/NEUROD1/LHFPL5/COL11A1/ITGA8/TBX18/ESRP1/BCR/CHRNA9/EPHB2/KCNK3/SLC44A4/CECR2/WDPCP/SLC26A5/ATP8B1/STRC/CCNA2/MCM2/HPN/CDH23/LRP10/TTC8/SIX4/SLC4A7/MCOLN3/ALDH1A3/MYO6/FGFR2/PTPN11/SOBP/IFT27
GO:0061138	morphogenesis of a branching epithelium	morphogenesis	106	0.393746	1.6255	0.0019859	0.022863	0.0182184	2803	tags=33%, list=19%, signal=27%	GLI3/PGR/WNT5A/CSMD1/FGF10/MET/SEMA3C/TNC/PROX1/HHIP/PKHD1/SULF1/ESR1/GREB1L/TCF21/GRHL2/FGF1/YAP1/FGF2/ADAMTS16/EGF/TGM2/SLIT2/DLG5/FGF7/TIE1/HNF1B/WNT9B/KDR/SOCS3/NRP1/DAG1/TP63/LAMA1/SRC
GO:0002064	epithelial cell development	development	155	0.37444	1.62547	0.00115038	0.0156159	0.0124436	2643	tags=29%, list=18%, signal=24%	HPSE/LAMB2/FLNA/GSTM3/WNT5B/PGR/AFDN/NTRK1/WNT5A/ZDHHC21/CDH2/MET/ONECUT2/PROX1/PKHD1/TJP1/FAT1/TFCP2L1/HEG1/ESR1/PPP1R16B/HYDIN/JAG1/GRHL2/ABCA12/SIPA1L3/PDE2A/YAP1/MARVELD2/TYMS/NPHS1/COL27A1/PALLD/SLC9A4/RAB13/POF1B/KDR/ROS1/GPR4/RDX/EPB41L5/CLOCK/ACTA2/ADIPOQ/TP63
GO:0050804	modulation of chemical synaptic transmission	neurostuff	333	0.34949	1.62409	1.3111e-05	0.000455712	0.000363135	4113	tags=41%, list=28%, signal=30%	MAP1A/GRM5/DYSF/CDH11/NTNG2/GRIN2A/ZDHHC12/SLC6A4/RIMS1/NTRK1/PCDH17/TSHZ3/WNT5A/LRRC4C/OXTR/DLGAP2/CDH2/ROR2/HRH1/SHANK2/CLSTN2/RELN/FLOT1/EPHB1/GRIN3A/NRXN1/UNC13C/SLC7A11/CDH1/BTBD9/HOMER1/PPFIA2/SHANK1/NTNG1/GRID2/SNCAIP/MME/MAP1B/SV2B/NETO1/GRM7/LARGE1/BACE1/GRIA1/DCC/SYP/GRM1/PRKAR1B/RASGRF1/LRRTM2/NRG3/IGSF11/MAPT/P2RX1/ADRA1A/SLC1A1/APBA1/APP/CACNB4/LAMA2/STX1B/HAP1/SHISA9/UNC13A/SLC4A8/S…
GO:0099177	regulation of trans-synaptic signaling	neurostuff	334	0.349294	1.62305	1.32559e-05	0.000457832	0.000364824	4113	tags=41%, list=28%, signal=30%	MAP1A/GRM5/DYSF/CDH11/NTNG2/GRIN2A/ZDHHC12/SLC6A4/RIMS1/NTRK1/PCDH17/TSHZ3/WNT5A/LRRC4C/OXTR/DLGAP2/CDH2/ROR2/HRH1/SHANK2/CLSTN2/RELN/FLOT1/EPHB1/GRIN3A/NRXN1/UNC13C/SLC7A11/CDH1/BTBD9/HOMER1/PPFIA2/SHANK1/NTNG1/GRID2/SNCAIP/MME/MAP1B/SV2B/NETO1/GRM7/LARGE1/BACE1/GRIA1/DCC/SYP/GRM1/PRKAR1B/RASGRF1/LRRTM2/NRG3/IGSF11/MAPT/P2RX1/ADRA1A/SLC1A1/APBA1/APP/CACNB4/LAMA2/STX1B/HAP1/SHISA9/UNC13A/SLC4A8/S…
GO:0031344	regulation of cell projection organization	cell extensions	491	0.342605	1.62155	4.20559e-07	2.27227e-05	1.81066e-05	4003	tags=38%, list=28%, signal=29%	PLXNB3/FLNA/SKIL/SPOCK1/DMTN/MBOAT1/AUTS2/NTNG2/DAB1/MAP2/NTRK1/WNT5A/NCKIPSD/LRRC4C/KIDINS220/ULK1/CAMSAP2/METRN/KEL/SEMA3A/S100A9/ROBO2/CDH2/PLXNA4/ROR2/TESK1/NEO1/OBSL1/PTPRG/NEGR1/GRIP1/RELN/ADGRB3/KIF24/CFL1/SEMA3C/HECW1/KANK1/PRRX1/CDH1/GPM6A/FN1/HOMER1/SEMA6A/ROBO1/KIAA0319/PPFIA2/COBL/MAK/EVI5L/NTNG1/GRID2/TSKU/MAP1B/DAAM2/PPP1R16B/PLXNA2/CSMD3/WASF2/CTNNA2/DCC/ANLN/CLRN1/SCN1B/MCF2/CEP97…
GO:0001938	positive regulation of endothelial cell proliferation	proliferation	68	0.423308	1.62032	0.00355846	0.0349764	0.027871	2883	tags=38%, list=20%, signal=31%	PLXNB3/ECM1/WNT5A/FGF10/PROX1/VASH2/TEK/PPP1R16B/ACVRL1/HSPG2/FGF2/EGF/FGF7/SEMA5A/VEGFC/CDH13/KDR/APELA/FLT4/PGF/CAV2/NRP1/EGFL7/EMC10/NRP2/AKT3
GO:0060419	heart growth	cardiac	54	0.442141	1.61882	0.00397802	0.0382858	0.0305081	2097	tags=37%, list=14%, signal=32%	FOXP1/PPARA/PIM1/SKI/ERBB4/PROX1/HEG1/KCNK2/AKAP6/ADRA1A/YAP1/FGF2/TGFB2/CDK1/NKX2-5/IGF1/ZFPM2/ACACB/TENM4/TBX5
GO:0042908	xenobiotic transport	transport	35	0.484186	1.61826	0.004176	0.0394947	0.0314714	5126	tags=66%, list=35%, signal=43%	SLC28A3/ABCC11/SLC22A2/SLC7A5/ABCB5/ABCC4/ATP7B/SLC15A2/SLC29A4/SLC47A2/SLC22A8/SLC22A4/SLC18A1/PDZK1/ATP8B1/SLC22A18/ABCA8/OSCP1/ABCC3/SLC47A1/ABCC10/ABCB1/SLC28A2
GO:0086003	cardiac muscle cell contraction	cardiac	57	0.438202	1.61819	0.00459475	0.0424675	0.0338403	3952	tags=54%, list=27%, signal=40%	FLNA/CACNA1D/ANK2/SGCD/KCNJ2/FGF12/KCNJ5/SCN1B/SCN1A/CACNB2/PLN/KCNJ3/CACNA1C/ATP1A2/GJC1/KCNN2/CAV1/KCNE4/GSN/DSP/SCN3B/FGF13/ABCC9/ADCY10/CACNA2D1/NEDD4L/ATP1A1/STC1/KCNE1/SLC9A1/JUP
GO:0001763	morphogenesis of a branching structure	morphogenesis	116	0.384536	1.61654	0.00191765	0.0221708	0.0176668	2803	tags=32%, list=19%, signal=26%	GLI3/PGR/WNT5A/CSMD1/FGF10/MET/SEMA3C/TNC/PROX1/HHIP/PKHD1/SULF1/ESR1/GREB1L/TCF21/GRHL2/FGF1/YAP1/FGF2/ADAMTS16/EGF/TGM2/SLIT2/DLG5/FGF7/TIE1/HNF1B/WNT9B/KDR/RERE/SOCS3/NRP1/FGF13/DAG1/TP63/LAMA1/SRC
GO:0042692	muscle cell differentiation	development	266	0.352219	1.61391	0.000140199	0.00314842	0.00250883	4127	tags=39%, list=28%, signal=29%	LMOD3/LAMB2/MYL9/FOXP1/PPARA/DOCK1/SKI/MSX1/WNT5B/NID1/KEL/CDH2/FGF10/NEO1/OBSL1/FLOT1/PRDM6/ANKRD1/ADGRB3/PROX1/ANK2/SGCD/MYO18B/HOMER1/SOX6/RB1/TMEM182/TANC1/AKAP6/PTGFRN/LARGE1/RBPMS2/RYR1/MEGF10/BARX2/LAMC1/ADRA1A/ACTN4/TMOD2/RPL3L/NPHS1/CACNB4/LAMA2/FLII/CFLAR/KCNH1/FHOD3/CDK1/NKX2-5/TNFSF14/IGF1/ITGA8/TBX18/LMNA/KDM6B/TPM1/MYLK3/PDGFRB/TBX5/NEB/CAV2/NOX4/CXADR/CSRP2/SPEG/CNTNAP1/NRG1/LAMA1/…
GO:0021954	central nervous system neuron development	neurostuff	61	0.432995	1.61287	0.00498419	0.0448084	0.0357057	4127	tags=48%, list=28%, signal=34%	CDH11/BRINP1/MAP2/ARHGEF28/PLXNA4/EPHB1/AGBL4/TSKU/SPTBN4/DCC/SCN1B/MAPT/SLIT2/DCLK2/DCLK1/SLC4A10/EPHB2/SZT2/NRP1/NRP2/TCTN1/WDR47/RAPGEF2/NOVA2/DRAXIN/ARHGAP35/GABRB1/DISC1/FGFR2
GO:0014902	myotube differentiation	development	82	0.406738	1.61247	0.00489361	0.0444333	0.0354068	4118	tags=45%, list=28%, signal=33%	LMOD3/DOCK1/SKI/KEL/NEO1/FLOT1/ADGRB3/HOMER1/TMEM182/TANC1/PTGFRN/LARGE1/RYR1/BARX2/RPL3L/NPHS1/CFLAR/KCNH1/NKX2-5/TNFSF14/IGF1/CAV2/CNTNAP1/TMEM119/SORT1/MYEF2/MYH9/MYOCD/PLEC/DYRK1B/RCAN1/ADAMTS5/SIX4/ATP11A/MTOR/CEACAM5/ERVW-1
GO:0060537	muscle tissue development	development	269	0.351599	1.61227	8.42415e-05	0.00211846	0.0016881	3182	tags=33%, list=22%, signal=26%	LMOD3/FOXP1/PPARA/PIM1/SKI/ERBB4/MSX1/SRPK3/WNT5A/MAFF/KEL/OBSL1/FLOT1/ANKRD1/SEMA3C/EPHB1/PROX1/SGCD/MYO18B/HOMER1/SOX6/RB1/HEG1/KCNK2/PPARGC1A/AKAP6/RBFOX1/TCF21/LARGE1/RYR1/MEGF10/ADAMTS9/BARX2/ADRA1A/YAP1/FGF2/RPL3L/TGFB2/NPHS1/PLN/MYL6/CFLAR/ELN/FHOD3/CDK1/NKX2-5/IGF1/ZFPM2/COL11A1/HLF/ITGA8/TBX18/LMNA/TLL2/MYOM1/KDM6B/TPM1/TENM4/MYLK3/GJC1/PDGFRB/TBX5/TNNI1/NPRL3/JPH2/CAV1/NEB/CAV2/NOX4/CXA…
GO:0009636	response to toxic substance	stimuli	175	0.367403	1.61012	0.00123731	0.0163883	0.0130591	4087	tags=40%, list=28%, signal=29%	MT1X/MAOB/HBG2/HBA1/PIM1/GSTM3/SLC6A4/ASS1/SLC30A10/S100A9/AQP10/HBQ1/SLC7A11/CDH1/PON3/GPX3/MAP1B/CPS1/LPO/GRIA1/TRPM6/SCN11A/TYMS/TPO/DHRS2/TXNDC17/PXDN/CDK1/HP/SCN9A/MT2A/FECH/KDM6B/AKR1B10/ATP7B/SLC15A2/ALAD/TTPA/PTPN13/SLC47A2/SLC22A8/SLC39A8/PXDNL/ABCB6/GPX4/CCS/GSTM2/PDZK1/PRDX5/SRD5A1/CLIC2/SLC22A18/SLC30A4/DHFR/DNMT3A/CYP1B1/DUOX1/FBLN5/INMT/ADH4/NEFL/NQO1/PON2/DUOX2/OSCP1/SLC11A1/APOE/G…
GO:0050905	neuromuscular process	neurostuff	95	0.396234	1.60996	0.00286401	0.0296001	0.0235869	4085	tags=46%, list=28%, signal=34%	MAP1A/GRIN2A/CSMD1/STAC/NKX6-2/GRIN3A/NRXN1/KCNJ2/HOMER1/FGF12/JSRP1/SHANK1/TPP1/GRID2/RBFOX1/SPTBN4/LARGE1/BACE1/CTNNA2/CLRN1/DCTN1/SCN1A/SYNM/PCDH15/APP/BCR/HIPK2/MYH8/TNNI1/CHRNA1/CNTNAP1/STRA6/GSTM2/DLG4/CDH23/CHD8/NEFL/STAC2/PDE8B/MTOR/DMD/TNNT1/IGDCC3/ALDH1A3
GO:0015711	organic anion transport	transport	307	0.348181	1.60826	2.88404e-05	0.000889164	0.000708532	4664	tags=48%, list=32%, signal=33%	PPARA/SLC4A1/MFSD10/SLC13A3/SLC35B4/SLC27A4/SLC6A20/CFTR/ERFE/SLC16A2/SLC17A8/SLC38A4/SLCO1A2/SLC25A21/SLC7A11/ABCC11/SLC17A4/THBS1/SLC22A2/RBP1/SLC22A10/PMP2/AKR1C1/SLC22A25/SLCO5A1/GRM7/SLC16A3/GRM1/SLC4A2/SLC36A1/SLC2A9/SLC36A2/SLC5A8/SLC7A5/SLC39A10/SLC25A18/SLC1A1/APBA1/SLC26A3/SLC25A39/SLC7A9/ABCC4/SLC2A4/CACNB4/SLC25A1/CTNS/SLC3A1/SLC26A8/SLCO2B1/SLC4A8/TNFRSF11A/TRPC4/SLC39A14/SLC26A9/FAB…
GO:0086001	cardiac muscle cell action potential	cardiac	54	0.438698	1.60622	0.00472244	0.0433393	0.034535	3952	tags=52%, list=27%, signal=38%	FLNA/CACNA1D/ANK3/ANK2/KCNJ2/FGF12/KCNJ5/SCN1B/SCN1A/CACNB2/KCNJ3/CACNA1C/TBX18/ATP1A2/GJC1/KCNN2/CAV1/KCNE4/CXADR/DSP/SCN3B/FGF13/CACNA2D1/NEDD4L/ATP1A1/KCNE1/DMD/JUP
GO:0016079	synaptic vesicle exocytosis	neurostuff	70	0.416149	1.60555	0.00561699	0.0491216	0.0391427	2517	tags=33%, list=17%, signal=27%	UNC13B/RIMS1/DNAJC5/CADPS/PIP5K1C/UNC13C/PCLO/PPFIA2/SV2B/SYP/P2RX1/CACNB4/STX1B/UNC13A/SLC4A8/SYT12/RIMS2/NAPA/BRAF/BLOC1S6/SYNJ1/RPH3A/DOC2A
GO:0051261	protein depolymerization	other	93	0.39662	1.60018	0.00345394	0.0342694	0.0273076	4983	tags=54%, list=34%, signal=36%	LMOD3/MAP1A/DMTN/SPTB/TRIOBP/CAMSAP2/KIF24/CFL1/SH3GL2/NCKAP5/DSTN/MAP1B/SPTBN4/TMOD2/FLII/SH3GL1/SEMA5A/NAV3/STMN4/KIF18A/VPS4A/RDX/GSN/SYNJ1/ADD2/SH3GL3/MICAL3/FGF13/STMND1/CARMIL1/KIF2C/KIF18B/SCIN/WDR47/PLEKHH2/KATNB1/TPX2/ADD1/CCSAP/MTPN/DNAJC6/SPTAN1/ATXN7/TMOD1/CKAP5/CAPZB/MID1/MICAL2/MICAL1/ARHGEF2
GO:0007612	learning	other	104	0.38823	1.5985	0.00377776	0.0366168	0.0291781	3259	tags=39%, list=22%, signal=31%	MAP1A/GRM5/GRIN2A/CSMD1/HRH1/SHANK2/CLSTN2/RELN/ADGRB3/NRXN1/CIC/SLC7A11/SLC12A5/NRXN3/SHANK1/TANC1/NETO1/ATXN1/B3GAT1/SLC1A1/APP/CTNS/ADAM2/NLGN4Y/ATP1A2/INSR/BRAF/PDE1B/CHRNA7/TACR2/EPHB2/SYNJ1/NLGN3/FGF13/STRA6/HTT/TSC1/MEIS2/SLC24A2/KMT2A/DLG4
GO:0072006	nephron development	development	102	0.389265	1.59846	0.00308263	0.0312095	0.0248693	3204	tags=36%, list=22%, signal=28%	LAMB2/GLI3/ERBB4/NID1/FMN1/LZTS2/SULF1/PROM1/WWTR1/TEK/DCHS2/GREB1L/TCF21/JAG1/FGF1/YAP1/FGF2/ADAMTS16/NPHS1/NOTCH3/AQP1/CTNS/COL4A4/CFLAR/HNF1B/WNT9B/GPR4/PDGFRB/PLCE1/ACTA2/ADIPOQ/PDGFD/UMOD/ENPEP/WNK4/PODXL/GDNF
GO:0048515	spermatid differentiation	development	137	0.373266	1.59697	0.00193249	0.0222952	0.0177659	4909	tags=49%, list=34%, signal=33%	ROPN1L/OSBP2/CFAP58/CFTR/NECTIN2/NME5/SYCP3/HSPA2/CFAP65/NPHP1/TBPL1/PYGO1/FSIP2/SPEF2/MAST2/SLC26A3/RNF17/CFAP54/CFAP43/PLN/MEIG1/SYCP1/MNS1/CFAP47/DNHD1/SPAG17/SRPK1/RSPH1/DZIP1/PSME4/CFAP221/ZPBP2/BBS4/AXDND1/IQCF1/CCDC38/TMEM119/JAM3/VPS13B/PIWIL1/ADCY10/FAM9B/KLC3/CFAP69/SLC22A14/DRC7/PTCH1/CABYR/KNL1/TDRD5/MEIOC/IQCG/DDX25/HOOK1/CCNB1IP1/SLC9A8/GALNTL5/ARMC2/PITHD1/PDILT/FANCG/TPGS1/CATSPER…
GO:0015849	organic acid transport	transport	241	0.353067	1.59659	0.00026818	0.00511699	0.00407748	5511	tags=55%, list=38%, signal=35%	PPARA/SLC13A3/SLC27A4/SLC6A20/ERFE/SLC16A2/SLC17A8/SLC38A4/SLCO1A2/SLC25A21/SLC7A11/ABCC11/THBS1/SLC22A2/RBP1/PMP2/AKR1C1/GRM7/SLC16A3/GRM1/SLC36A1/SLC36A2/SLC5A8/SLC7A5/SLC25A18/SLC1A1/APBA1/SLC26A3/SLC7A9/ABCC4/CACNB4/SLC25A1/CTNS/SLC3A1/SLC26A8/SLCO2B1/TNFRSF11A/TRPC4/SLC26A9/FABP2/SLC7A1/ATP1A2/SLC22A11/SLC6A13/SLC10A7/SFXN3/FABP3/SLC29A4/ABCD1/SFXN5/PLA2G4A/ABCC6/SLC36A3/SLC23A3/SLC22A8/CPT1…
GO:0008015	blood circulation	platelet	327	0.344205	1.59621	2.15362e-05	0.000699541	0.000557431	4008	tags=42%, list=28%, signal=31%	FLNA/PPARA/CACNA1D/SUCNR1/SERPING1/SLC6A4/KCNMA1/NCALD/ZDHHC21/KEL/OXTR/IER3/HRH1/WNK1/KCNMB1/ANK2/SGCD/SH3GL2/TJP1/KCNJ2/NAV2/FGF12/ATP2A3/EMILIN1/NPR3/TEK/GRIP2/CYB5R3/CPS1/SPTBN4/KCNJ5/SCN1B/POSTN/DDAH1/ACVRL1/KCND2/PDE2A/SCN1A/P2RX1/ADRA1A/ATP1B2/SLC1A1/CACNB2/ADAMTS16/TGFB2/SLIT2/PLN/ARHGAP42/KCNJ3/LPA/RPS6KA2/DOCK4/ELN/SLC2A5/NKX2-5/KL/F5/CACNA1C/GNA11/ATP2B4/SCNN1G/TBX18/TAC4/BCR/ATP1A2/VE…
GO:0007507	heart development	development	414	0.339391	1.59352	6.97699e-06	0.000275894	0.000219847	3125	tags=32%, list=21%, signal=26%	FOXP1/FLNA/PPARA/GLI3/PIM1/SKI/ERBB4/CDH11/MSX1/EGFR/AP1B1/BICC1/WNT5A/ADGRG6/MOSPD3/OXTR/ROBO2/PLXNA4/WNK1/DYNC2H1/OBSL1/SH3PXD2B/ANKRD1/SEMA3C/PROX1/ANK2/SGCD/MYO18B/FN1/FGF12/ADAMTS6/PARVA/ROBO1/SOX6/RB1/HEG1/EMILIN1/TEK/KCNK2/DLC1/AKAP6/GREB1L/JAG1/GRHL2/FREM2/LARGE1/RYR1/ACVRL1/ADAMTS9/LUZP1/PDE2A/ADRA1A/YAP1/HAS2/FGF2/TGFB2/SLIT2/PLN/CC2D2A/MBD3/FBN1/RPS6KA2/STK3/ELN/TIE1/FHOD3/CDK1/NKX2-5/…
GO:0003012	muscle system process	muscle	284	0.345286	1.59121	0.000115647	0.00273197	0.00217698	3276	tags=34%, list=23%, signal=27%	LMOD3/TPM2/MYL9/FOXP1/FLNA/PPARA/CACNA1D/KCNMA1/ZDHHC21/MYH1/OXTR/STAC/CAMTA2/PPP1R12B/ANK2/SGCD/MYH2/KCNJ2/SULF1/ARHGEF11/HOMER1/FGF12/MLIP/JSRP1/GRIP2/PTGER3/AKAP6/KCNJ5/LARGE1/SCN1B/RYR1/GTF2IRD1/KCND2/MYH13/SCN1A/P2RX1/ADRA1A/TMOD2/SCN11A/SYNM/CACNB2/DTNA/PLN/ARHGAP42/MYL6/KCNJ3/DOCK4/CFLAR/ORMDL3/NKX2-5/CACNA1C/ATP2B4/IGF1/APBB2/LMNA/ATP1A2/TPM1/LTB4R/GJC1/SSTR2/KCNN2/CHRNB4/MYH8/TNNI1/TACR2…
GO:0048738	cardiac muscle tissue development	development	149	0.367675	1.59074	0.00156668	0.0192988	0.0153783	3276	tags=37%, list=23%, signal=29%	FOXP1/PPARA/PIM1/SKI/ERBB4/MSX1/WNT5A/OBSL1/ANKRD1/PROX1/SGCD/MYO18B/SOX6/HEG1/KCNK2/AKAP6/LARGE1/ADAMTS9/ADRA1A/YAP1/FGF2/TGFB2/PLN/FHOD3/CDK1/NKX2-5/IGF1/ZFPM2/COL11A1/TBX18/LMNA/KDM6B/TPM1/TENM4/MYLK3/GJC1/PDGFRB/TBX5/TNNI1/NPRL3/JPH2/NEB/NOX4/CXADR/DSP/NRG1/BVES/NRAP/TTN/MYH11/PTCD2/SORBS2/TSC1/TGFBR3/MYOCD
GO:0046942	carboxylic acid transport	transport	240	0.351441	1.59053	0.000331433	0.00608966	0.00485256	5511	tags=55%, list=38%, signal=35%	PPARA/SLC13A3/SLC27A4/SLC6A20/ERFE/SLC16A2/SLC17A8/SLC38A4/SLCO1A2/SLC25A21/SLC7A11/ABCC11/THBS1/SLC22A2/RBP1/PMP2/AKR1C1/GRM7/SLC16A3/GRM1/SLC36A1/SLC36A2/SLC5A8/SLC7A5/SLC25A18/SLC1A1/APBA1/SLC26A3/SLC7A9/ABCC4/CACNB4/SLC25A1/CTNS/SLC3A1/SLC26A8/SLCO2B1/TNFRSF11A/TRPC4/SLC26A9/FABP2/SLC7A1/ATP1A2/SLC22A11/SLC6A13/SLC10A7/SFXN3/FABP3/ABCD1/SFXN5/PLA2G4A/ABCC6/SLC36A3/SLC23A3/SLC22A8/CPT1A/SLC12A…
GO:0032409	regulation of transporter activity	transport	164	0.364621	1.58944	0.000902364	0.013027	0.0103806	3259	tags=34%, list=22%, signal=27%	GRM5/CACNA1D/PIM1/STAC/OPRM1/FXYD3/CFTR/RELN/HECW1/ANK3/ANK2/FGF14/HOMER1/FGF12/JSRP1/SHANK1/AKAP6/CRHBP/NETO1/CHP2/NDFIP1/PTPN3/SCN1B/MINK1/NR1H3/ACTN4/ATP1B2/CACNB2/APP/PLN/CACNB4/HAP1/SHISA9/LRRC55/NEDD4/ATP1A2/LRRC38/CTTNBP2NL/JPH2/CAV1/EPHB2/KCNE4/NLGN3/CACNB3/DAPK1/SCN3B/FGF13/ADIPOQ/HTT/GSTM2/PDZK1/CHRM3/CACNA2D1/NEDD4L/CLIC2/DLG4
GO:0006805	xenobiotic metabolic process	metabolism	79	0.404609	1.58851	0.00426807	0.0401199	0.0319696	6639	tags=76%, list=46%, signal=42%	GSTM3/SLC28A3/S100A12/GSTM4/AOX1/VKORC1/FMO2/SLCO1A2/AKR1C1/LPO/SULT1C4/POR/CYP2C19/ABCC4/SLCO2B1/SULT1B1/UGT1A7/CMBL/CYP2C9/UGT1A1/UGT2B7/CYP3A5/FMO1/CES3/CYP2B6/GSTM2/CYP4F12/CBR1/CYP46A1/FMO5/CYP1B1/NQO1/SLCO1B3/N6AMT1/SLCO1B1/ABCC3/CYP1A2/CYP2F1/BPHL/GSTO2/AS3MT/UGT2B15/GSTM1/ABCB1/SLC28A2/ACSL1/SULT1A2/ABCC1/SULT2A1/RORA/AHR/CYP2E1/NAT1/SULT1A1/ADA/SMOX/NOS1/AADAC/ACSM2B/CAD
GO:0007286	spermatid development	development	130	0.373419	1.58493	0.00244213	0.0264944	0.0211121	4909	tags=49%, list=34%, signal=33%	ROPN1L/OSBP2/CFAP58/CFTR/NECTIN2/NME5/SYCP3/HSPA2/CFAP65/TBPL1/PYGO1/FSIP2/SPEF2/SLC26A3/RNF17/CFAP54/CFAP43/PLN/MEIG1/SYCP1/MNS1/CFAP47/DNHD1/SPAG17/SRPK1/RSPH1/DZIP1/PSME4/CFAP221/ZPBP2/BBS4/AXDND1/IQCF1/CCDC38/JAM3/VPS13B/PIWIL1/ADCY10/FAM9B/KLC3/CFAP69/SLC22A14/DRC7/PTCH1/CABYR/KNL1/TDRD5/MEIOC/IQCG/DDX25/HOOK1/CCNB1IP1/SLC9A8/GALNTL5/ARMC2/PITHD1/PDILT/FANCG/TPGS1/CATSPER2/CATSPERD/BRIP1/EIF…
GO:0031346	positive regulation of cell projection organization	cell extensions	270	0.345947	1.58407	0.000235153	0.00471777	0.00375936	6093	tags=56%, list=42%, signal=33%	PLXNB3/FLNA/SKIL/AUTS2/NTRK1/WNT5A/NCKIPSD/KIDINS220/METRN/S100A9/ROBO2/PLXNA4/ROR2/OBSL1/NEGR1/GRIP1/RELN/GPM6A/FN1/ROBO1/COBL/MAP1B/PLXNA2/WASF2/ANLN/CLRN1/SCN1B/MAPT/ATP1B2/ARAP1/SLIT2/DSCAM/LPAR3/HAP1/CFLAR/EPHA3/DDR2/SEMA5A/MNS1/CHODL/EFNA5/DZIP1/BRAF/BBS4/ENPP2/FUT9/PLCE1/FAM98A/TENM3/EPHB2/NTRK3/FUZ/NRP1/TIAM2/CUX2/ZDHHC15/FNBP1L/GRN/ISLR2/HTT/IGF1R/SRC/PLXNC1/CARMIL1/CX3CL1/RP1/ADCY10/OCL…
GO:0034765	regulation of monoatomic ion transmembrane transport	transport	282	0.344118	1.58326	0.000214265	0.00439566	0.00350269	3114	tags=33%, list=21%, signal=27%	FLNA/GRM5/CACNA1D/TMC1/TSPAN13/GRIN2A/KCNMA1/KEL/STAC/FXYD3/WNK1/DPP10/CFTR/RELN/KCNJ16/KCNMB1/SCN2A/HECW1/ANK3/ANK2/FGF14/KCNJ2/HOMER1/FGF12/JSRP1/CACNA1E/KCNC4/AKAP6/NETO1/KCNJ6/KCNJ5/CHP2/PTPN3/SCN1B/SCN8A/KCND2/SCN1A/P2RX1/ACTN4/ATP1B2/SCN11A/KCNG4/CACNB2/PLN/KCNAB3/CACNB4/KCNJ3/HAMP/KCNH8/HAP1/KCNH5/KCNH1/DIAPH1/CACNA1C/SCN9A/ATP2B4/SCN3A/LRRC55/KCNV1/NEDD4/KCNB1/ATP1A2/KCNK10/LRRC38/KCNN2/K…
GO:0001505	regulation of neurotransmitter levels	neurostuff	129	0.372488	1.58139	0.00172617	0.0205222	0.0163532	2517	tags=31%, list=17%, signal=26%	DYSF/UNC13B/SLC6A4/RIMS1/DNAJC5/ZNF219/CADPS/FLOT1/SLC17A8/PIP5K1C/NRXN1/UNC13C/GABRA2/SLC22A2/PCLO/PPFIA2/SNCAIP/SV2B/SYP/P2RX1/CACNB4/STX1B/UNC13A/SLC4A8/GPM6B/SYT12/RIMS2/NAPA/ATP1A2/SLC6A13/BRAF/PDE1B/CHRNB4/BLOC1S6/TACR2/SLC29A4/GRM4/SYNJ1/RPH3A/DOC2A
GO:0022604	regulation of cell morphogenesis	morphogenesis	198	0.354992	1.58114	0.000516584	0.00851136	0.00678229	6079	tags=56%, list=42%, signal=33%	PLXNB3/BAMBI/DMTN/NTNG2/EPB42/RIMS1/SHROOM3/WNT5A/PLXNA4/PARVB/OBSL1/GRIP1/RELN/CFL1/KANK1/FN1/PARVA/NTNG1/DLC1/PLXNA2/WTIP/ARAP1/DNMBP/FAM171A1/RHOJ/UNC13A/SH3D19/DIAPH1/RIMS2/GAS2/KDR/TPM1/EFNA5/CLDN4/TAOK2/ENPP2/RDX/ALDOA/EPHB2/CUX2/PDPN/DAG1/FERMT2/WDPCP/FBLIM1/DAPK3/SLC26A5/BVES/LARP4/SRC/PLXNC1/SYNE3/MOV10/NEDD4L/CDKL3/CCL24/MYH9/DLG4/HPN/FZD4/MACF1/CUX1/ARPIN/ATP10A/ARHGAP35/CDC42EP2/MYO10…
GO:0003231	cardiac ventricle development	development	84	0.397115	1.57809	0.00347485	0.0344143	0.0274231	3276	tags=38%, list=23%, signal=30%	WNT5A/ROBO2/SEMA3C/PROX1/ROBO1/HEG1/KCNK2/GREB1L/JAG1/GRHL2/LUZP1/PDE2A/TGFB2/SLIT2/NKX2-5/ZFPM2/COL11A1/SMAD6/SLIT3/TPM1/TBX5/SALL4/TNNI1/NPRL3/DSP/SOX11/NRG1/STRA6/AP2B1/PTCD2/TGFBR3/MYOCD
GO:0048638	regulation of developmental growth	development	216	0.351681	1.57751	0.000494948	0.00823454	0.00656171	4127	tags=39%, list=28%, signal=29%	FOXP1/PPARA/PIM1/ERBB4/SLC6A4/RIMS1/MAP2/SOCS2/WNT5A/ULK1/SEMA3A/PLXNA4/SEMA3C/PROX1/CDH1/FN1/SEMA6A/KIAA0319/KCNK2/MAP1B/AKAP6/SPTBN4/DCC/MAPT/YAP1/FGF2/APP/SEMA6D/WWC3/DSCAM/PLS1/GPAM/LPAR3/STK3/COLQ/UNC13A/CDK1/NKX2-5/NRCAM/RIMS2/IGF1/ZFPM2/HNF1B/SEMA5A/ACACB/TLL2/INSR/NKD1/EFNA5/DIP2B/TBX5/SEMA3D/BBS4/LATS2/TTL/NRP1/FGF13/ISLR2/SEMA4G/ADCY10/FTO/NEDD4L/NPY1R/CDKL3/TGFBR3/SHTN1/ZP3/CGA/WWC2/SE…
GO:0035051	cardiocyte differentiation	development	98	0.386919	1.57571	0.00395712	0.0381519	0.0304014	3276	tags=39%, list=23%, signal=30%	FOXP1/PPARA/EGFR/OBSL1/SEMA3C/PROX1/SGCD/MYO18B/SOX6/AKAP6/JAG1/LARGE1/ADRA1A/TGFB2/FHOD3/CDK1/NKX2-5/IGF1/TBX18/LMNA/KDM6B/TENM4/MYLK3/PDGFRB/TBX5/NEB/NOX4/CXADR/INHBA/NRG1/BVES/NRAP/TTN/MYH11/SORBS2/TSC1/TGFBR3/MYOCD
GO:0050953	sensory perception of light stimulus	sensory	117	0.374934	1.57444	0.00252514	0.0272326	0.0217003	4345	tags=50%, list=30%, signal=35%	LAMB2/USH2A/LRAT/RIMS1/TIMP3/POU6F2/AIPL1/ADGRV1/IMPG2/RORB/HMCN1/PRPH2/CLRN1/ABCA4/RAX2/PDE6A/CNGB1/PCDH15/RBP3/CACNB2/GABRR2/CACNB4/TYR/CNGA1/EYS/COL11A1/RGS16/BBS5/SLC4A10/CLN6/GJC1/GNAT1/NR2E3/BBS4/PDE6D/ABCC6/PPEF2/RP1/CACNA1F/VSX1/GRM8/SPATA7/PDE6C/RPGRIP1/CDH23/CDH3/CRB1/NXNL2/CRX/BBS9/CABP4/CABP1/ABLIM1/GUCA1B/FAM161A/MYO9A/WFS1/LCTL
GO:0022898	regulation of transmembrane transporter activity	transport	154	0.363088	1.57389	0.00144055	0.0182164	0.0145157	4243	tags=41%, list=29%, signal=29%	GRM5/CACNA1D/PIM1/STAC/OPRM1/FXYD3/CFTR/RELN/HECW1/ANK3/ANK2/FGF14/HOMER1/FGF12/JSRP1/SHANK1/AKAP6/CRHBP/NETO1/CHP2/PTPN3/SCN1B/MINK1/ACTN4/ATP1B2/CACNB2/APP/PLN/CACNB4/HAP1/SHISA9/LRRC55/NEDD4/ATP1A2/LRRC38/JPH2/CAV1/EPHB2/KCNE4/NLGN3/CACNB3/DAPK1/SCN3B/FGF13/HTT/GSTM2/PDZK1/CHRM3/CACNA2D1/NEDD4L/CLIC2/DLG4/CACNG5/PRKCE/STAC2/KCNE1/DMD/SLC9A1/CABP4/CABP1/PTK2B/CACNG8/PDE4B
GO:0001936	regulation of endothelial cell proliferation	proliferation	93	0.389799	1.57266	0.00443441	0.0412241	0.0328495	2883	tags=37%, list=20%, signal=30%	PLXNB3/ECM1/FLT1/WNT5A/FGF10/PROX1/MMRN2/VASH2/SULF1/THBS1/TEK/PPP1R16B/ACVRL1/HSPG2/FGF2/EGF/XDH/FGF7/TIE1/SEMA5A/VEGFC/CDH13/KDR/APELA/FLT4/PTPRM/CAV1/PGF/CAV2/NRP1/EGFL7/EMC10/NRP2/AKT3
GO:0007517	muscle organ development	development	215	0.35019	1.57126	0.000804827	0.0118701	0.00945872	2966	tags=32%, list=20%, signal=26%	LMOD3/COL6A3/SKI/MSX1/SRPK3/ASS1/WNT5A/MAFF/KEL/FLOT1/ANKRD1/EPHB1/PROX1/SGCD/HOMER1/SOX6/RB1/HEG1/UNC45A/TMEM182/ARID5B/RBFOX1/TCF21/LARGE1/RYR1/MEGF10/BARX2/SCN11A/RPL3L/TGFB2/NPHS1/MYL6/LAMA2/CFLAR/ELN/NKX2-5/IGF1/ZFPM2/COL11A1/HLF/ZNF609/CHODL/TLL2/MYOM1/TPM1/ITGA11/UNC45B/TNNI1/ETV1/JPH2/CAV1/NEB/CAV2/CHRNA1/DSP/SPEG/CNTNAP1/SOX11/DAG1/HIVEP3/COL19A1/NRG1/BVES/STRA6/MYL6B/PAX3/TTN/TCF23
GO:0002040	sprouting angiogenesis	angiogenesis	87	0.392857	1.568	0.00354112	0.0349764	0.027871	3275	tags=44%, list=23%, signal=34%	CREB3L1/MMRN2/STARD13/TJP1/PARVA/SEMA6A/ROBO1/THBS1/TEK/PPP1R16B/FGF1/JMJD8/ACVRL1/ADAMTS9/FGF2/SLIT2/RHOJ/PIK3R3/SEMA5A/VEGFC/CDH13/KDR/APELA/FLT4/LOXL2/PGF/EPHB4/E2F7/NRP1/GPLD1/CCBE1/SLC39A12/VSTM4/AKT3/EPN2/ESM1/EPN1/CEACAM1
GO:0010976	positive regulation of neuron projection development	neurostuff	117	0.373339	1.56774	0.00291361	0.0298876	0.023816	6052	tags=61%, list=42%, signal=36%	PLXNB3/FLNA/NTRK1/WNT5A/NCKIPSD/KIDINS220/S100A9/ROR2/NEGR1/RELN/COBL/SCN1B/ATP1B2/CFLAR/EPHA3/DDR2/BRAF/FUT9/TENM3/EPHB2/NTRK3/NRP1/CUX2/ZDHHC15/GRN/IGF1R/CX3CL1/ALK/KATNB1/RAPGEF2/MUSK/SERPINI1/ARHGAP35/DBN1/APOE/FBXO38/CNTN1/RGMA/DISC1/PTK2B/CBFA2T2/NDRG4/ITGA3/KAT2B/MDK/ARSB/LRRC7/PRKCI/TMEM106B/CYFIP1/MARK2/TNN/GPC2/ANKRD27/P3H1/PRKD1/AP2A1/NLGN1/AVIL/CAPRIN2/PLK5/EP300/PUM2/BMP7/MAGI2/ROR1/…
GO:0021953	central nervous system neuron differentiation	neurostuff	107	0.37834	1.56508	0.0041126	0.0391474	0.0311947	4127	tags=41%, list=28%, signal=30%	GLI3/SPOCK1/CDH11/BMPR1B/BRINP1/MAP2/ARHGEF28/PLXNA4/DYNC2H1/EPHB1/PROX1/AGBL4/GRID2/TSKU/SPTBN4/DCC/SCN1B/MAPT/BRINP2/SLIT2/DCLK2/ZSWIM6/DCLK1/SLC4A10/TTC21B/BRINP3/EPHB2/SZT2/NRP1/INHBA/NRP2/TCTN1/MDGA1/WDR47/RAPGEF2/PTCH1/NOVA2/DRAXIN/ARHGAP35/OPHN1/MTPN/GABRB1/DISC1/FGFR2
GO:0044057	regulation of system process	other	336	0.335249	1.55876	7.35154e-05	0.0019013	0.00151505	3392	tags=34%, list=23%, signal=26%	MYL9/FOXP1/FLNA/PPARA/CACNA1D/GRIN2A/UNC13B/RIMS1/TSHZ3/ZDHHC21/OXTR/DLGAP2/FGF10/HRH1/WNK1/RELN/PPP1R12B/ANK2/NRXN1/KCNJ2/FGF12/MLIP/ATP2A3/SHANK1/PTGER3/AKAP6/CRHBP/NETO1/SPTBN4/KCNJ5/GRM1/SCN1B/PRKAR1B/GTF2IRD1/KCND2/TYMP/IGSF11/DICER1/P2RX1/NR1H3/ADRA1A/ATP1B2/SLC1A1/CACNB2/TGFB2/APP/PLN/ARHGAP42/KCNJ3/AQP1/STX1B/HAMP/DOCK4/ORMDL3/NKX2-5/NEUROD1/RIMS2/CACNA1C/ATP2B4/IGF1/TBX18/LMNA/ATP1A2/TPM…
GO:0007601	visual perception	sensory	116	0.370706	1.55841	0.00411262	0.0391474	0.0311947	4345	tags=49%, list=30%, signal=35%	LAMB2/USH2A/LRAT/RIMS1/TIMP3/POU6F2/AIPL1/ADGRV1/IMPG2/RORB/HMCN1/PRPH2/CLRN1/ABCA4/RAX2/PDE6A/CNGB1/RBP3/CACNB2/GABRR2/CACNB4/TYR/CNGA1/EYS/COL11A1/RGS16/BBS5/SLC4A10/CLN6/GJC1/GNAT1/NR2E3/BBS4/PDE6D/ABCC6/PPEF2/RP1/CACNA1F/VSX1/GRM8/SPATA7/PDE6C/RPGRIP1/CDH23/CDH3/CRB1/NXNL2/CRX/BBS9/CABP4/CABP1/ABLIM1/GUCA1B/FAM161A/MYO9A/WFS1/LCTL
GO:0007169	transmembrane receptor protein tyrosine kinase signaling pathway	signaling	453	0.329629	1.55655	1.02201e-05	0.000369344	0.000294312	2836	tags=28%, list=19%, signal=24%	IGFBP2/WASF1/MAPKAPK2/ADAMTS12/ANKS1A/ERBB4/EGFR/HSPB1/FLT1/SOCS2/CTSD/NTRK1/EFNA2/WNT5A/PTPRR/ADAMTS3/JAK3/IFI6/ARHGEF28/SLC30A10/ROR2/FGF10/PTPRG/SLC27A4/MET/ZBTB7B/ERFE/EPHB1/KANK1/CREB3L1/MMRN2/HHIP/AXL/SVEP1/ZNF592/PTPRT/EPHA6/SULF1/GFRA1/SEMA6A/ROBO1/NRG4/THBS1/GALNT3/SORBS1/EMILIN1/TEK/SAMD12/ARID5B/MVB12B/GAREM1/SIK2/SH2D6/FGF1/PTPN3/NRG3/PRLR/FAM83B/FRK/CLNK/FGF2/EGF/AFAP1L2/NEU3/SHC4/SL…
GO:0001501	skeletal system development	development	321	0.335279	1.5517	0.000180179	0.00382582	0.00304861	2825	tags=29%, list=19%, signal=24%	MUSTN1/FOXP1/SHOX/GLI3/ECM1/HYAL3/LTF/ADAMTS12/SKI/TIMP1/CDH11/MSX1/WNT5B/FMN1/BMPR1B/WNT5A/MMP16/ZNF219/XYLT1/VKORC1/PRKG2/FREM1/SH3PXD2B/TLL1/HHIP/BNC2/PRRX1/ACAN/PAPPA2/SULF1/SOX6/RB1/ATP6AP1/NPR3/TEK/TSKU/ITGB6/HMGA2/ARID5B/GRHL2/LARGE1/MTHFD1L/HAPLN1/KIAA1217/RYR1/SPP2/ACVRL1/BARX2/CLDN18/MAF/FBN2/RANBP3L/TRPS1/SPEF2/HAS2/TYMS/FGF2/TGFB2/TGM2/SOX5/FBN1/COL27A1/CSGALNACT1/BMP8A/GNA11/DDR2/IGF…
GO:0007224	smoothened signaling pathway	signaling	102	0.377873	1.55168	0.00540477	0.0477942	0.0380849	5361	tags=55%, list=37%, signal=35%	GLI3/GPR161/PTCHD1/FGF10/DYNC2H1/FKBP8/HHIP/PRRX1/ARMC9/RB1/HSPG2/CC2D2A/EVC2/INTU/DLG5/IFT140/TBC1D32/HIPK2/TTC21B/DZIP1/TTC23/HHAT/FUZ/DCDC2/WDPCP/GAS8/SCUBE1/RAB34/TCTN1/SERPINE2/CLUAP1/CTNNA1/IQUB/KCTD21/STK36/NDST1/PTCH1/PTCH2/WDR19/MAP3K10/FGFR2/TCTN2/RFX4/MEGF8/IFT27/RPGRIP1L/CREBBP/KIAA0586/MGRN1/DISP2/IFT122/GPR37L1/ARL3/SHH/GPC2/CDON
GO:0048729	tissue morphogenesis	morphogenesis	392	0.331562	1.55155	3.77083e-05	0.00111806	0.000890928	3275	tags=31%, list=23%, signal=25%	FOXP1/FLNA/GLI3/MLLT3/ADAMTS12/SKI/ERBB4/MSX1/WNT5B/EGFR/FMN1/PGR/CYP7B1/WNT5A/CD151/CSMD1/ROBO2/LZTS2/FGF10/MET/ANKRD1/SEMA3C/TNC/PROX1/MMRN2/HHIP/PKHD1/STARD13/FAT1/SULF1/ROBO1/FRAS1/COBL/HEG1/ESR1/ACTG2/ASTN2/ANKRD6/HMGA2/DLC1/GREB1L/TCF21/JAG1/GRHL2/FREM2/MTHFD1L/GPI/FGF1/NPHP1/ACVRL1/LUZP1/YAP1/TGFB1I1/FGF2/ADAMTS16/TGFB2/EGF/TGM2/SLIT2/CC2D2A/INTU/DLG5/CTNS/FGF7/STK3/TIE1/TRIM71/NKX2-5/RHOC…
GO:0032412	regulation of monoatomic ion transmembrane transporter activity	transport	150	0.357925	1.54928	0.00310363	0.0313059	0.0249462	4243	tags=41%, list=29%, signal=30%	GRM5/CACNA1D/STAC/OPRM1/FXYD3/CFTR/RELN/HECW1/ANK3/ANK2/FGF14/HOMER1/FGF12/JSRP1/SHANK1/AKAP6/CRHBP/NETO1/CHP2/PTPN3/SCN1B/MINK1/ACTN4/ATP1B2/CACNB2/APP/PLN/CACNB4/HAP1/SHISA9/LRRC55/NEDD4/ATP1A2/LRRC38/JPH2/CAV1/EPHB2/KCNE4/NLGN3/CACNB3/DAPK1/SCN3B/FGF13/HTT/GSTM2/PDZK1/CHRM3/CACNA2D1/NEDD4L/CLIC2/DLG4/CACNG5/PRKCE/STAC2/KCNE1/DMD/SLC9A1/CABP4/CABP1/PTK2B/CACNG8/PDE4B
GO:0010811	positive regulation of cell-substrate adhesion	cell interaction	98	0.380083	1.54787	0.00549265	0.0482037	0.0384112	5136	tags=56%, list=35%, signal=37%	FLNA/ARL2/DOCK1/NID1/TRIOBP/FMN1/EDIL3/RIN2/TESK1/ABI3BP/FN1/EMILIN1/TEK/HAS2/RRAS/VWC2/CDH13/KDR/BRAF/RELL2/EPB41L5/NRP1/P4HB/DAG1/FERMT2/COL8A1/CARMIL1/CX3CL1/TSC1/CCDC80/VIT/COL16A1/CASS4/PRKCE/ECM2/UNC13D/PTPRJ/CEACAM6/JUP/THY1/DISC1/ITGB3/PTK2B/CD36/S100A10/DOCK5/ITGA3/EPHA1/PLEKHA2/CALR/MDK/CDK6/MAP4K4/HRG/CCL28
GO:0035107	appendage morphogenesis	morphogenesis	91	0.384486	1.54745	0.00427156	0.0401199	0.0319696	2101	tags=26%, list=14%, signal=23%	GLI3/SKI/MSX1/FMN1/WNT5A/ZNF219/FGF10/DYNC2H1/SEMA3C/PRRX1/FRAS1/PLXNA2/GRHL2/FREM2/LARGE1/LRP4/FBN2/TGFB2/INTU/CACNA1C/IFT140/TBC1D32/TBX5/SALL4
GO:0035108	limb morphogenesis	morphogenesis	91	0.384486	1.54745	0.00427156	0.0401199	0.0319696	2101	tags=26%, list=14%, signal=23%	GLI3/SKI/MSX1/FMN1/WNT5A/ZNF219/FGF10/DYNC2H1/SEMA3C/PRRX1/FRAS1/PLXNA2/GRHL2/FREM2/LARGE1/LRP4/FBN2/TGFB2/INTU/CACNA1C/IFT140/TBC1D32/TBX5/SALL4
GO:0014706	striated muscle tissue development	development	161	0.354838	1.54486	0.00183025	0.0214632	0.017103	3276	tags=36%, list=23%, signal=28%	FOXP1/PPARA/PIM1/SKI/ERBB4/MSX1/WNT5A/OBSL1/ANKRD1/SEMA3C/PROX1/SGCD/MYO18B/SOX6/HEG1/KCNK2/AKAP6/LARGE1/ADAMTS9/ADRA1A/YAP1/FGF2/RPL3L/TGFB2/PLN/FHOD3/CDK1/NKX2-5/IGF1/ZFPM2/COL11A1/TBX18/LMNA/KDM6B/TPM1/TENM4/MYLK3/GJC1/PDGFRB/TBX5/TNNI1/NPRL3/JPH2/NEB/NOX4/CXADR/DSP/NRG1/BVES/NRAP/TTN/MYH11/PTCD2/SORBS2/TSC1/PGM5/TGFBR3/MYOCD
GO:0043583	ear development	development	129	0.363612	1.54371	0.00355452	0.0349764	0.027871	4127	tags=44%, list=28%, signal=32%	GLI3/MAPKAPK2/TMC1/USH2A/MSX1/TRIOBP/WNT5A/SLC25A27/FGF10/PDZD7/PROX1/SLC17A8/PRRX1/ADGRV1/KCNK2/TSKU/JAG1/FREM2/CLRN1/MAF/FGF2/PCDH15/TGFB2/ANP32B/PLS1/NEUROD1/LHFPL5/COL11A1/ITGA8/TBX18/ESRP1/BCR/SHROOM2/CHRNA9/EPHB2/KCNK3/SLC44A4/CECR2/WDPCP/SLC26A5/ECE1/STRA6/ATP8B1/STRC/CCNA2/MCM2/HPN/CDH23/LRP10/TTC8/WDR19/SIX4/SLC4A7/MCOLN3/ALDH1A3/MYO6/FGFR2
GO:0050890	cognition	other	212	0.344914	1.54281	0.000775679	0.0115653	0.00921579	2535	tags=30%, list=17%, signal=25%	MAP1A/GRM5/GRIN2A/EGFR/SLC6A4/BRINP1/NTRK1/PTCHD1/CSMD1/OXTR/HRH1/SHANK2/CLSTN2/RELN/ADGRB3/AMFR/SCN2A/NRXN1/CIC/SLC7A11/BTBD9/SLC12A5/PTPRZ1/NRXN3/SHANK1/KCNK2/MME/CHL1/TANC1/CRHBP/NETO1/LARGE1/GRIA1/GPI/PRKAR1B/ATXN1/B3GAT1/RASGRF1/MAPT/TMOD2/SLC1A1/APP/SLC2A4/TUSC3/CTNS/ADAM2/NLGN4Y/ITGA8/LDLR/MGAT3/ATP1A2/INSR/KCNK10/ADGRF1/BRAF/PDE1B/CHRNA7/TACR2/BBS4/EPHB2/SYNJ1/NLGN3/CUX2/FGF13
GO:0003018	vascular process in circulatory system	platelet	183	0.349173	1.54261	0.00219424	0.0243373	0.0193932	3936	tags=43%, list=27%, signal=31%	SLC6A4/KCNMA1/ZDHHC21/SLC13A3/KEL/OXTR/SLC2A13/HRH1/SLC27A4/SLC6A20/KCNMB1/SLC16A2/SH3GL2/TJP1/ATP2A3/SLC22A2/TEK/GRIP2/CPS1/DDAH1/PDE2A/SLC7A5/P2RX1/ADRA1A/ATP1B2/SLC5A1/SLC1A1/SLIT2/ARHGAP42/ABCC4/SLC2A4/SLCO2B1/DOCK4/SLC4A8/ATP1A4/ATP2B4/BCR/SLC7A1/ATP1A2/INSR/SLC6A13/MYLK3/GPR4/TACR2/SLC15A2/SLC29A4/CAV1/UTS2B/SLC22A8/SLC12A2/CYSLTR1/FERMT2/ABCC9/ACTA2/VSTM4/ECE1/SRC/CHRM3/SLC27A1/LRP3/OCLN/S…
GO:1903825	organic acid transmembrane transport	transport	120	0.366734	1.54034	0.00504135	0.0451735	0.0359966	5511	tags=57%, list=38%, signal=35%	SLC13A3/SLC6A20/SLC16A2/SLC17A8/SLC38A4/SLC25A21/SLC7A11/THBS1/SLC22A2/SLC16A3/GRM1/SLC36A1/SLC36A2/SLC5A8/SLC7A5/SLC25A18/SLC1A1/SLC7A9/SLC25A1/SLC3A1/SLC7A1/ATP1A2/SLC6A13/SFXN3/SLC29A4/ABCD1/SLC36A3/SLC23A3/CPT1A/SLC5A12/SLC38A10/SLC38A11/SLC6A5/SLC22A4/SLC27A1/SLC16A10/SLC7A2/SLC38A6/SFXN2/LRRC8E/SLC16A12/SFXN1/SLC26A7/SLC35D2/SLC11A1/SLC6A15/SLC7A14/SLC16A9/LRRC8A/SLC13A5/CD36/PRAF2/SLC23A2/…
GO:0002009	morphogenesis of an epithelium	morphogenesis	322	0.332233	1.53916	0.000205781	0.00430247	0.00342843	3275	tags=31%, list=23%, signal=25%	FOXP1/FLNA/GLI3/MLLT3/ADAMTS12/SKI/ERBB4/WNT5B/EGFR/FMN1/PGR/CYP7B1/WNT5A/CD151/CSMD1/LZTS2/FGF10/MET/SEMA3C/TNC/PROX1/MMRN2/HHIP/PKHD1/STARD13/FAT1/SULF1/FRAS1/COBL/ESR1/ASTN2/ANKRD6/DLC1/GREB1L/TCF21/JAG1/GRHL2/FREM2/MTHFD1L/FGF1/NPHP1/ACVRL1/LUZP1/YAP1/TGFB1I1/FGF2/ADAMTS16/TGFB2/EGF/TGM2/SLIT2/CC2D2A/INTU/DLG5/CTNS/FGF7/STK3/TIE1/TRIM71/NKX2-5/RHOC/HNF1B/TBX18/BBS5/PHLDB2/VEGFC/WNT9B/KDR/NKD1…
GO:0034762	regulation of transmembrane transport	transport	372	0.329092	1.5372	7.58679e-05	0.00194371	0.00154885	3114	tags=32%, list=21%, signal=26%	FLNA/GRM5/CACNA1D/TMC1/PIM1/TSPAN13/GRIN2A/KCNMA1/CLTCL1/KEL/STAC/SLC25A27/OPRM1/FXYD3/WNK1/DPP10/CFTR/RELN/KCNJ16/ERFE/KCNMB1/SCN2A/HECW1/ANK3/PEA15/SLC17A8/ANK2/FGF14/KCNJ2/HOMER1/FGF12/THBS1/JSRP1/CACNA1E/SORBS1/SHANK1/AZIN2/KCNC4/AKAP6/CRHBP/NETO1/KCNJ6/KCNJ5/CHP2/PTPN3/SCN1B/SCN8A/MINK1/KCND2/SCN1A/SLC7A5/P2RX1/ACTN4/ATP1B2/SCN11A/KCNG4/CACNB2/APP/PLN/KCNAB3/CACNB4/KCNJ3/HAMP/KCNH8/HAP1/SHIS…
GO:0031345	negative regulation of cell projection organization	cell extensions	135	0.358172	1.53051	0.00449985	0.0417613	0.0332776	2616	tags=30%, list=18%, signal=25%	PLXNB3/FLNA/SPOCK1/DAB1/MAP2/WNT5A/ULK1/SEMA3A/TESK1/NEO1/PTPRG/KIF24/SEMA3C/KANK1/CDH1/SEMA6A/KIAA0319/MAK/EVI5L/TSKU/DCC/MCF2/CEP97/LRP4/FAT3/YAP1/PMP22/SLIT2/SEMA6D/STX1B/KREMEN1/RAB3IP/SEMA5A/DIP2B/SEMA3D/EPHB2/CARM1/NRP1/FGF13/LRIG2/DPYSL5
GO:0061448	connective tissue development	development	177	0.348297	1.52918	0.00244845	0.0265103	0.0211248	2208	tags=24%, list=15%, signal=21%	MUSTN1/GLI3/ECM1/HYAL3/ADAMTS12/TIMP1/MSX1/WNT5B/BMPR1B/WNT5A/ZNF219/PRKG2/SH3PXD2B/PRRX1/SULF1/SOX6/RB1/TSKU/PPARGC1A/HMGA2/ARID5B/LARGE1/ACVRL1/BARX2/MAF/TRPS1/TYMS/FGF2/RASAL2/SOX5/COL27A1/CSGALNACT1/BMP8A/CFLAR/COL11A1/SLC39A14/SATB2/RXFP1/GPR4/PDGFRB/LOXL2/BBS4/BMP3
GO:0099504	synaptic vesicle cycle	neurostuff	155	0.351539	1.52606	0.00481452	0.0439345	0.0350093	2531	tags=28%, list=17%, signal=24%	SNX9/UNC13B/RIMS1/PCDH17/DNAJC5/CDH2/CADPS/SLC17A8/PIP5K1C/UNC13C/SH3GL2/BTBD9/PCLO/PPFIA2/ATP6AP1/SV2B/ABCA13/SYP/PRKAR1B/SNAP91/P2RX1/SLC2A4/CACNB4/STX1B/RAPGEF4/UNC13A/SLC4A8/SYT12/RIMS2/ATP6V1B2/NLGN4Y/NAPA/SH3GL1/PLD1/BRAF/BLOC1S6/SYNJ1/NLGN3/SH3GL3/DNM1/RPH3A/VAMP4/DOC2A/AP2S1
GO:1905039	carboxylic acid transmembrane transport	transport	119	0.363684	1.52594	0.0052919	0.0471091	0.037539	5511	tags=56%, list=38%, signal=35%	SLC13A3/SLC6A20/SLC16A2/SLC17A8/SLC38A4/SLC25A21/SLC7A11/THBS1/SLC22A2/SLC16A3/GRM1/SLC36A1/SLC36A2/SLC5A8/SLC7A5/SLC25A18/SLC1A1/SLC7A9/SLC25A1/SLC3A1/SLC7A1/ATP1A2/SLC6A13/SFXN3/ABCD1/SLC36A3/SLC23A3/CPT1A/SLC5A12/SLC38A10/SLC38A11/SLC6A5/SLC22A4/SLC27A1/SLC16A10/SLC7A2/SLC38A6/SFXN2/LRRC8E/SLC16A12/SFXN1/SLC26A7/SLC35D2/SLC11A1/SLC6A15/SLC7A14/SLC16A9/LRRC8A/SLC13A5/CD36/PRAF2/SLC23A2/SLC47A1/…
GO:0007018	microtubule-based movement	cytoskeleton	307	0.330322	1.52577	0.000282379	0.00533199	0.0042488	3791	tags=36%, list=26%, signal=28%	MAP1A/PLTP/ROPN1L/CDR2L/HSPB1/MAP2/CFAP58/SLC22A16/SORD/DNAH17/DYNC2H1/KIF24/AGBL4/FYCO1/NME5/KIF17/SLC9C1/MAK/DLG2/MAP1B/NEK10/NETO1/HYDIN/DNAL4/CFAP65/KIF6/DNAH3/KIF1B/DNAH6/LAMP1/BORCS6/KIFAP3/MAPT/FSIP2/SPEF2/STARD9/DNAH10/APBA1/APP/CFAP54/CFAP43/DNAH2/BBS12/INTU/MEIG1/DNAH9/FMN2/HAP1/KIF3C/ATP1A4/TTLL6/ATP2B4/CFAP45/TAC4/KIF4A/MNS1/IFT140/CFAP47/DNHD1/SPAG17/EPPIN/TTC21B/DZIP1/KIF18A/SYBU/BL…
GO:0035265	organ growth	development	113	0.365673	1.52551	0.00440687	0.0411082	0.0327572	2221	tags=29%, list=15%, signal=25%	FOXP1/PPARA/ECM1/PIM1/SKI/ERBB4/SLC6A4/FGF10/PROX1/BNC2/HEG1/KCNK2/TSKU/ESR1/AKAP6/PRLR/ADRA1A/YAP1/FGF2/TGFB2/WWC3/COL27A1/FGF7/STK3/CDK1/NKX2-5/DDR2/IGF1/ZFPM2/ACACB/TENM4/TBX5/LATS2
GO:0048589	developmental growth	development	449	0.32268	1.52153	5.71687e-05	0.00158641	0.00126413	4141	tags=37%, list=28%, signal=27%	LAMB2/MUSTN1/FOXP1/PPARA/WASF1/GLI3/ECM1/PIM1/SKI/ERBB4/AUTS2/SLC6A4/FMN1/RIMS1/BMPR1B/MAP2/SOCS2/WNT5A/ULK1/SEMA3A/PLXNA4/LZTS2/FGF10/FKBP8/SEMA3C/TNC/PROX1/BNC2/SH3GL2/CDH1/SLC12A5/FN1/WWTR1/SEMA6A/KIAA0319/COBL/HEG1/USP9X/KCNK2/TMEM182/TSKU/ESR1/MAP1B/AKAP6/PTGFRN/ARID5B/GRHL2/SPTBN4/LARGE1/DCC/FGF1/POSTN/CPQ/LRP4/PRLR/MAPT/ADRA1A/YAP1/TYMS/FGF2/APBA1/RASAL2/TGFB2/APP/SLIT2/SEMA6D/WWC3/DSCAM/P…
GO:0006836	neurotransmitter transport	transport	139	0.351044	1.50226	0.00469993	0.0432504	0.0344642	5579	tags=53%, list=38%, signal=33%	DYSF/UNC13B/SLC6A4/RIMS1/DNAJC5/CADPS/FLOT1/SLC17A8/PIP5K1C/NRXN1/UNC13C/GABRA2/SLC22A2/PCLO/PPFIA2/SNCAIP/SV2B/SYP/P2RX1/SLC1A1/CACNB4/STX1B/UNC13A/SLC4A8/GPM6B/SYT12/RIMS2/NAPA/ATP1A2/SLC6A13/BRAF/CHRNB4/BLOC1S6/TACR2/SLC29A4/GRM4/SYNJ1/RPH3A/DOC2A/SLC6A5/SLC22A4/SLC18A1/FER1L4/GDNF/SLC6A17/MCTP2/RAB3B/SYT11/DOC2B/ERC2/FER1L5/SLC6A15/STX4/ITGB3/CTBP2/STXBP1/LRRK2/LIN7A/SYN3/CADPS2/SLC6A6/RIMS3/…
GO:0009611	response to wounding	platelet	414	0.319175	1.4986	0.000186586	0.0039465	0.00314478	4449	tags=40%, list=31%, signal=28%	HPSE/LAMB2/MYL9/SMPD1/FLNA/PPARA/WFDC1/DMTN/F8/SERPING1/TIMP1/SLC4A1/CD59/GRIN2A/VWF/ADAMTS18/HSPB1/SLC6A4/NTRK1/WNT5A/CD151/ADIPOR2/FGF10/NEO1/FBLN1/CD109/DGKB/VKORC1/TLN1/PCSK1/KANK1/TNC/PLG/AXL/SLC7A11/FN1/THBS1/KIAA0319/EMILIN1/KCNK2/TSKU/POU2F3/MAP1B/ITGB6/PPL/FGF1/SERPIND1/ACVRL1/IL33/P2RX1/CYP4F11/YAP1/DGKH/FGF2/SLC1A1/DCBLD2/TGFB2/GP1BB/F2RL2/FAP/AQP1/KREMEN1/FUT10/FGF7/CFLAR/CDK1/RHOC/F5…
GO:0051896	regulation of phosphatidylinositol 3-kinase/protein kinase B signal transduction	signaling	157	0.342073	1.48885	0.00472547	0.0433393	0.034535	3645	tags=41%, list=25%, signal=31%	HPSE/PPARA/EGFR/MEIS3/FLT1/NTRK1/ROR2/ERFE/AXL/PKHD1/FN1/THBS1/TEK/PPP1R16B/LIN28A/AKR1C2/FBXL2/FGF2/TGFB2/EGF/HCST/CD28/PHLDA3/RRAS/XDH/SESN3/STK3/DDR2/GFRAL/IGF1/SEMA5A/NEDD4/INSR/KDR/EXTL3/TSC2/PDGFRB/IL18/DCN/NOX4/C1QTNF1/NTRK3/PTPN13/SELP/PPP2R1A/DAG1/FERMT2/GCNT2/PDGFD/IGF1R/SRC/CX3CL1/OTUD3/TCF7L2/STK11/CEACAM1/FLCN/CPNE1/NKX3-1/CASS4/F3/CALCR/ERBB3/MUSK
GO:0030855	epithelial cell differentiation	development	426	0.315881	1.48496	0.000209838	0.00433118	0.00345131	3980	tags=38%, list=27%, signal=28%	HPSE/LAMB2/FLNA/SKIL/TMC1/GSTM3/ERBB4/USH2A/UPK1A/WNT5B/TRIOBP/PGR/AFDN/NTRK1/WNT5A/ZDHHC21/MAFF/CDH2/NKX6-2/FGF10/CD109/ALDOC/MET/PDZD7/ONECUT2/PROX1/PKHD1/SLC7A11/TJP1/FAT1/PROM1/TFCP2L1/WWTR1/ACADVL/HEG1/TPP1/CDKN2B/ESR1/POU2F3/MAP1B/PPP1R16B/AKR1C1/HYDIN/KRT80/CPS1/TCF21/JAG1/GRHL2/PPL/IRF6/RFX6/CLRN1/SPINK5/ACVRL1/ABCA12/SIPA1L3/PDE2A/MAF/PRLR/YAP1/ENAM/MARVELD2/TGFB1I1/AKR1C2/TYMS/FGF2/NPHS…
GO:0030900	forebrain development	development	270	0.324229	1.48463	0.00145886	0.0183011	0.0145833	3343	tags=32%, list=23%, signal=25%	FOXP1/FLNA/GLI3/SKI/ERBB4/E2F1/MSX1/EGFR/DAB1/APLP1/EFNA2/WNT5A/FAT4/PTCHD1/OXTR/SEMA3A/ROBO2/CDH2/PLXNA4/FGF10/DYNC2H1/RELN/PCSK1/SCN2A/PROX1/AXL/SLC7A11/CDH1/ROBO1/TSKU/DLC1/DIXDC1/LARGE1/GRIA1/IGF2BP1/NRG3/ATP1B2/FGF2/NOTCH3/APP/SLIT2/DCLK2/AQP1/CCDC85C/FUT10/HAP1/ZSWIM6/NEUROD1/ATP2B4/ASPM/SEMA5A/FOXP2/DCLK1/ATP1A2/KDM6B/TYRO3/SLC4A10/SSTR2/TTC21B/PGAP1/SRGAP2/BBS4/EPHA5/EPHB2/SZT2/SLITRK5/NR…
GO:0015850	organic hydroxy compound transport	transport	203	0.331988	1.47868	0.0031237	0.0314502	0.0250612	5375	tags=50%, list=37%, signal=32%	MAOB/PLTP/OSBP2/SLC6A4/CHRM5/MFSD10/OXTR/SLC2A13/CFTR/AQP10/SLCO1A2/ABCC11/MYB/SLC22A2/TSKU/SREBF2/AKR1C1/LRP6/ABCA13/SLC16A3/ABCA12/ABCA4/SLC5A8/P2RX1/NR1H3/AQP7/SLC5A1/EGF/TGM2/ABCC4/AQP1/NPC1L1/ABCA1/GPM6B/SYT12/OSBPL6/LDLR/KCNB1/SLC10A7/LIPG/GNAT1/VPS4A/CHRNA7/SLC29A4/TPCN2/LPCAT3/CAV1/C1QTNF1/ABCG8/VPS53/CETP/ADIPOQ/SLC5A12/STRA6/SLC10A1/SLC18A1/ATP8B1/CHRNA6/ABCG5/WNK4/GDNF/CEACAM1/ABCA8/CY…
GO:0007283	spermatogenesis	sperm	376	0.314229	1.468	0.000617265	0.00965162	0.00769091	4781	tags=41%, list=33%, signal=28%	ROPN1L/SKIL/SPATA31D3/OSBP2/GGT1/CFAP58/SLC22A16/KATNAL1/TESK1/WIPF3/CFTR/NECTIN2/AXL/NME5/RB1/SLC9C1/MAK/GALNT3/AZIN2/SOHLH2/SYCP3/HSPA2/MGAT4D/PNLDC1/CFAP65/MROH2B/SLC4A2/NPHP1/TBPL1/PYGO1/FSIP2/SPEF2/RACGAP1/MAST2/SLC26A3/RNF17/CFAP54/CFAP43/PLN/USP26/MEIG1/SPATA31A7/SYCP1/BCAP31/SLC26A8/TDRD12/ADAMTS2/ATP1A4/BAG6/ATP2B4/ASPM/MNS1/CFAP47/ADGB/DNHD1/TYRO3/RAI14/ROS1/SPAG17/SSTR2/SRPK1/NPAP1/RSP…
GO:0007610	behavior	other	416	0.312555	1.46724	0.000371064	0.00653193	0.00520498	3486	tags=34%, list=24%, signal=27%	MAP1A/PPARA/GLI3/GRM5/GRIN2A/EGFR/DAB1/SLC6A4/BRINP1/NTRK1/PCDH17/PTCHD1/CSMD1/OXTR/OPRM1/HRH1/SHANK2/NEGR1/CLSTN2/RELN/SGIP1/ADGRB3/AMFR/SCN2A/NRXN1/CIC/SLC7A11/BTBD9/SLC12A5/NAV2/PTPRZ1/HOMER1/FGF12/THBS1/NRXN3/SHANK1/KCNK2/MRAP2/MME/CHL1/STRN/ASTN1/TANC1/CRHBP/NETO1/SPTBN4/LARGE1/PREX2/GRIA1/GPI/GRM1/NPHP1/DCTN1/PRKAR1B/ATXN1/B3GAT1/KCND2/RASGRF1/SCN1A/MAPT/P2RX1/TMOD2/ATP1B2/SCN11A/SLC1A1/C3o…
GO:0042060	wound healing	platelet	326	0.315714	1.46318	0.00091969	0.0131629	0.0104889	4485	tags=39%, list=31%, signal=28%	HPSE/MYL9/SMPD1/FLNA/PPARA/WFDC1/DMTN/F8/SERPING1/TIMP1/SLC4A1/CD59/VWF/ADAMTS18/HSPB1/SLC6A4/WNT5A/CD151/ADIPOR2/FGF10/FBLN1/CD109/DGKB/VKORC1/TLN1/KANK1/PLG/AXL/SLC7A11/FN1/THBS1/EMILIN1/TSKU/POU2F3/ITGB6/PPL/FGF1/SERPIND1/ACVRL1/P2RX1/CYP4F11/YAP1/DGKH/FGF2/DCBLD2/TGFB2/GP1BB/F2RL2/FAP/AQP1/FUT10/CFLAR/RHOC/F5/DDR2/IGF1/PHLDB2/SERPINA10/KDR/TYRO3/TPM1/CLDN4/GPR4/LMAN1/BLOC1S6/WAS/VPS4A/EPB41L4…
GO:0001568	blood vessel development	development	490	0.308112	1.45848	0.000227186	0.00460875	0.0036725	3561	tags=34%, list=24%, signal=27%	HPSE/STAB2/FLNA/STAB1/GLI3/ITGA2B/ECM1/HSPB1/FLT1/WNT5A/PTPRB/HTATIP2/ADIPOR2/ROBO2/CDH2/THSD7A/FGF10/RIN2/WNK1/DYNC2H1/RNH1/BSG/ADGRB3/SEMA3C/EPHB1/CREB3L1/PROX1/MMRN2/SGCD/PRRX1/STARD13/TJP1/VASH2/MYO18B/SULF1/FN1/ADAMTS6/PARVA/SEMA6A/ROBO1/THBS1/HIF3A/HEG1/EMILIN1/NPR3/TEK/PPP1R16B/HMGA2/TCF21/JAG1/WASF2/LARGE1/NOX5/FGF1/JMJD8/DDAH1/SPINK5/ACVRL1/ADAMTS9/LUZP1/TYMP/ADGRF5/PDE2A/YAP1/SCN11A/HAS…
GO:0008544	epidermis development	development	189	0.329216	1.45845	0.00370761	0.0360008	0.0286873	4449	tags=44%, list=31%, signal=31%	HPSE/PPARA/TMC1/USH2A/EGFR/TRIOBP/WNT5A/STS/ZDHHC21/MAFF/FGF10/CD109/MET/PDZD7/SVEP1/LAMA3/POU2F3/KRT80/JAG1/GRHL2/PPL/IRF6/ACVR1B/CLRN1/SPINK5/ABCA12/LRP4/YAP1/TNFRSF19/FGF2/TGFB2/EDA2R/KAZN/INTU/PLS1/FGF7/CFLAR/PALLD/EMP1/LHFPL5/ESRP1/BCR/INSR/EXTL3/CLDN4/IL18/WAS/LATS2/FUZ/SLC44A4/DSP/CERS3/FST/WDPCP/INHBA/TP63/YBX1/STRC/PLOD1/CASP14/SOS1/TMPRSS11F/BNC1/PIP5K1A/SCEL/CDH23/CDH3/PLEC/LAMC2/PTCH1…
GO:0001667	ameboidal-type cell migration	cell migration	313	0.314088	1.45418	0.0016196	0.0196426	0.0156523	2916	tags=28%, list=20%, signal=23%	FOXP1/DOCK1/DMTN/ERBB4/TIMP1/HSPB1/WNT5A/S100A12/PTPRR/SEMA3A/S100A9/CDH2/FGF10/RIN2/TESK1/PTPRG/MET/SEMA3C/KANK1/PLG/PROX1/MMRN2/PRR5L/STARD13/FN1/SEMA6A/ROBO1/THBS1/TEK/DAAM2/ARID5B/WASF2/ANLN/GPI/FGF1/ACVR1B/FAT2/ACVRL1/ADAMTS9/HAS2/FGF2/TGFB2/EGF/SLIT2/SEMA6D/FAP/AQP1/RRAS/RHOJ/PIK3R3/FGF7/DDR2/ATP2B4/RAB13/SEMA5A/MIXL1/VEGFC/CDH13/KDR/AGO2/APELA/DCN/BRAF/SEMA3D/FLT4/PTPRM/SRGAP2/LOXL2/ENPP2/…
GO:0098771	inorganic ion homeostasis	ion homeostatis	382	0.311004	1.45356	0.000864276	0.0126106	0.0100488	4222	tags=38%, list=29%, signal=28%	MT1X/ALAS2/CNNM2/FLNA/GRM5/ATOX1/SLC22A17/RHD/EPB42/S100A8/KCNMA1/WNT5A/FAM20A/KEL/SLC30A10/S100A9/SLC25A27/WNK1/NEO1/ERFE/ANK3/SLC17A8/ANK2/SGCD/PKHD1/CA12/BTBD9/KCNJ2/SLC12A5/ATP2A3/JSRP1/ATP6AP1/SV2B/AKAP6/CNNM1/GRIA1/SLC34A2/NDFIP1/GRM1/RYR1/RHCE/P2RX1/SLC39A10/ATP1B2/FGF2/CNGB1/SLC1A1/CACNB2/GP1BB/APP/TGM2/PLN/ATP13A2/CP/CACNB4/HAMP/BCAP31/HAP1/SLC12A8/PACS2/TUNAR/DIAPH1/STEAP2/KL/ATP1A4/CAC…
GO:0048232	male gamete generation	development	390	0.307701	1.43984	0.00115885	0.0156531	0.0124732	4781	tags=41%, list=33%, signal=28%	ROPN1L/SKIL/SPATA31D3/OSBP2/GGT1/CFAP58/SLC22A16/KATNAL1/TESK1/WIPF3/CFTR/NECTIN2/AXL/NME5/RB1/SLC9C1/MAK/GALNT3/AZIN2/SOHLH2/SYCP3/HSPA2/MGAT4D/PNLDC1/CFAP65/MROH2B/SLC4A2/NPHP1/TBPL1/PYGO1/FSIP2/SPEF2/RACGAP1/ADAMTS16/MAST2/SLC26A3/RNF17/CFAP54/CFAP43/PLN/USP26/MEIG1/SPATA31A7/SYCP1/BCAP31/SLC26A8/TAF1L/TDRD12/ADAMTS2/ATP1A4/BAG6/ATP2B4/ASPM/MNS1/CFAP47/ADGB/DNHD1/TYRO3/RAI14/ROS1/SPAG17/SSTR2/…
GO:0048514	blood vessel morphogenesis	morphogenesis	426	0.306225	1.43957	0.000705598	0.0107856	0.0085945	2883	tags=30%, list=20%, signal=24%	HPSE/STAB2/FLNA/STAB1/ITGA2B/ECM1/HSPB1/FLT1/WNT5A/PTPRB/HTATIP2/ADIPOR2/CDH2/THSD7A/FGF10/RIN2/WNK1/RNH1/BSG/ADGRB3/EPHB1/CREB3L1/PROX1/MMRN2/SGCD/PRRX1/STARD13/TJP1/VASH2/MYO18B/SULF1/FN1/PARVA/SEMA6A/ROBO1/THBS1/HIF3A/HEG1/EMILIN1/NPR3/TEK/PPP1R16B/HMGA2/TCF21/JAG1/WASF2/NOX5/FGF1/JMJD8/DDAH1/SPINK5/ACVRL1/ADAMTS9/TYMP/ADGRF5/YAP1/HAS2/HSPG2/ARHGAP22/FGF2/SLC1A1/TGFB2/EGF/NOTCH3/SLIT2/FAP/AQP1…
GO:0009410	response to xenobiotic stimulus	stimuli	292	0.30862	1.42533	0.00433498	0.0405068	0.0322779	3561	tags=33%, list=24%, signal=26%	IGFBP2/SMPD1/MAOB/GSTM3/SLC28A3/E2F1/GRIN2A/SLC6A4/NTRK1/ASS1/S100A12/GSTM4/OXTR/AOX1/ACER2/SHANK2/VKORC1/FMO2/ANKRD1/PNP/PCSK1/SEMA3C/SLCO1A2/GABRG3/CDH1/NNMT/SLC12A5/THBS1/RB1/MAP1B/AKR1C1/CRHBP/CPS1/LPO/GRIA1/SULT1C4/POR/ADRA1A/SCN11A/HSPG2/TYMS/SLC1A1/CYP2C19/ABCC4/C1orf115/SLCO2B1/SULT1B1/UGT1A7/ABCA1/CDK1/NEUROD1/CMBL/ACACB/CYP2C9/FECH/VEGFC/UGT1A1/PRKAA2/BRAF/PTPRM/UGT2B7/CYP3A5/ALAD/FMO1/…
GO:0045596	negative regulation of cell differentiation	development	433	0.30084	1.41442	0.000944324	0.0134197	0.0106935	3050	tags=28%, list=21%, signal=23%	BAMBI/FOXP1/PPARA/GLI3/SKIL/LTF/ADAMTS12/SKI/USH2A/E2F1/MSX1/EGFR/DAB1/SLC6A4/BRINP1/MAP2/WNT5A/JAK3/ULK1/SEMA3A/PRTG/NKX6-2/FGF10/ZBTB7B/PRDM6/ERFE/SEMA3C/EPHB1/PROX1/CDH1/MYB/RUNX1T1/ADGRV1/WWTR1/RORB/SEMA6A/SOX6/RB1/KIAA0319/PRAMEF9/TMEM182/CDKN2B/TSKU/DAAM2/JAG1/GRHL2/DIXDC1/DCC/SLC4A2/LIN28A/PRAMEF14/RBPMS2/ACVRL1/MCF2/LRP4/CLDN18/KIFAP3/DICER1/NR1H3/RANBP3L/GPR137/YAP1/TGFB1I1/RPL3L/TGFB2/C…
GO:0044782	cilium organization	cell extensions	300	0.3027	1.40085	0.00479858	0.0439345	0.0350093	4702	tags=40%, list=32%, signal=28%	FLNA/CFAP58/TESK1/DNAH17/DYNC2H1/NECTIN2/FAM161B/NISCH/KIF24/ONECUT2/PKHD1/WWTR1/NME5/PARVA/ARMC9/MAK/EVI5L/HYDIN/CFAP65/DCTN1/CEP97/KIFAP3/FHDC1/FSIP2/SPEF2/YAP1/ADAMTS16/CFAP54/CFAP43/DNAH2/DNMBP/BBS12/CC2D2A/ABCC4/INTU/MEIG1/RAB3IP/HAP1/CCDC13/BBS5/MNS1/IFT140/CFAP47/TBC1D32/DNHD1/SPAG17/RSPH1/TTC21B/DZIP1/SPATA6/CFAP221/PLK4/RTTN/BBS4/LCA5L/NME8/CATIP/GSN/FUZ/DCDC2/CCDC38/FNBP1L/ENO4/WDPCP/ER…
GO:0043269	regulation of monoatomic ion transport	transport	369	0.295708	1.3804	0.00400574	0.0384171	0.0306128	3180	tags=31%, list=22%, signal=25%	MAOB/FLNA/GRM5/CACNA1D/TMC1/TSPAN13/GRIN2A/SLC6A4/KCNMA1/KEL/STAC/FXYD3/WNK1/DPP10/PRKG2/CFTR/RELN/KCNJ16/KCNMB1/SCN2A/HECW1/ANK3/ANK2/FGF14/KCNJ2/HOMER1/FGF12/JSRP1/CACNA1E/KCNC4/AKAP6/NETO1/BEST3/KCNJ6/SPTBN4/KCNJ5/CHP2/PTPN3/SCN1B/SCN8A/KCND2/SCN1A/P2RX1/ACTN4/ATP1B2/SCN11A/KCNG4/CACNB2/EGF/PLN/KCNAB3/CACNB4/KCNJ3/HAMP/KCNH8/HAP1/KCNH5/KCNH1/NKX2-5/DIAPH1/CACNA1C/SCN9A/ATP2B4/SCN3A/LRRC55/KCNV…
GO:0001525	angiogenesis	angiogenesis	368	0.292147	1.36346	0.0041613	0.039424	0.0314151	2883	tags=29%, list=20%, signal=23%	HPSE/STAB2/FLNA/STAB1/ITGA2B/ECM1/HSPB1/FLT1/WNT5A/PTPRB/HTATIP2/ADIPOR2/THSD7A/FGF10/WNK1/RNH1/BSG/ADGRB3/EPHB1/CREB3L1/MMRN2/STARD13/TJP1/VASH2/SULF1/FN1/PARVA/SEMA6A/ROBO1/THBS1/HIF3A/EMILIN1/NPR3/TEK/PPP1R16B/HMGA2/TCF21/JAG1/WASF2/NOX5/FGF1/JMJD8/DDAH1/SPINK5/ACVRL1/ADAMTS9/TYMP/HSPG2/ARHGAP22/FGF2/TGFB2/EGF/NOTCH3/SLIT2/FAP/AQP1/RRAS/RHOJ/PIK3R3/COL27A1/PXDN/TIE1/NRCAM/ATP2B4/EPGN/SEMA5A/GP…
GO:0007420	brain development	development	486	0.286713	1.35811	0.00323774	0.0323004	0.0257386	4275	tags=36%, list=29%, signal=26%	MAOB/FOXP1/FLNA/GLI3/SKI/ERBB4/E2F1/GRIN2A/MSX1/EGFR/DAB1/MEIS3/APLP1/SLC6A4/EFNA2/WNT5A/ROGDI/FAT4/PTCHD1/OXTR/SEMA3A/ROBO2/CDH2/PLXNA4/FGF10/DYNC2H1/RELN/PCSK1/SCN2A/EPHB1/PROX1/AXL/CIC/SLC7A11/CDH1/NME5/ROBO1/SOX6/GRID2/TSKU/LRP6/DLC1/PLXNA2/HYDIN/GRHL2/DIXDC1/LARGE1/CTNNA2/GRIA1/IGF2BP1/ATXN1/MINK1/SSBP3/NRG3/SPEF2/ATP1B2/CKB/HSPG2/FGF2/SLC1A1/EGF/CDK5RAP2/NOTCH3/APP/SLIT2/CFAP43/SEMA6D/ANP32…
GO:0061061	muscle structure development	development	451	0.28594	1.3491	0.00322626	0.0322449	0.0256944	3182	tags=28%, list=22%, signal=23%	LMOD3/LAMB2/MYL9/FOXP1/PPARA/DOCK1/COL6A3/SKI/MSX1/WNT5B/NID1/SRPK3/ASS1/WNT5A/MAFF/KEL/CDH2/FGF10/NEO1/OBSL1/FLOT1/PRDM6/ANKRD1/ADGRB3/EPHB1/PROX1/ANK2/SGCD/MYO18B/HOMER1/SOX6/RB1/HEG1/UNC45A/TMEM182/TANC1/AKAP6/PTGFRN/ARID5B/RBFOX1/TCF21/JAG1/LARGE1/RBPMS2/RYR1/MEGF10/BARX2/LAMC1/RANBP3L/ADRA1A/ACTN4/TMOD2/SCN11A/RPL3L/TGFB2/NPHS1/CMTM5/MYL6/CACNB4/LAMA2/FLII/CFLAR/ELN/KCNH1/FHOD3/CDK1/NKX2-5/T…
GO:0050801	monoatomic ion homeostasis	ion homeostatis	447	0.285442	1.34494	0.00481104	0.0439345	0.0350093	4612	tags=39%, list=32%, signal=28%	MT1X/ALAS2/CNNM2/FLNA/GRM5/ATOX1/SLC22A17/SLC4A1/EPB42/S100A8/KCNMA1/WNT5A/FAM20A/KEL/SLC30A10/S100A9/SLC25A27/WNK1/NEO1/CFTR/ERFE/ANK3/ANK2/SGCD/PKHD1/CA12/BTBD9/KCNJ2/SLC12A5/ATP2A3/JSRP1/SLC9C1/ATP6AP1/SV2B/AKAP6/CNNM1/CPS1/GRIA1/NDFIP1/UNC80/GRM1/SLC4A2/RYR1/P2RX1/SLC39A10/ATP1B2/ATP6V0D2/FGF2/CNGB1/SLC1A1/CACNB2/SLC26A3/GP1BB/APP/TGM2/PLN/ATP13A2/CP/CACNB4/HAMP/BCAP31/HAP1/SLC12A8/PACS2/TUNA…
GO:0010498	proteasomal protein catabolic process	posttranslation	464	-0.211285	-1.24707	0.00296413	0.030218	0.0240793	2031	tags=19%, list=14%, signal=17%	OSBPL7/GABARAPL2/UBE4A/DERL2/PSMF1/FAF1/VHL/NUB1/NFE2L2/TNFAIP1/FBXO31/RNF41/MTA1/PSME2/CDC26/FBXO6/PSMD8/RHBDD1/FBXL3/PSMC5/PELI1/KCTD5/PSMA1/UBAC2/PSME1/AXIN2/PSMD7/CCDC47/UBE2D1/NAGLU/EDEM2/TBX21/HECTD3/TLK2/F8A1/RBX1/RNFT1/PSMD10/EDEM1/ANAPC16/FBXL14/PIAS1/UBE2D3/PSMB6/JKAMP/CRBN/BIRC2/TOPORS/UBE2G1/AKT1/CUL5/FBXO4/PSMA4/UCHL5/RNF126/PSMB9/SUMO2/PSME3/TRPC4AP/SH3BGRL/RACK1/HSPBP1/RCHY1/SKP1/S…
GO:0043065	positive regulation of apoptotic process	apoptosis	388	-0.222844	-1.31654	0.00259445	0.0278151	0.0221645	2000	tags=21%, list=14%, signal=19%	NLRC4/APBB1/BIN1/DNM1L/FAF1/ERCC3/BECN1/CCAR1/NR3C1/TNFAIP8/RARG/RIPK2/TFAP4/BTG1/MYC/ITGA6/IFNG/PPID/DEDD2/BCL2A1/CXCR2/PDCD5/ITGA4/RASSF2/SQSTM1/BCL2L11/SAP18/LCK/LYN/PTEN/MOAP1/HSPD1/CTSH/AKR1C3/MYBBP1A/MTCH1/GZMA/TXNIP/WNT11/ITM2C/IL20RA/BCLAF1/RACK1/SAV1/RPL26/ARL6IP5/CTSS/PRR7/PRELID1/EIF2S1/IRF8/DNAJA1/CAMK2D/STK17B/PTPRC/CD160/SIK1/RPL11/REST/ANXA1/IRF5/NR4A1/KLF11/GADD45B/GADD45A/DUSP6/R…
GO:0030099	myeloid cell differentiation	immune	330	-0.231387	-1.32885	0.00215252	0.0242005	0.0192843	2079	tags=22%, list=14%, signal=20%	FLI1/LIPA/PRMT1/CAMK4/HAX1/DCSTAMP/MPL/DNASE2/STAT5B/LEO1/NR3C1/PRMT6/JAGN1/RARG/CREB1/CCR1/RNF41/SPI1/MYC/GATA2/TMEM64/IFNG/RASSF2/BRD1/NAGLU/CTNNBIP1/FOSL2/L3MBTL3/LYN/ZFP36L1/KMT2E/LBR/MYD88/CEBPB/TYROBP/ZFP36/IKZF1/CBFB/SLC1A5/SNX10/ACVR2A/IRF8/MTURN/GPR55/ID2/GLO1/TUBB1/ANXA2/PIK3R1/RPS19/PRDX3/ABI1/RPS14/TGFBR2/LEF1/B2M/EVI2B/KCNQ1/RPS6/SLC25A5/CDKN1C/CD74/TRIB1/HLA-DRB1/MEIS1/STAT1/JUNB/NF…
GO:0007005	mitochondrion organization	metabolism	461	-0.22591	-1.33459	0.000251506	0.00493693	0.00393401	2775	tags=26%, list=19%, signal=22%	FMC1/TOMM5/CHCHD2/RHOT1/KIF5B/SURF1/AIP/VDAC1/COX7A2L/TIMM23/UCP2/COX20/SAE1/ACAA2/MFSD14A/FUNDC1/PIM2/SMIM20/CHCHD3/LEPROT/PID1/FEZ1/SLC25A36/FXN/POLG/PYCARD/DNLZ/OMA1/FBXO7/RRM2B/NDUFB2/GRPEL1/LIPA/GABARAPL2/HAX1/GOLPH3/DNM1L/BECN1/CHCHD7/PGAM5/NDUFB6/NDUFS7/GRPEL2/PRMT6/RNF41/MTERF4/COX16/ALKBH7/NDUFAF4/RAB29/MFF/MUL1/SLC25A46/NDUFB8/BCL2A1/NDUFB10/PDCD5/NDUFAB1/CHCHD4/NDUFA6/ATG9B/FASTKD3/SQS…
GO:0001818	negative regulation of cytokine production	immune	215	-0.242864	-1.37803	0.00405168	0.0387216	0.0308553	1869	tags=20%, list=13%, signal=18%	SERPINB1/FCGR2B/BCL3/ERBIN/OAS1/NPTN/TNFSF4/RAD21/IFNG/MUL1/TBX21/RBX1/ANGPT1/FURIN/POMC/RPS6KA4/ABCD2/BANK1/CARD8/TYROBP/ZFP36/NFKB1/WNT11/BTK/GSTP1/CX3CR1/PTGER4/CLEC4A/PTPRC/ANXA1/KLF4/LEF1/PDCD1LG2/PRNP/LRRC32/HSP90AB1/RGCC/C1QBP/HLA-DRB1/EZR/CCR7/TNFAIP3/DDIT3/CD83
GO:0010608	post-transcriptional regulation of gene expression	translation	445	-0.235884	-1.3975	0.000216567	0.00442623	0.00352705	2335	tags=23%, list=16%, signal=20%	RPS9/APEX1/EIF4EBP2/DCPS/IMPACT/IFRD2/FMR1/ROCK2/CNOT1/MATR3/HNRNPD/MIF4GD/DHX9/PRMT1/PA2G4/DCP1A/VIM/TARBP2/YTHDC1/METTL5/PCIF1/BCL3/NT5C3B/PHAX/EIF4EBP1/PAN2/PAIP1/PYM1/TMED2/TSNAX/CDC123/HNRNPC/DKC1/EIF4A2/EIF3E/RPS4X/EIF2A/DDX1/AXIN2/HNRNPR/FASTKD3/RBM8A/MRPL13/EIF4G2/ZNF706/TRUB1/TOB1/METAP1/SSB/ZFP36L1/NCBP2/KBTBD8/LRPPRC/AKT1/MYD88/BANK1/FBXO4/NGDN/EIF4E3/NCL/ZFP36/CLP1/BZW2/TNRC6C/CNOT8/S…
GO:0002697	regulation of immune effector process	immune	284	-0.24373	-1.4117	0.00292771	0.029937	0.0238553	1936	tags=21%, list=13%, signal=19%	HLA-DRB3/CD22/STAT5B/FCGR2B/DUSP22/APPL1/FFAR3/RIPK2/SCIMP/CD46/TNFSF4/SPI1/MAD2L2/GATA2/IFNG/SPON2/DDX1/TBX21/ANGPT1/NR4A3/LYN/MYD88/HSPD1/TYROBP/HMCES/SASH3/BTK/CX3CR1/NCR3/MIF/DDX21/FGL2/SPN/PTPRC/CD160/MALT1/ANXA1/IRF5/ASCL2/RPS19/RASGRP1/SH2D1B/PANX1/ITGAM/XBP1/B2M/LTA/KLRB1/SH2D1A/CD74/C1QBP/HLA-DRB1/STAP1/JUNB/CD86/FCER2/CD1C/HLA-DMB/KLRC4-KLRK1/HLA-DRA
GO:0002683	negative regulation of immune system process	immune	370	-0.247594	-1.4367	8.88565e-05	0.00221411	0.00176432	1698	tags=20%, list=12%, signal=18%	ERBIN/OAS1/CD46/TNFSF4/SPI1/MYC/GATA2/PPP6C/MUL1/PELI1/PSMA1/RUNX3/DUSP1/GRAMD4/TMEM176B/TBX21/HCK/ANGPT1/FURIN/LYN/PDE5A/YWHAZ/LRCH1/AKT1/CEBPB/BANK1/LRRC14/CARD8/TYROBP/IRF1/BTK/CBFB/CX3CR1/PTGER4/SDC4/TSC22D3/LST1/YTHDF3/MIF/FGL2/SPN/GPR55/ID2/PTPRC/CD160/CNOT7/ANXA1/ASCL2/PIK3R1/RPS19/HSPA8/USP18/PRKAR1A/PDCD1LG2/PRNP/LRRC32/PLCL2/SH2D1A/HLA-DOA/ADORA2A/CD74/TRIB1/C1QBP/RASSF5/HLA-DRB1/STAP1/…
GO:0030595	leukocyte chemotaxis	immune	157	-0.265713	-1.4394	0.00577096	0.0499875	0.0398326	1713	tags=21%, list=12%, signal=19%	CCR1/PREX1/SPI1/PPIB/ADAM10/CXCR2/CXCR5/SERPINE1/DUSP1/IL16/PIK3CG/LYN/AIF1/CX3CR1/MIF/SWAP70/RPL13A/SBDS/ANXA1/TREM1/RPS19/CXCL5/C3AR1/CKLF/CD74/C1QBP/STAP1/S1PR1/GPR183/CCR7/CXCR1/KLRC4-KLRK1/CXCL8
GO:0048872	homeostasis of number of cells	other	246	-0.249637	-1.44698	0.00188	0.0219213	0.017468	2317	tags=30%, list=16%, signal=25%	MEF2C/SMAP1/GATA3/PTPN2/HMGB1/MYCT1/SP3/PIK3CD/TMEM14C/TNFRSF13B/SH2B2/SLC15A4/UFL1/PTBP3/PPP2R3C/KLF2/OCIAD1/IL7/PRDX1/LIPA/PRMT1/VHL/MPL/DNASE2/STAT5B/FSTL1/SPI1/GATA2/CXCR2/RASSF2/BRD1/BCL2L11/FOSL2/L3MBTL3/LYN/ZFP36L1/KMT2E/AKT1/FH/SASH3/ZFP36/BTK/IKZF1/OCIAD2/RPS17/F2R/SLC1A5/CX3CR1/TSC22D3/MIF/ACVR2A/ID2/GAPT/CARD11/ANXA1/RPS19/TUBA1A/PPP2CA/RPS14/B2M/KCNQ1/RPS6/SLC25A5/LGALS2/CD74/STAT1/SL…
GO:0006839	mitochondrial transport	transport	161	-0.265445	-1.4514	0.00491442	0.044486	0.0354488	3384	tags=37%, list=23%, signal=29%	TIMM44/TOMM40/HTRA2/PRKAA1/TOMM20/MTX1/TIMM17A/RNF31/HIP1R/HK2/TIMM13/RHOU/SAMM50/PARL/TOMM5/RHOT1/STARD3/AIP/TIMM23/UCP2/SAE1/ACAA2/TMEM14C/LEPROT/DNLZ/FBXO7/GRPEL1/HAX1/SLC25A32/GRPEL2/MTERF4/ALKBH7/MFF/MUL1/SLC25A46/PDCD5/CHCHD4/PMPCA/TMEM14A/BCL2L11/PPIF/UBE2D3/VPS35/MOAP1/HSPD1/MTCH1/MTX2/DNAJC19/TOMM22/BCS1L/GZMB/TIMM10/TOMM34/SLC25A24/BLOC1S2/SLC25A6/BID/SLC25A5/PMAIP1/PMPCB
GO:0015931	nucleobase-containing compound transport	transport	194	-0.258782	-1.4526	0.00274176	0.0288838	0.0230161	2423	tags=35%, list=17%, signal=30%	HHEX/SLC19A1/SRSF1/KHSRP/FYTTD1/ZC3H3/TOMM20/SLC35A4/SRSF3/RBM15B/MRPL18/UPF3B/SLC35B2/IGF2BP3/TPR/NDC1/QKI/NUTF2/ENY2/RFTN1/HNRNPA1L2/THOC3/DDX39A/THOC7/SEC13/SLC25A36/ALYREF/HSF1/FMR1/NUP153/CPSF6/DHX9/SLC25A25/CETN3/YTHDC1/SLC25A32/PHAX/ANKH/SLC35A1/RBM8A/SSB/ZFP36L1/NCBP2/LRPPRC/THOC6/AHCTF1/G3BP2/SLBP/ZFP36/KHDRBS1/BICD2/MAGOH/RAN/SLC25A24/SLC35C1/SRSF7/HNRNPA1/NXT1/NUP54/SLC25A6/TGFBR2/SLC2…
GO:0034248	regulation of amide metabolic process	metabolism	408	-0.25112	-1.47713	3.45043e-05	0.00103456	0.000824392	2379	tags=24%, list=16%, signal=20%	LSM1/ABCG1/RPS9/EIF4EBP2/DCPS/IMPACT/IFRD2/FMR1/ROCK2/CNOT1/HNRNPD/MIF4GD/DHX9/PRMT1/PA2G4/DCP1A/VIM/TARBP2/BIN1/METTL5/NFE2L2/PCIF1/BCL3/NT5C3B/EIF4EBP1/PAN2/PAIP1/PYM1/TMED2/CDC123/IFNG/EIF4A2/EIF3E/RPS4X/EIF2A/DDX1/HNRNPR/FASTKD3/RBM8A/MRPL13/EIF4G2/ZNF706/TOB1/METAP1/SSB/ZFP36L1/NCBP2/KBTBD8/LRPPRC/AKT1/BANK1/NGDN/EIF4E3/NCL/ZFP36/BZW2/TNRC6C/CNOT8/SH3BGRL/RACK1/TRMT10C/METTL18/PASK/KHDRBS1/Z…
GO:0001819	positive regulation of cytokine production	immune	363	-0.258826	-1.49782	3.91905e-05	0.0011498	0.000916219	2228	tags=25%, list=15%, signal=22%	PYCARD/RAB1A/IL7/KLRK1/CD244/LILRA2/ROCK2/SCRIB/AKAP12/DHX9/PQBP1/NLRC4/ARID5A/STAT5B/BCL3/APPL1/FFAR3/SMAD3/CASP1/HHLA2/RIPK2/SCIMP/OAS1/CD46/TNFSF4/RAD21/IFNG/PELI1/SPON2/DDX1/SERPINE1/CD58/RNF135/TBX21/IL16/TANK/PIK3CG/TRIM32/NR4A3/KAT2A/FCGR3A/AIF1/CYBA/TRAF3IP3/MYD88/CEBPB/TMIGD2/HSPD1/G3BP1/CARD8/TYROBP/SASH3/IRF1/WNT11/BTK/F2R/PTGER4/UNC93B1/MIF/DDX21/SPN/IRF8/PTPRC/CARD11/CD160/MALT1/ANXA…
GO:0022407	regulation of cell-cell adhesion	cell interaction	375	-0.258074	-1.49982	2.38595e-05	0.000753103	0.000600111	1859	tags=22%, list=13%, signal=20%	STAT5B/FCGR2B/DUSP22/FLOT2/HHLA2/RIPK2/SKAP1/PRKG1/CD46/TNFSF4/SPI1/MAD2L2/IFNG/PELI1/SMARCE1/RUNX3/ITGA4/HLA-DRB4/TBX21/PIK3CA/ICOS/NR4A3/LCK/LYN/PDE5A/AIF1/CD44/AKT1/CEBPB/TMIGD2/HSPD1/BMP6/SASH3/IRF1/CBFB/CHST2/SDC4/BMI1/FGL2/SPN/HLA-DMA/PTPRC/CARD11/CD160/SWAP70/MALT1/PHF10/ANXA1/ASCL2/CD27/RASGRP1/KLF4/XBP1/HLA-DPB1/PRKAR1A/TGFBR2/IL2RG/LEF1/PDCD1LG2/B2M/RPS3/CD5/PRNP/GTPBP4/LRRC32/CD9/HLA-D…
GO:0097190	apoptotic signaling pathway	apoptosis	483	-0.255127	-1.5113	2.05779e-06	9.43643e-05	7.51943e-05	1940	tags=21%, list=13%, signal=19%	DNM1L/FAF1/FIGNL1/VHL/BECN1/NFE2L2/FCGR2B/BCL3/CDKN2D/SMAD3/ZMYND11/DEDD/ZC3HC1/RNF41/AATF/TAF9B/SPI1/MYC/ITGA6/IFNG/MFF/MUL1/DEDD2/BCL2A1/PDCD5/PERP/SERPINE1/TMEM14A/BCL2L11/PPIF/PSMD10/PDCD10/TRIM32/LCK/SIVA1/PTEN/NOG/TOPORS/CD44/AKT1/CUL5/CEBPB/MOAP1/CTSH/NDUFS3/MYBBP1A/BTK/ITM2C/IL20RA/PSME3/GSTP1/DDX47/BCLAF1/RACK1/CX3CR1/DYRK2/BMI1/RPL26/HINT1/ARL6IP5/IVNS1ABP/CTSS/MIF/GZMB/GHITM/PRELID1/SP…
GO:0000723	telomere maintenance	DNA maintenance	131	-0.289215	-1.5118	0.00274767	0.0288902	0.0230212	3100	tags=34%, list=21%, signal=27%	HNRNPU/CCT5/RFC1/PARP1/XRN1/NEK7/HMBOX1/TNKS2/PRKCQ/TCP1/GNL3/TERF2/CCNE2/MAPKAPK5/APEX1/XRCC5/TEN1/ATRX/CCT7/HNRNPD/SLF1/PCNA/CCT3/NSMCE4A/HNRNPC/MAD2L2/MYC/DKC1/RPA3/PTGES3/CCT8/FBXO4/UCHL5/ACD/CCT4/TINF2/NHP2/RPA2/MAP3K4/HNRNPA1/ACTR5/NOP10/HSP90AB1/NSMCE3/RPA1
GO:0045637	regulation of myeloid cell differentiation	immune	153	-0.281285	-1.51724	0.00356366	0.0349764	0.027871	2040	tags=26%, list=14%, signal=23%	PRMT1/CAMK4/HAX1/DCSTAMP/MPL/STAT5B/LEO1/PRMT6/RARG/CREB1/CCR1/RNF41/SPI1/MYC/GATA2/TMEM64/IFNG/RASSF2/BRD1/CTNNBIP1/LYN/ZFP36L1/CEBPB/TYROBP/ZFP36/ACVR2A/MTURN/GPR55/ID2/PIK3R1/LEF1/B2M/EVI2B/CD74/TRIB1/HLA-DRB1/MEIS1/STAT1/NFKBIA/KLF10
GO:0032204	regulation of telomere maintenance	DNA maintenance	94	-0.306979	-1.52303	0.0050965	0.0455928	0.0363307	3100	tags=35%, list=21%, signal=28%	HNRNPU/CCT5/PARP1/XRN1/NEK7/HMBOX1/TNKS2/PRKCQ/TCP1/GNL3/TERF2/MAPKAPK5/XRCC5/TEN1/ATRX/CCT7/HNRNPD/SLF1/CCT3/NSMCE4A/HNRNPC/MYC/DKC1/CCT8/FBXO4/UCHL5/ACD/CCT4/TINF2/MAP3K4/HNRNPA1/ACTR5/NSMCE3
GO:0008033	tRNA processing	translation	117	-0.297323	-1.52701	0.00274006	0.0288838	0.0230161	1548	tags=29%, list=11%, signal=26%	TRMT11/POP5/BCDIN3D/CTU1/TRMT1/WDR6/RPP38/TRIT1/DPH3/ADAT2/TRMT112/RTCB/WDR4/DDX1/TRMT2A/TRUB1/RPP40/LSM6/SSB/AKT1/RPP21/DUS1L/CLP1/HSD17B10/TRMT10C/TSEN54/TRMT61B/TRMT6/FTSJ1/POP7/GON7/KTI12/DUS3L/YRDC
GO:0015980	energy derivation by oxidation of organic compounds	metabolism	243	-0.262336	-1.52758	0.000686225	0.0105189	0.008382	2874	tags=31%, list=20%, signal=26%	MDH2/NDUFA9/SHMT2/IDH3A/CHCHD2/NDUFS6/SURF1/COX7A2L/IL10RB/UQCR10/PDHA1/UQCRC1/COQ10B/CBFA2T3/DGUOK/PID1/UQCRB/FXN/CS/COX5B/MDH1/ACADM/NDUFB2/UQCRC2/UGP2/COX6C/SLC25A25/UQCRQ/NDUFB6/NDUFS7/COX7C/PPP1R3F/COA6/IFNG/SDHB/NDUFB8/PTGES3/NDUFB10/NDUFAB1/NDUFA6/NDUFA4/PPP1CC/PIK3CA/PPIF/NR4A3/OPN3/POMC/PGM2/AKT1/NDUFB5/COX7A2/FH/MTFR1L/NDUFS3/MYBBP1A/PPP1R2/NDUFA10/PASK/DYRK2/NDUFC2/UQCRFS1/COX5A/GHITM/…
GO:0007006	mitochondrial membrane organization	metabolism	98	-0.304296	-1.53014	0.00547123	0.0481557	0.0383729	1590	tags=22%, list=11%, signal=20%	ALKBH7/MUL1/SLC25A46/PDCD5/TMEM14A/BCL2L11/PPIF/MOAP1/MTCH1/MTX2/TOMM22/BCS1L/GZMB/GHITM/TIMM10/AFG3L2/BLOC1S2/SLC25A6/BID/SLC25A5/OPA1/PMAIP1
GO:0035966	response to topologically incorrect protein	stress response	133	-0.293489	-1.54589	0.004621	0.0425959	0.0339427	2311	tags=26%, list=16%, signal=22%	UFL1/CCND1/TM7SF3/HSF1/MANF/DERL2/NFE2L2/PARP8/CREBZF/TMED2/FBXO6/RHBDD1/EDEM2/BCL2L11/EDEM1/JKAMP/HSPD1/RNF126/RACK1/SDF2L1/EIF2S1/DNAJA1/HERPUD1/PIK3R1/PPP1R15B/HSPA8/XBP1/TRAM1/HSPE1/HSP90AB1/DNAJB1/PPP1R15A/DDIT3/DNAJC10/HSPA5
GO:0050868	negative regulation of T cell activation	B-T signaling	90	-0.315036	-1.55668	0.00573861	0.0497863	0.0396723	1856	tags=26%, list=13%, signal=22%	FCGR2B/DUSP22/TNFSF4/PELI1/RUNX3/TBX21/PDE5A/CEBPB/IRF1/CBFB/SDC4/FGL2/SPN/ANXA1/ASCL2/PRKAR1A/PDCD1LG2/PRNP/LRRC32/ADORA2A/CD74/HLA-DRB1/CD86
GO:0006457	protein folding	posttranslation	177	-0.281363	-1.55832	0.00147965	0.0184472	0.0146997	2454	tags=35%, list=17%, signal=29%	TCP1/AIP/PPIE/PPIL1/NGLY1/ANP32E/BAG2/VBP1/CDC37L1/LMAN2L/DNAJC25/PDRG1/POFUT2/MOGS/DNLZ/CCT7/GRPEL1/FKBP11/GRPEL2/ENGASE/PFDN5/CCT3/CRTAP/PPIB/PPIG/PPID/PTGES3/PDCD5/CHCHD4/ST13/CCDC47/CCT8/PPIF/PDIA6/PRDX4/RP2/HSPD1/DNAJB6/DNAJC19/DNAJC2/TBCA/NUDCD2/CCT4/HSPBP1/SDF2L1/PDCL3/FKBP4/TOR2A/DNAJA1/SACS/HSPA8/MKKS/B2M/PFDN4/HSPE1/HSP90AB1/DNAJB11/CD74/DNAJB1/TBCC/DNAJC10/HSPA5
GO:0051236	establishment of RNA localization	noncodingRNA	147	-0.291856	-1.56094	0.00263163	0.0279938	0.0223069	3741	tags=43%, list=26%, signal=32%	AKAP8L/NUP88/PNPT1/NUP155/SNUPN/NXF1/XPOT/NUP107/NRDE2/HHEX/SRSF1/KHSRP/FYTTD1/ZC3H3/TOMM20/SRSF3/RBM15B/MRPL18/UPF3B/IGF2BP3/TPR/NDC1/QKI/NUTF2/ENY2/RFTN1/HNRNPA1L2/THOC3/DDX39A/THOC7/SEC13/ALYREF/HSF1/FMR1/NUP153/CPSF6/DHX9/CETN3/YTHDC1/PHAX/RBM8A/SSB/ZFP36L1/NCBP2/LRPPRC/THOC6/AHCTF1/G3BP2/SLBP/ZFP36/KHDRBS1/BICD2/MAGOH/RAN/SRSF7/HNRNPA1/NXT1/NUP54/TGFBR2/RAE1/NXT2/NPM1/MAGOHB
GO:0071216	cellular response to biotic stimulus	stress response	192	-0.279413	-1.56444	0.000928852	0.0132343	0.0105458	2752	tags=32%, list=19%, signal=26%	MEF2C/AICDA/CXCL3/SMC1A/TLR1/HMGB1/TNFRSF1B/CXCL10/TLR10/PLCG2/NFKBIL1/MUS81/PAF1/PYCARD/KLRK1/HSF1/PDCD4/IRAK4/LILRA2/LITAF/VIM/ARID5A/FCGR2B/CASP1/RIPK2/SCIMP/TNFSF4/SPI1/SPON2/SERPINE1/CCDC47/HCK/LYN/AKT1/MYD88/CARD8/BMP6/ZFP36/TXNIP/NFKB1/BTK/GSTP1/CX3CR1/MIF/IRF8/GFI1/MALT1/PPP1R15B/XBP1/CXCL5/PDCD1LG2/TRIB1/STAP1/NFKBIA/CD86/TNFAIP3/KLRC4-KLRK1/LY86/DDIT3/HSPA5/CXCL8
GO:0042129	regulation of T cell proliferation	B-T signaling	132	-0.301296	-1.5775	0.00161979	0.0196426	0.0156523	1746	tags=23%, list=12%, signal=20%	HHLA2/RIPK2/CD46/TNFSF4/PELI1/PDE5A/AIF1/CEBPB/TMIGD2/SASH3/IRF1/SDC4/BMI1/SPN/PTPRC/CARD11/ANXA1/HLA-DPB1/PRKAR1A/TGFBR2/PDCD1LG2/RPS3/PRNP/BID/LRRC32/TNFRSF13C/HLA-DRB1/HLA-DPA1/CD86/HLA-DMB
GO:0050657	nucleic acid transport	transport	144	-0.297923	-1.58199	0.00183678	0.0214632	0.017103	3741	tags=44%, list=26%, signal=33%	AKAP8L/NUP88/PNPT1/NUP155/SNUPN/NXF1/XPOT/NUP107/NRDE2/HHEX/SRSF1/KHSRP/FYTTD1/ZC3H3/TOMM20/SRSF3/RBM15B/MRPL18/UPF3B/IGF2BP3/TPR/NDC1/QKI/NUTF2/ENY2/RFTN1/HNRNPA1L2/THOC3/DDX39A/THOC7/SEC13/ALYREF/HSF1/FMR1/NUP153/CPSF6/DHX9/CETN3/YTHDC1/PHAX/RBM8A/SSB/ZFP36L1/NCBP2/LRPPRC/THOC6/AHCTF1/G3BP2/SLBP/ZFP36/KHDRBS1/BICD2/MAGOH/RAN/SRSF7/HNRNPA1/NXT1/NUP54/TGFBR2/RAE1/NXT2/NPM1/MAGOHB
GO:0050658	RNA transport	transport	144	-0.297923	-1.58199	0.00183678	0.0214632	0.017103	3741	tags=44%, list=26%, signal=33%	AKAP8L/NUP88/PNPT1/NUP155/SNUPN/NXF1/XPOT/NUP107/NRDE2/HHEX/SRSF1/KHSRP/FYTTD1/ZC3H3/TOMM20/SRSF3/RBM15B/MRPL18/UPF3B/IGF2BP3/TPR/NDC1/QKI/NUTF2/ENY2/RFTN1/HNRNPA1L2/THOC3/DDX39A/THOC7/SEC13/ALYREF/HSF1/FMR1/NUP153/CPSF6/DHX9/CETN3/YTHDC1/PHAX/RBM8A/SSB/ZFP36L1/NCBP2/LRPPRC/THOC6/AHCTF1/G3BP2/SLBP/ZFP36/KHDRBS1/BICD2/MAGOH/RAN/SRSF7/HNRNPA1/NXT1/NUP54/TGFBR2/RAE1/NXT2/NPM1/MAGOHB
GO:0006417	regulation of translation	translation	355	-0.273552	-1.58659	1.78041e-06	8.23364e-05	6.561e-05	2335	tags=25%, list=16%, signal=21%	RPS9/EIF4EBP2/DCPS/IMPACT/IFRD2/FMR1/ROCK2/CNOT1/HNRNPD/MIF4GD/DHX9/PRMT1/PA2G4/DCP1A/VIM/TARBP2/METTL5/PCIF1/BCL3/NT5C3B/EIF4EBP1/PAN2/PAIP1/PYM1/TMED2/CDC123/EIF4A2/EIF3E/RPS4X/EIF2A/DDX1/HNRNPR/FASTKD3/RBM8A/MRPL13/EIF4G2/ZNF706/TOB1/METAP1/SSB/ZFP36L1/NCBP2/KBTBD8/LRPPRC/AKT1/BANK1/NGDN/EIF4E3/NCL/ZFP36/BZW2/TNRC6C/CNOT8/SH3BGRL/RACK1/TRMT10C/METTL18/PASK/KHDRBS1/ZFP36L2/RPL26/YTHDF3/YTHDF1/M…
GO:0045727	positive regulation of translation	translation	123	-0.307196	-1.59708	0.0021439	0.0241721	0.0192616	2235	tags=26%, list=15%, signal=22%	IMPACT/FMR1/HNRNPD/MIF4GD/DHX9/PRMT1/VIM/METTL5/PCIF1/BCL3/PAIP1/PYM1/CDC123/EIF3E/RPS4X/FASTKD3/EIF4G2/TOB1/SSB/SH3BGRL/TRMT10C/PASK/KHDRBS1/RPL26/YTHDF3/YTHDF1/CNBP/RPL5/RBM3/C1QBP/PPP1R15A/NPM1
GO:0042098	T cell proliferation	B-T signaling	161	-0.292154	-1.59744	0.000453	0.00777365	0.00619445	2116	tags=24%, list=15%, signal=21%	SCRIB/MSN/LIPA/RASAL3/STAT5B/HHLA2/RIPK2/CD46/TNFSF4/PELI1/PIK3CG/PDE5A/AIF1/CEBPB/TMIGD2/SASH3/IRF1/SDC4/BMI1/SPN/PTPRC/CARD11/MALT1/ANXA1/RASGRP1/HLA-DPB1/PRKAR1A/TGFBR2/PDCD1LG2/RPS3/PRNP/BID/LRRC32/RPS6/TNFRSF13C/HLA-DRB1/HLA-DPA1/CD86/HLA-DMB
GO:0001906	cell killing	immune	142	-0.304683	-1.6107	0.000757748	0.0113419	0.00903785	1174	tags=19%, list=8%, signal=18%	FCGR3A/MYD88/CTSH/TYROBP/GZMA/CX3CR1/NCR3/GZMB/PTPRC/CD160/TREM1/RPS19/RASGRP1/ITGAM/B2M/KLRB1/RPL30/SH2D1A/LYZ/GZMM/HLA-DRB1/STAP1/FCER2/CD1C/KLRC4-KLRK1/HLA-DRA/CEBPG
GO:0072331	signal transduction by p53 class mediator	transcription	142	-0.304926	-1.61198	0.000737938	0.0112081	0.00893117	1902	tags=22%, list=13%, signal=19%	PAK1IP1/BCL3/PRMT6/TFAP4/TAF9B/MYC/PERP/PSMD10/RPL37/RPS15/TOPORS/CD44/AKT1/MYBBP1A/DYRK2/RPS20/RPL26/HINT1/MIF/USP28/RPL11/HNRNPK/RPS7/RPL23/RPL5/TAF9/CD74/DDX5/TRIAP1/NPM1/PMAIP1
GO:0051028	mRNA transport	transport	116	-0.315227	-1.61357	0.00210407	0.023784	0.0189523	3391	tags=38%, list=23%, signal=29%	HHEX/SRSF1/KHSRP/FYTTD1/ZC3H3/SRSF3/RBM15B/UPF3B/IGF2BP3/TPR/NDC1/QKI/NUTF2/ENY2/HNRNPA1L2/THOC3/DDX39A/THOC7/SEC13/ALYREF/HSF1/FMR1/NUP153/DHX9/CETN3/YTHDC1/RBM8A/ZFP36L1/NCBP2/LRPPRC/THOC6/AHCTF1/G3BP2/SLBP/ZFP36/BICD2/MAGOH/SRSF7/HNRNPA1/NXT1/NUP54/RAE1/NXT2/MAGOHB
GO:1903313	positive regulation of mRNA metabolic process	translation	114	-0.316942	-1.62368	0.000915646	0.0131492	0.0104779	3123	tags=36%, list=21%, signal=28%	CIRBP/HNRNPU/THRAP3/RIDA/CAPRIN1/PRMT5/FXR1/YTHDF2/SF3B4/LSM1/PAF1/DCPS/ROCK2/CNOT1/HNRNPD/DHX9/DCP1A/PRDX6/NT5C3B/LEO1/PAN2/PAIP1/HNRNPR/TOB1/ZFP36L1/NCBP2/NCL/ZFP36/TNRC6C/CNOT8/ZFP36L2/YTHDF3/YTHDF1/CNOT7/RBMX/HSPA8/EXOSC8/WDR77/BTG2/RBM3/RBMXL1
GO:0035967	cellular response to topologically incorrect protein	stress response	94	-0.328183	-1.62823	0.00143079	0.0182164	0.0145157	2311	tags=26%, list=16%, signal=22%	UFL1/CCND1/TM7SF3/HSF1/DERL2/NFE2L2/PARP8/CREBZF/TMED2/RHBDD1/BCL2L11/HSPD1/RNF126/RACK1/SDF2L1/EIF2S1/HERPUD1/PIK3R1/PPP1R15B/XBP1/PPP1R15A/DDIT3/DNAJC10/HSPA5
GO:1903311	regulation of mRNA metabolic process	translation	250	-0.280823	-1.63093	6.76485e-05	0.00179203	0.00142798	3166	tags=34%, list=22%, signal=27%	SMU1/SRSF3/CIRBP/HNRNPU/SF1/RBM15B/TRAF5/THRAP3/RIDA/SON/IGF2BP3/CAPRIN1/PRMT5/QKI/RNPS1/SRSF10/FXR1/RBM25/YTHDF2/SF3B4/RBM10/SAFB/LSM1/APEX1/SRPK2/PAF1/DCPS/SRRM1/RBM23/SRSF6/FMR1/ROCK2/CNOT1/HNRNPD/DHX9/DCP1A/VIM/YTHDC1/PRDX6/NT5C3B/LEO1/PAN2/PAIP1/HNRNPAB/HNRNPC/LARP7/CWC22/AXIN2/RBM7/HNRNPR/FASTKD3/RBM8A/SLTM/SAP18/TOB1/ZFP36L1/NCBP2/AKT1/MYD88/NCL/ZFP36/TNRC6C/CNOT8/RBM39/KHDRBS1/ZFP36L2/YTH…
GO:0002292	T cell differentiation involved in immune response	B-T signaling	68	-0.352281	-1.63811	0.00542842	0.047856	0.0381342	1848	tags=37%, list=13%, signal=32%	GATA3/IL18R1/HMGB1/MEN1/EOMES/JAK1/BCL3/RIPK2/CD46/TNFSF4/IFNG/TBX21/CLEC4D/PTGER4/FGL2/SPN/MALT1/ANXA1/ASCL2/LEF1/HLA-DRB1/JUNB/CD86/GPR183/HLA-DRA
GO:2001234	negative regulation of apoptotic signaling pathway	apoptosis	180	-0.298172	-1.6399	0.000148069	0.00328461	0.00261735	2315	tags=27%, list=16%, signal=23%	ITPRIP/PELI3/FXN/NR4A2/IL7/HDAC1/FBXO7/RRM2B/FIGNL1/NFE2L2/CDKN2D/ZMYND11/ZC3HC1/AATF/TAF9B/ITGA6/SERPINE1/TMEM14A/PPIF/PSMD10/TRIM32/NOG/CD44/AKT1/NDUFS3/PSME3/GSTP1/RACK1/CX3CR1/BMI1/IVNS1ABP/MIF/GHITM/PRELID1/DNAJA1/HERPUD1/XBP1/SLC25A6/CAAP1/BID/TAF9/SLC25A5/MAPK7/OPA1/CD74/TNFAIP3/MCL1/PTGS2/TRIAP1
GO:0002263	cell activation involved in immune response	immune	235	-0.285121	-1.6404	7.84563e-05	0.00199133	0.0015868	3295	tags=39%, list=23%, signal=30%	NLRP3/CD180/SPHK2/SLC18A2/FGR/PTGDR/SNX4/VAMP2/LILRB1/PTAFR/ADORA2B/PTPN6/CD300A/TREX1/LFNG/IL27RA/SYK/ITM2A/CCR6/LIG4/SLAMF6/AP1G1/RABGEF1/GATA3/AICDA/IL18R1/HMGB1/MILR1/PIK3CD/ICAM1/PLCG2/MEN1/SLC15A4/NMI/ITGB2/EOMES/PYCARD/VAMP7/CD244/LILRA2/JAK1/FCGR2B/BCL3/RIPK2/CD46/TNFSF4/SPI1/MAD2L2/GATA2/IFNG/TBX21/PIK3CG/NR4A3/LYN/CLEC4D/FCGR3A/MYD88/HSPD1/SNAP23/TYROBP/HMCES/ANXA3/BTK/CX3CR1/PTGER4/FGL…
GO:0002694	regulation of leukocyte activation	immune	460	-0.280517	-1.64356	1.28937e-08	1.13486e-06	9.04312e-07	1936	tags=22%, list=13%, signal=20%	HLA-DRB3/CD22/MPL/STAT5B/FCGR2B/DUSP22/FLOT2/HHLA2/RNF41/RIPK2/CD46/TNFSF4/SPI1/MAD2L2/GATA2/IFNG/PELI1/NFATC2/SMARCE1/RUNX3/HLA-DRB4/TBX21/PIK3CA/ICOS/NR4A3/LCK/LYN/PDE5A/ZFP36L1/KAT2A/CLEC4D/FCGR3A/AIF1/AKT1/MYD88/CEBPB/TMIGD2/HSPD1/BANK1/TYROBP/HMCES/SASH3/IRF1/BTK/CBFB/SDC4/BMI1/ZFP36L2/LST1/MIF/FGL2/PRELID1/SPN/ID2/HLA-DMA/PTPRC/CARD11/CD160/MALT1/PHF10/ANXA1/ASCL2/CD27/RASGRP1/ITGAM/XBP1/HL…
GO:0032946	positive regulation of mononuclear cell proliferation	immune	115	-0.320516	-1.64735	0.000912581	0.0131397	0.0104704	1899	tags=29%, list=13%, signal=25%	PYCARD/IL7/RASAL3/MPL/STAT5B/HHLA2/RIPK2/CD46/TNFSF4/PELI1/NFATC2/FCGR3A/AIF1/MYD88/TMIGD2/SASH3/BTK/BMI1/MIF/SPN/PTPRC/CARD11/ANXA1/HLA-DPB1/TGFBR2/PDCD1LG2/RPS3/TNFRSF13C/CD74/HLA-DPA1/CD86/GPR183/HLA-DMB
GO:2001233	regulation of apoptotic signaling pathway	apoptosis	298	-0.283214	-1.65213	7.46157e-06	0.00028474	0.000226896	2269	tags=26%, list=16%, signal=22%	PELI3/FXN/PLAGL2/PYCARD/NR4A2/IL7/HDAC1/FBXO7/RRM2B/DNM1L/FAF1/FIGNL1/VHL/BECN1/NFE2L2/FCGR2B/CDKN2D/ZMYND11/ZC3HC1/AATF/TAF9B/MYC/ITGA6/DEDD2/SERPINE1/TMEM14A/BCL2L11/PPIF/PSMD10/TRIM32/LCK/PTEN/NOG/CD44/AKT1/CTSH/NDUFS3/ITM2C/IL20RA/PSME3/GSTP1/BCLAF1/RACK1/CX3CR1/BMI1/RPL26/IVNS1ABP/CTSS/MIF/GHITM/PRELID1/DNAJA1/PTPRC/RPL11/HERPUD1/HNRNPK/XBP1/SLC25A6/CAAP1/RPS7/RPS3/BID/TAF9/SLC25A5/PTPMT1/AD…
GO:0032609	type II interferon production	immune	85	-0.343437	-1.65426	0.0015504	0.0191415	0.0152529	1099	tags=38%, list=8%, signal=35%	CLEC7A/IL27RA/SLAMF6/TXK/GATA3/IL18R1/HMGB1/TLR8/PYCARD/KLRK1/CD244/SCRIB/ARID5A/BCL3/RIPK2/TNFSF4/HSPD1/SASH3/IRF8/CD160/RASGRP1/HLA-DPB1/PDCD1LG2/LTA/PRNP/C1QBP/HLA-DRB1/HLA-DPA1/CCR7/KLRC4-KLRK1/DDIT3/CEBPG
GO:0032649	regulation of type II interferon production	immune	85	-0.343437	-1.65426	0.0015504	0.0191415	0.0152529	1099	tags=38%, list=8%, signal=35%	CLEC7A/IL27RA/SLAMF6/TXK/GATA3/IL18R1/HMGB1/TLR8/PYCARD/KLRK1/CD244/SCRIB/ARID5A/BCL3/RIPK2/TNFSF4/HSPD1/SASH3/IRF8/CD160/RASGRP1/HLA-DPB1/PDCD1LG2/LTA/PRNP/C1QBP/HLA-DRB1/HLA-DPA1/CCR7/KLRC4-KLRK1/DDIT3/CEBPG
GO:0001776	leukocyte homeostasis	immune	88	-0.339597	-1.65629	0.00170731	0.0203423	0.0162098	1465	tags=33%, list=10%, signal=30%	MEF2C/HMGB1/PIK3CD/TNFRSF13B/SH2B2/SLC15A4/PPP2R3C/LIPA/MPL/STAT5B/CXCR2/BCL2L11/LYN/AKT1/SASH3/BTK/F2R/TSC22D3/MIF/GAPT/ANXA1/PPP2CA/RPS6/LGALS2/CD74/SLC40A1/GPR183/TNFAIP3/PMAIP1
GO:0002252	immune effector process	immune	468	-0.281169	-1.65722	5.60941e-09	5.56556e-07	4.43493e-07	2325	tags=25%, list=16%, signal=22%	IGHG1/SLC15A4/NMI/VAV2/ITGB2/EOMES/PYCARD/VAMP7/KLRK1/CD244/IRAK4/LILRA2/LITAF/PRDX1/JAK1/LIPA/ARID5A/HLA-DRB3/CD22/MPL/STAT5B/FCGR2B/DUSP22/BCL3/APPL1/FFAR3/JAGN1/RIPK2/IGHA1/SCIMP/CD46/TNFSF4/SPI1/MAD2L2/GATA2/IFNG/SPON2/DDX1/PRF1/TBX21/HCK/PIK3CG/ANGPT1/NR4A3/LYN/KMT2E/CLEC4D/FCGR3A/MYD88/HSPD1/SNAP23/CTSH/TYROBP/HMCES/SASH3/ANXA3/BTK/CX3CR1/PTGER4/UNC93B1/NCR3/MIF/DDX21/GZMB/FGL2/SPN/IRF8/IL2…
GO:0050671	positive regulation of lymphocyte proliferation	immune	113	-0.322109	-1.6605	0.000754056	0.0113358	0.00903293	1899	tags=29%, list=13%, signal=26%	PYCARD/IL7/RASAL3/MPL/STAT5B/HHLA2/RIPK2/CD46/TNFSF4/PELI1/NFATC2/FCGR3A/AIF1/MYD88/TMIGD2/SASH3/BTK/BMI1/MIF/SPN/PTPRC/CARD11/ANXA1/HLA-DPB1/TGFBR2/PDCD1LG2/RPS3/TNFRSF13C/CD74/HLA-DPA1/CD86/GPR183/HLA-DMB
GO:0002708	positive regulation of lymphocyte mediated immunity	immune	94	-0.334965	-1.66188	0.000979709	0.0138504	0.0110368	1995	tags=26%, list=14%, signal=22%	ARID5A/HLA-DRB3/STAT5B/TNFSF4/MAD2L2/TBX21/HSPD1/HMCES/SASH3/BTK/NCR3/PTPRC/CD160/MALT1/RASGRP1/SH2D1B/B2M/LTA/SH2D1A/HLA-DRB1/FCER2/CD1C/KLRC4-KLRK1/HLA-DRA
GO:0002521	leukocyte differentiation	immune	473	-0.280913	-1.66312	5.59798e-09	5.56556e-07	4.43493e-07	1984	tags=22%, list=14%, signal=20%	CAMK4/HAX1/NFATC1/HDAC9/DCSTAMP/STAT5B/FCGR2B/BCL3/NR3C1/JAGN1/CREB1/CCR1/RNF41/RIPK2/PREX1/CD46/TNFSF4/KLF6/SPI1/MYC/GATA2/TMEM64/IFNG/SMARCE1/RUNX3/ITGA4/RASSF2/NAGLU/TMEM176B/TBX21/CTNNBIP1/FOSL2/L3MBTL3/LCK/LYN/ZFP36L1/KAT2A/CLEC4D/LBR/MYD88/CEBPB/TYROBP/SASH3/IRF1/BTK/IKZF1/CBFB/PTGER4/BMI1/SNX10/ZFP36L2/PRR7/FGL2/PRELID1/SPN/IRF8/IRF2BP2/GPR55/ID2/GLO1/PTPRC/CARD11/ANXA2/MALT1/PHF10/ANXA1/A…
GO:0051250	negative regulation of lymphocyte activation	immune	119	-0.318767	-1.66451	0.000661811	0.0102005	0.00812827	1611	tags=24%, list=11%, signal=22%	TNFSF4/PELI1/RUNX3/TBX21/LYN/PDE5A/CEBPB/BANK1/TYROBP/IRF1/BTK/CBFB/SDC4/LST1/FGL2/SPN/ID2/ANXA1/ASCL2/PRKAR1A/PDCD1LG2/PRNP/LRRC32/ADORA2A/CD74/RASSF5/HLA-DRB1/CD86/TNFAIP3
GO:0002253	activation of immune response	immune	440	-0.282181	-1.66698	2.0157e-08	1.69226e-06	1.34848e-06	2468	tags=27%, list=17%, signal=23%	PRKCB/TLR10/MAP3K7/PLCG2/SH2B2/UBASH3A/NFKBIL1/TRGC2/IGHG1/SLC15A4/NMI/VAV2/ELF1/PYCARD/XRCC5/KLRK1/IRAK4/LILRA2/TRBC1/MATR3/LIPA/PQBP1/NLRC4/TARBP2/HLA-DRB3/CD22/FCGR2B/DUSP22/APPL1/CASP1/HHLA2/ERBIN/RIPK2/SKAP1/IGHA1/FPR1/SCIMP/OAS1/CD46/RAB29/PELI1/NFATC2/GRAMD4/NAGLU/RNF135/SLC15A3/PIK3CA/HCK/FOSL2/NR4A3/LCK/LYN/TRAC/BIRC2/CYBA/PIK3AP1/MYD88/TMIGD2/HSPD1/PLEKHA1/BANK1/LRRC14/CARD8/TYROBP/CRKL…
GO:0002366	leukocyte activation involved in immune response	immune	233	-0.290583	-1.66952	3.31814e-05	0.00100039	0.000797165	3295	tags=39%, list=23%, signal=31%	NLRP3/CD180/SPHK2/SLC18A2/FGR/PTGDR/SNX4/VAMP2/LILRB1/PTAFR/ADORA2B/PTPN6/CD300A/TREX1/LFNG/IL27RA/SYK/ITM2A/CCR6/LIG4/SLAMF6/AP1G1/RABGEF1/GATA3/AICDA/IL18R1/HMGB1/MILR1/PIK3CD/ICAM1/PLCG2/MEN1/SLC15A4/NMI/ITGB2/EOMES/PYCARD/VAMP7/CD244/LILRA2/JAK1/FCGR2B/BCL3/RIPK2/CD46/TNFSF4/SPI1/MAD2L2/GATA2/IFNG/TBX21/PIK3CG/NR4A3/LYN/CLEC4D/FCGR3A/MYD88/HSPD1/SNAP23/TYROBP/HMCES/ANXA3/BTK/CX3CR1/PTGER4/FGL…
GO:0045639	positive regulation of myeloid cell differentiation	immune	78	-0.352451	-1.672	0.00181193	0.0213097	0.0169807	2171	tags=32%, list=15%, signal=27%	HSF1/PRMT1/HAX1/DCSTAMP/MPL/STAT5B/CREB1/CCR1/GATA2/TMEM64/IFNG/BRD1/CTNNBIP1/ZFP36L1/TYROBP/ACVR2A/MTURN/ID2/LEF1/EVI2B/CD74/TRIB1/HLA-DRB1/STAT1/KLF10
GO:0006986	response to unfolded protein	stress response	114	-0.32831	-1.68192	0.000533447	0.00874181	0.00696593	2311	tags=29%, list=16%, signal=25%	UFL1/CCND1/TM7SF3/HSF1/MANF/DERL2/NFE2L2/PARP8/CREBZF/TMED2/FBXO6/RHBDD1/EDEM2/BCL2L11/EDEM1/JKAMP/HSPD1/RACK1/EIF2S1/DNAJA1/HERPUD1/PIK3R1/PPP1R15B/HSPA8/XBP1/TRAM1/HSPE1/HSP90AB1/DNAJB1/PPP1R15A/DDIT3/DNAJC10/HSPA5
GO:0070665	positive regulation of leukocyte proliferation	immune	125	-0.324685	-1.68786	0.000475655	0.00803607	0.00640356	1899	tags=26%, list=13%, signal=22%	MPL/STAT5B/HHLA2/RIPK2/CD46/TNFSF4/PELI1/NFATC2/LYN/FCGR3A/AIF1/MYD88/TMIGD2/SASH3/BTK/BMI1/MIF/SPN/PTPRC/CARD11/ANXA1/HLA-DPB1/TGFBR2/PDCD1LG2/RPS3/TNFRSF13C/CSF2RB/CD74/HLA-DPA1/CD86/GPR183/HLA-DMB
GO:0035710	CD4-positive, alpha-beta T cell activation	B-T signaling	95	-0.342022	-1.69963	0.00113477	0.0155189	0.0123662	1936	tags=26%, list=13%, signal=23%	HLA-DRB3/BCL3/RIPK2/TNFSF4/IFNG/RUNX3/TBX21/SASH3/CBFB/PTGER4/SPN/CARD11/CD160/MALT1/ANXA1/ASCL2/TGFBR2/IL2RG/LEF1/HLA-DRB1/JUNB/CD86/GPR183/HLA-DRA/CD83
GO:0031341	regulation of cell killing	immune	82	-0.359888	-1.70739	0.00109541	0.0150951	0.0120286	1859	tags=26%, list=13%, signal=22%	STAT5B/FCGR2B/SPI1/IFNG/PRF1/TYROBP/CX3CR1/NCR3/PTPRC/CD160/RASGRP1/ITGAM/B2M/KLRB1/SH2D1A/HLA-DRB1/STAP1/FCER2/CD1C/KLRC4-KLRK1/HLA-DRA
GO:0046632	alpha-beta T cell differentiation	B-T signaling	103	-0.337518	-1.71001	0.000663583	0.0102005	0.00812827	1684	tags=23%, list=12%, signal=21%	RIPK2/TNFSF4/IFNG/RUNX3/TBX21/FOSL2/SASH3/IRF1/CBFB/PTGER4/PRR7/SPN/MALT1/ANXA1/ASCL2/TGFBR2/IL2RG/LEF1/HLA-DRB1/JUNB/CD86/GPR183/HLA-DRA/CD83
GO:0061077	chaperone-mediated protein folding	posttranslation	66	-0.369606	-1.71265	0.00206121	0.0235303	0.0187501	1704	tags=32%, list=12%, signal=28%	PFDN5/CCT3/CRTAP/PPIB/PPID/PTGES3/PDCD5/ST13/CCT8/DNAJB6/CCT4/SDF2L1/PDCL3/FKBP4/TOR2A/HSPA8/PFDN4/HSPE1/CD74/DNAJB1/HSPA5
GO:0070059	intrinsic apoptotic signaling pathway in response to endoplasmic reticulum stress	apoptosis	52	-0.385758	-1.71421	0.00442973	0.0412241	0.0328495	593	tags=17%, list=4%, signal=17%	BCL2L11/CEBPB/HERPUD1/XBP1/OPA1/PPP1R15A/DDIT3/PMAIP1/DNAJC10
GO:0006403	RNA localization	noncodingRNA	181	-0.309497	-1.71531	5.95497e-05	0.00162216	0.00129262	3401	tags=38%, list=23%, signal=29%	PRPF6/HHEX/SRSF1/KHSRP/FYTTD1/ZC3H3/TOMM20/SRSF3/HNRNPU/RBM15B/CCT5/MRPL18/UPF3B/IGF2BP3/TPR/NDC1/QKI/NUTF2/ENY2/RFTN1/TCP1/FBL/HNRNPA1L2/THOC3/DDX39A/THOC7/SEC13/ALYREF/HSF1/FMR1/NUP153/CPSF6/CCT7/FUBP3/DHX9/CETN3/YTHDC1/PHAX/CCT3/NOP58/DKC1/CCT8/RBM8A/SSB/ZFP36L1/NCBP2/LRPPRC/THOC6/AHCTF1/G3BP2/SLBP/ZFP36/CCT4/KHDRBS1/BICD2/MAGOH/RAN/NHP2/SRSF7/HNRNPA1/NXT1/NUP54/NOP10/TGFBR2/RAE1/NXT2/NPM1/MAG…
GO:0032735	positive regulation of interleukin-12 production	immune	35	-0.426884	-1.71692	0.00367126	0.0358391	0.0285585	2969	tags=46%, list=20%, signal=36%	CLEC7A/LTB/SYK/HMGB1/PLCG2/RIPK2/SCIMP/TNFSF4/IFNG/IL16/HSPD1/IRF1/UNC93B1/IRF8/IRF5/CCR7
GO:1905897	regulation of response to endoplasmic reticulum stress	ER	73	-0.363543	-1.71708	0.0021667	0.0242787	0.0193465	1320	tags=16%, list=9%, signal=15%	BCL2L11/RNFT1/RACK1/HERPUD1/PIK3R1/PPP1R15B/XBP1/OPA1/PPP1R15A/DDIT3/PMAIP1/HSPA5
GO:0006405	RNA export from nucleus	transport	85	-0.359303	-1.73068	0.000580455	0.00928898	0.00740194	2423	tags=27%, list=17%, signal=23%	THOC3/DDX39A/THOC7/ALYREF/FMR1/NUP153/CPSF6/DHX9/YTHDC1/PHAX/RBM8A/SSB/NCBP2/THOC6/KHDRBS1/MAGOH/RAN/HNRNPA1/NXT1/RAE1/NXT2/NPM1/MAGOHB
GO:0022409	positive regulation of cell-cell adhesion	cell interaction	257	-0.296924	-1.73078	4.0049e-06	0.00017345	0.000138214	1769	tags=23%, list=12%, signal=20%	FLOT2/HHLA2/RIPK2/SKAP1/CD46/TNFSF4/IFNG/SMARCE1/RUNX3/ITGA4/HLA-DRB4/PIK3CA/ICOS/NR4A3/LCK/LYN/AIF1/CD44/AKT1/TMIGD2/HSPD1/SASH3/CBFB/CHST2/BMI1/SPN/HLA-DMA/PTPRC/CARD11/CD160/MALT1/PHF10/ANXA1/CD27/RASGRP1/XBP1/HLA-DPB1/TGFBR2/IL2RG/LEF1/PDCD1LG2/B2M/RPS3/CD5/HLA-DOA/TNFRSF13C/SMARCD2/CD74/HLA-DRB1/HLA-DPA1/CD86/CCR7/HLA-DQB1/HLA-DMB/KLRC4-KLRK1/HLA-DOB/HLA-DRA/CD83
GO:0051205	protein insertion into membrane	posttranslation	63	-0.374099	-1.73078	0.00229226	0.0250678	0.0199754	1458	tags=27%, list=10%, signal=24%	PDCD5/CCDC47/MOAP1/EMC7/MTCH1/MTX2/EMC2/TOMM22/SEC61A1/TMEM147/BCS1L/GZMB/TIMM10/TRAM1/EMC3/NOMO1/NOMO2
GO:2001244	positive regulation of intrinsic apoptotic signaling pathway	apoptosis	52	-0.389519	-1.73093	0.00363636	0.035562	0.0283376	1940	tags=31%, list=13%, signal=27%	DNM1L/BECN1/MYC/BCL2L11/LCK/IL20RA/BCLAF1/RACK1/RPL26/RPL11/RPS7/RPS3/BID/MCL1/DDIT3/PMAIP1
GO:0002285	lymphocyte activation involved in immune response	immune	164	-0.314759	-1.73113	0.000132345	0.00301089	0.00239923	2984	tags=34%, list=21%, signal=27%	LFNG/IL27RA/ITM2A/CCR6/LIG4/SLAMF6/AP1G1/GATA3/AICDA/IL18R1/HMGB1/ICAM1/PLCG2/MEN1/SLC15A4/EOMES/VAMP7/CD244/JAK1/FCGR2B/BCL3/RIPK2/CD46/TNFSF4/SPI1/MAD2L2/IFNG/TBX21/CLEC4D/FCGR3A/HSPD1/HMCES/PTGER4/FGL2/SPN/IRF8/GAPT/PTPRC/SWAP70/MALT1/ANXA1/ASCL2/XBP1/LEF1/PLCL2/RPS6/CD74/HLA-DRB1/CD19/LCP1/JUNB/CD86/GPR183/CD1C/HLA-DMB/HLA-DRA
GO:0032944	regulation of mononuclear cell proliferation	immune	179	-0.314841	-1.73116	1.88284e-05	0.000630347	0.000502293	1929	tags=25%, list=13%, signal=22%	CD22/MPL/STAT5B/FCGR2B/HHLA2/RIPK2/CD46/TNFSF4/PELI1/NFATC2/LYN/PDE5A/FCGR3A/AIF1/MYD88/CEBPB/TMIGD2/TYROBP/SASH3/IRF1/BTK/SDC4/BMI1/LST1/MIF/SPN/PTPRC/CARD11/ANXA1/HLA-DPB1/PRKAR1A/TGFBR2/PDCD1LG2/RPS3/PRNP/BID/LRRC32/TNFRSF13C/CD74/RASSF5/HLA-DRB1/HLA-DPA1/CD86/GPR183/HLA-DMB
GO:0008630	intrinsic apoptotic signaling pathway in response to DNA damage	apoptosis	83	-0.364974	-1.73119	0.000517825	0.00851136	0.00678229	1848	tags=25%, list=13%, signal=22%	BCL3/CDKN2D/TAF9B/BCL2A1/BCL2L11/TRIM32/TOPORS/CD44/MOAP1/DYRK2/RPL26/MIF/USP28/PIK3R1/HNRNPK/RPS3/BID/TAF9/CD74/MCL1/TRIAP1
GO:2000573	positive regulation of DNA biosynthetic process	DNA maintenance	61	-0.378401	-1.73468	0.0022358	0.0245983	0.0196012	2829	tags=43%, list=19%, signal=34%	NEK7/HMBOX1/TNKS2/PRKCQ/TCP1/PDGFB/MAPKAPK5/USP1/XRCC5/CCT7/NFATC1/PCNA/RFC4/CCT3/MYC/DKC1/PTGES3/CCT8/FBXO4/ACD/CCT4/MAP3K4/HNRNPA1/KLF4/HSP90AB1/RGCC
GO:0070972	protein localization to endoplasmic reticulum	ER	60	-0.38315	-1.74177	0.00378975	0.0366679	0.0292189	2795	tags=38%, list=19%, signal=31%	INSIG2/SPCS3/INSIG1/SEC61B/SEC62/ZFAND2A/SPCS2/GABARAPL2/BTF3/KDELR2/UBAC2/EDEM1/SEC63/AKT1/SRP19/SEC61A1/SSR3/SRP72/HERPUD1/TRAM1/SRP9/PPP1R15A/HSPA5
GO:0046634	regulation of alpha-beta T cell activation	B-T signaling	93	-0.350201	-1.74602	0.000491959	0.00822309	0.00655259	1684	tags=24%, list=12%, signal=21%	RIPK2/TNFSF4/IFNG/RUNX3/TBX21/SASH3/IRF1/CBFB/PTPRC/CARD11/CD160/MALT1/ANXA1/ASCL2/TGFBR2/IL2RG/ADORA2A/HLA-DRB1/JUNB/CD86/HLA-DRA/CD83
GO:0000956	nuclear-transcribed mRNA catabolic process	posttranslation	111	-0.342539	-1.74742	0.000499609	0.00828683	0.00660337	3100	tags=37%, list=21%, signal=29%	HNRNPU/THRAP3/UPF3B/CAPRIN1/PELO/XRN1/RNPS1/PNRC2/EDC4/LSM1/DCPS/LSM4/CNOT1/HNRNPD/DHX9/DCP1A/ZCCHC7/NT5C3B/PAN2/PAIP1/PYM1/HNRNPAB/EIF3E/RBM8A/TOB1/SSB/ZFP36L1/NCBP2/XRN2/ZFP36/TNRC6C/CNOT8/ZFP36L2/SMG8/MAGOH/CNOT7/EXOSC8/BTG2/PNRC1/DDX5/MAGOHB
GO:0050670	regulation of lymphocyte proliferation	immune	177	-0.31589	-1.74955	6.41094e-05	0.00172337	0.00137327	1929	tags=25%, list=13%, signal=22%	CD22/MPL/STAT5B/FCGR2B/HHLA2/RIPK2/CD46/TNFSF4/PELI1/NFATC2/LYN/PDE5A/FCGR3A/AIF1/MYD88/CEBPB/TMIGD2/TYROBP/SASH3/IRF1/BTK/SDC4/BMI1/LST1/MIF/SPN/PTPRC/CARD11/ANXA1/HLA-DPB1/PRKAR1A/TGFBR2/PDCD1LG2/RPS3/PRNP/BID/LRRC32/TNFRSF13C/CD74/RASSF5/HLA-DRB1/HLA-DPA1/CD86/GPR183/HLA-DMB
GO:0050854	regulation of antigen receptor-mediated signaling pathway	immune	59	-0.388085	-1.75013	0.0021553	0.0242005	0.0192843	2468	tags=39%, list=17%, signal=33%	PRKCB/UBASH3A/ELF1/LIPA/CD22/FCGR2B/DUSP22/RAB29/LCK/LYN/TRAT1/PTPRC/CARD11/CD160/MALT1/RPS3/PRNP/PLCL2/SH2D1A/STAP1/CD19/EZR/CCR7
GO:0070664	negative regulation of leukocyte proliferation	proliferation	66	-0.378234	-1.75263	0.00135382	0.01759	0.0140166	1243	tags=27%, list=9%, signal=25%	PELI1/LYN/PDE5A/CEBPB/TYROBP/BTK/GSTP1/SDC4/LST1/SPN/PRKAR1A/PDCD1LG2/PRNP/LRRC32/RASSF5/HLA-DRB1/CD86/TNFAIP3
GO:0006458	'de novo' protein folding	posttranslation	36	-0.435399	-1.758	0.0025398	0.0273367	0.0217833	1467	tags=33%, list=10%, signal=30%	PTGES3/CHCHD4/ST13/HSPD1/DNAJC2/SDF2L1/TOR2A/HSPA8/HSPE1/CD74/DNAJB1/HSPA5
GO:0030888	regulation of B cell proliferation	B-T signaling	52	-0.395626	-1.75806	0.00288706	0.0297258	0.023687	1929	tags=31%, list=13%, signal=27%	IL7/CD22/FCGR2B/PELI1/NFATC2/LYN/TYROBP/SASH3/BTK/BMI1/MIF/PTPRC/CARD11/TNFRSF13C/CD74/GPR183
GO:1902235	regulation of endoplasmic reticulum stress-induced intrinsic apoptotic signaling pathway	apoptosis	28	-0.464418	-1.76442	0.00539584	0.0477942	0.0380849	593	tags=25%, list=4%, signal=24%	FCGR2B/BCL2L11/HERPUD1/XBP1/OPA1/DDIT3/PMAIP1
GO:0050867	positive regulation of cell activation	other	314	-0.302709	-1.76743	7.78368e-08	5.30944e-06	4.23084e-06	2275	tags=27%, list=16%, signal=23%	ITGB2/PPP2R3C/RHOH/PYCARD/VAMP7/IL7/KLRK1/PBRM1/LILRA2/RASAL3/HLA-DRB3/MPL/STAT5B/PLEK/FLOT2/HHLA2/RIPK2/CD46/TNFSF4/SPI1/MAD2L2/GATA2/IFNG/PELI1/NFATC2/SMARCE1/RUNX3/HLA-DRB4/TBX21/PIK3CA/ICOS/NR4A3/LCK/LYN/CLEC4D/FCGR3A/AIF1/AKT1/MYD88/TMIGD2/HSPD1/TYROBP/HMCES/SASH3/BTK/CBFB/BMI1/MIF/SPN/HLA-DMA/PTPRC/CARD11/CD160/MALT1/PHF10/ANXA1/CD27/RASGRP1/ITGAM/XBP1/HLA-DPB1/TGFBR2/IL2RG/LEF1/PDCD1LG2/B2…
GO:1902105	regulation of leukocyte differentiation	immune	242	-0.302111	-1.76746	5.24327e-06	0.000220096	0.000175384	2256	tags=28%, list=16%, signal=24%	PPP2R3C/RHOH/IL7/HSF1/PBRM1/FBXO7/CAMK4/HAX1/DCSTAMP/STAT5B/FCGR2B/CREB1/CCR1/RNF41/RIPK2/CD46/TNFSF4/SPI1/MYC/GATA2/TMEM64/IFNG/SMARCE1/RUNX3/RASSF2/TMEM176B/TBX21/CTNNBIP1/LYN/ZFP36L1/KAT2A/CEBPB/TYROBP/SASH3/IRF1/BTK/CBFB/ZFP36L2/FGL2/PRELID1/GPR55/ID2/PTPRC/CARD11/MALT1/PHF10/ANXA1/ASCL2/PIK3R1/CD27/RASGRP1/XBP1/TGFBR2/IL2RG/LEF1/EVI2B/HLA-DOA/SMARCD2/TCF7/CD74/TRIB1/HLA-DRB1/JUNB/CD86/KLF10/…
GO:0002699	positive regulation of immune effector process	immune	196	-0.313585	-1.76916	1.61585e-05	0.000544302	0.000433728	1684	tags=28%, list=12%, signal=25%	ITGB2/PYCARD/VAMP7/KLRK1/CD244/ARID5A/HLA-DRB3/STAT5B/FFAR3/RIPK2/SCIMP/CD46/TNFSF4/SPI1/MAD2L2/GATA2/IFNG/SPON2/DDX1/TBX21/NR4A3/LYN/MYD88/HSPD1/TYROBP/HMCES/SASH3/BTK/NCR3/MIF/DDX21/PTPRC/CD160/MALT1/ANXA1/IRF5/RPS19/RASGRP1/SH2D1B/PANX1/ITGAM/XBP1/B2M/LTA/SH2D1A/CD74/HLA-DRB1/STAP1/CD86/FCER2/CD1C/HLA-DMB/KLRC4-KLRK1/HLA-DRA
GO:0033120	positive regulation of RNA splicing	translation	35	-0.440489	-1.77163	0.00265711	0.0282099	0.0224791	1490	tags=54%, list=10%, signal=49%	CLNS1A/TRA2B/TRA2A/SRSF1/CIRBP/THRAP3/PRMT5/SF3B4/PRDX6/HNRNPLL/SLC38A2/NCL/PIK3R1/RBMX/HSPA8/WDR77/RBM22/RBM3/RBMXL1
GO:0046631	alpha-beta T cell activation	immune	149	-0.331924	-1.77206	6.64898e-05	0.00177697	0.00141598	2122	tags=27%, list=15%, signal=23%	RPL22/TRBC1/JAK1/RASAL3/HLA-DRB3/BCL3/RIPK2/TNFSF4/IFNG/RUNX3/TBX21/FOSL2/TRAC/WDFY4/SASH3/IRF1/TRBC2/CBFB/PTGER4/PRR7/SPN/CLEC4A/PTPRC/CD247/CARD11/CD160/MALT1/ANXA1/ASCL2/TGFBR2/IL2RG/LEF1/CD3D/ADORA2A/HLA-DRB1/JUNB/CD86/GPR183/HLA-DRA/CD83
[truncated: 214 more rows]

## Sheet: DS3
ID	Description	setSize	enrichmentScore	NES	pvalue	p,adjust	qvalue	rank	leading_edge	core_enrichment
hsa04974	Protein digestion and absorption	63	0.548243	2.07592	2.37216e-06	3.54483e-05	2.42924e-05	3085	tags=60%, list=22%, signal=47%	1293/131873/643834/643847/4311/81578/23439/206358/153201/482/6505/11136/6519/1286/1303/85301/169044/2006/480/1301/477/1300/1306/285641/1278/1297/256076/1287/6564/340267/4225/1310/1295/1290/4224/117247/476/1307
[truncated: 84 more rows]

## Sheet: DS4
ID	Description	comment	setSize	enrichmentScore	NES	pvalue	p.adjust	qvalue	rank	leading_edge	core_enrichment
[truncated: 256 more rows]

[truncated: 10 more sheets: DS5, DS6, DS7, DS8, DS9, DS10, DS11, DS12, DS13, DS14]
